# Supplementary material for: Integrative Metabolomic and Transcriptomic Analyses Uncover Metabolic Alterations and Pigment Diversity in Monascus in Response to Different Nitrogen Sources
Source: mSystems. 2021 Sep 7;6(5):e00807-21. doi: 10.1128/mSystems.00807-21 (PMC8547423; doi:10.1128/mSystems.00807-21)
Supplement: TABLE S1 [file msystems.00807-21-st001.xlsx]

## Sheet: Sheet1
Calculation of correlation coefficients between the MP productions across different samples by MATLAB programming
Matrix A (red section)
	O1	O2	R1	R2	Y1	Y2
AmCl_Day_1	1.95	2.37	18.04	11.45	28.07	42.01
AmCl_Day_2	30.42	49.89	5.47	4.48	47.38	40.95
AmCl_Day_3	74.4	112.61	5.79	3.97	105.52	86.25
AmCl_Day_4	91.45	145.01	0	0	106.77	101.48
AmN_Day_1	0.59	0.75	13.71	8.73	11.08	20.4
AmN_Day_2	7.38	8.93	25.14	15.29	55.35	53.12
AmN_Day_3	12.29	11.58	41.2	19.74	53.16	53.71
AmN_Day_4	0	0	349.49	149.65	32.26	20.25
AmS_Day_1	0	0	18.16	12.02	17.71	31.59
AmS_Day_2	23.51	25.11	23.31	12.79	44.24	42.65
AmS_Day_3	27.15	12.32	15.17	6.75	29.14	13.31
AmS_Day_4	68.06	34.57	13.64	7.04	85.89	56.08
Glut_Day_1	0	0	0	0	8.25	14.91
Glut_Day_2	0	0	0	0	35.59	34.78
Glut_Day_3	71.31	56.72	0	0	92.91	45.81
Glut_Day_4	24.99	9.13	59.21	0	37.22	8.29
Gly_Day_1	0	0	0	2.15	0	0
Gly_Day_2	13.44	0	12.69	10.24	5.87	0
Gly_Day_3	26.17	0	34.06	14.33	36.68	0
Gly_Day_4	7.25	11.89	11.36	0	23.77	24.57
PEP_Day_1	0	0	0	0	4.29	6.01
PEP_Day_2	8.22	7.76	0	0	15.38	18.34
PEP_Day_3	11.22	9.25	0	0	14.48	7.31
PEP_Day_4	22.51	15.49	4.63	2.95	38.61	18.55
SoN_Day_1	2.01	2.99	0	0	2.53	4.8
SoN_Day_2	4.81	6.03	9.58	5.12	9.97	27.09
SoN_Day_3	0.83	0.91	3.67	1.98	3.35	3.17
SoN_Day_4	3.92	4.92	3.93	2.07	14.55	17.69
Ur_Day_1	0	0	4.18	8.1	0	0
Ur_Day_2	0	0	8.57	17.49	0	0
Ur_Day_3	0	0	5.11	13.09	0	0
Ur_Day_4	0	0	2.56	8.43	0	0
YEP_Day_1	0	0	0	0	7.04	12.21
YEP_Day_2	7.16	4.33	6.97	0	20.14	14.32
YEP_Day_3	13.38	3.9	0	0	21.27	7.09
YEP_Day_4	29.87	13.71	4.81	0	32.42	8.63
%MATLAB code % load Matrix A (red section). for n=4:36 B=A(randperm(36, n),:) % Randomly select “n” samples (max=36) for i=1:6 for j=1:6 a1=B(:,i) a2=B(:,j) F(i,j)=corr(a1,a2,'type','Pearson'); % Pearson correlation analysis end end eval(['Coeff',num2str(n),'=F']); % end
