# Supplementary material for: Integrative Metabolomic and Transcriptomic Analyses Uncover Metabolic Alterations and Pigment Diversity in Monascus in Response to Different Nitrogen Sources
Source: mSystems. 2021 Sep 7;6(5):e00807-21. doi: 10.1128/mSystems.00807-21 (PMC8547423; doi:10.1128/mSystems.00807-21)
Supplement: TABLE S2 [file msystems.00807-21-st002.xlsx]

## Sheet: Sheet1
Student's t-test between the independent samples
Note: Student's T-Test was implemnented after Normality Test for two groups of independent samples with R.
F, failed the Normality Test (due to several groups of zero values)
		AmCl	AmN	AmS	Glut	Gly	Pep	SoN	Ur	YEP
DCW_D4	AmCl		0.0896397	0.30773	0.0511605	0.0896397	0.218475	0.138253	F	0.245109
	AmN			0.296019	0.47954	1	0.417803	0.662507	0.017478	0.371977
	AmS				0.128944	0.296019	0.773024	0.498712	0.0167838	0.848253
	Glut					0.47954	0.176316	0.284214	0.0180415	0.158131
	Gly						0.417803	0.662507	0.017478	0.371977
	Pep							0.68469	0.0169449	0.921674
	SoN								0.0171891	0.617193
	Ur									0.0168894
	YEP
DCW_D3	AmCl		0.890216	0.87144	0.103753	0.0795068	0.95195	0.184394	F	0.713167
	AmN			0.765457	0.0912277	0.0709808	0.843117	0.158131	F	0.617193
	AmS				0.121722	0.0916533	0.918915	0.2221	F	0.834733
	Glut					0.769301	0.109979	0.591721	F	0.151585
	Gly						0.0837252	0.42296	F	0.111715
	Pep							0.197468	F	0.75738
	SoN								F	0.284214
	Ur									F
	YEP
DCW_D2	AmCl		0.729541	1	1	0.113693	0.303965	0.0359398	0.0198124	0.198815
	AmN			0.729541	0.729541	0.163892	0.201746	0.0425096	0.0204664	0.135459
	AmS				1	0.113693	0.303965	0.0359398	0.0198124	0.198815
	Glut					0.113693	0.303965	0.0359398	0.0198124	0.198815
	Gly						0.0471269	0.163892	0.0270423	0.038874
	Pep							0.0251932	0.0183732	0.720237
	SoN								0.0567573	0.0234434
	Ur									0.0180415
	YEP
DCW_D1	AmCl		0.673958	0.0219234	0.0478212	0.0315622	0.207566	0.0703739	0.694766	0.2221
	AmN			0.0234516	0.0381415	0.0375414	0.129916	0.102014	0.433062	0.368085
	AmS				0.017508	0.178395	0.0190471	0.050089	0.0208626	0.0295855
	Glut					0.0189512	0.163892	0.0216968	0.0622038	0.0270423
	Gly						0.0223498	0.207566	0.0278181	0.067238
	Pep							0.0315622	0.331548	0.0567573
	SoN								0.0528955	0.292352
	Ur									0.142467
	YEP
Glc_D4	AmCl		F	F	F	F	F	0.00432173	F	F
	AmN			0.00645572	0.303739	0.467323	0.00849859	F	F	0.228057
	AmS				0.0051475	0.00547019	0.400695	F	F	0.0102345
	Glut					0.723695	0.00610611	F	F	0.0634777
	Gly						0.00668071	F	F	0.0930444
	Pep							F	F	0.0162517
	SoN								F	F
	Ur									F
	YEP
Glc_D3	AmCl		0.00580429	0.00402598	0.00391459	0.0826881	F	0.00643006	0.00503124	F
	AmN			0.0199771	0.00559254	0.0124278	0.00392918	0.00391459	0.00391828	F
	AmS				0.0321444	0.00456557	0.00394141	0.00393934	0.00394183	F
	Glut					0.00395109	0.00447458	0.00393001	F	F
	Gly						0.00392936	0.00449842	0.00414254	F
	Pep							F	F	0.003914
	SoN								0.256968	F
	Ur									F
	YEP
Glc_D2	AmCl		0.203735	0.237512	0.110208	0.0242965	0.110315	0.0110328	0.338524	0.00572088
	AmN			0.901113	0.613636	0.0104355	0.614195	0.00658049	0.0632656	0.0085798
	AmS				0.534538	0.0110499	0.535046	0.00680729	0.0720214	0.00819956
	Glut					0.00846261	0.99933	0.00582204	0.0386523	0.0106121
	Gly						0.00846522	0.236548	0.0595972	0.00404994
	Pep							0.00582308	0.0386812	0.010608
	SoN								0.019759	0.00394509
	Ur									0.00483863
	YEP
Glc_D1	AmCl		0.825711	0.562638	0.400573	0.626395	0.857559	0.870414	0.0239641	0.0189543
	AmN			0.436012	0.30596	0.785059	0.967242	0.954137	0.0204608	0.0164588
	AmS				0.771667	0.312724	0.457683	0.466604	0.0388754	0.0292792
	Glut					0.218048	0.321818	0.328384	0.0510108	0.0374508
	Gly						0.754237	0.742041	0.0170825	0.0140159
	Pep							0.986874	0.0210524	0.0168827
	SoN								0.0212966	0.0170573
	Ur									0.740307
	YEP
Y2_D4	AmCl		0.00394127	0.00579257	F	0.003935	0.00393595	0.003931	F	F
	AmN			0.00394586	0.00406996	0.0809444	0.343912	0.176537	F	0.00414462
	AmS				F	0.00421189	0.00391843	0.0039143	F	F
	Glut					0.00392209	0.00427018	0.00444311	F	0.652198
	Gly						0.0308565	0.0204999	F	0.00393358
	Pep							0.595551	F	0.00441226
	SoN								F	0.00464103
	Ur									F
	YEP
Y2_D3	AmCl		0.00858096	F	0.00531264	F	F	F	F	F
	AmN			0.00393281	0.126609	F	F	F	F	F
	AmS				0.0039167	F	0.00570284	0.00393646	F	0.00533335
	Glut					F	F	F	F	F
	Gly						F	F	F	F
	Pep							0.00418399	F	0.72394
	SoN								F	0.00426972
	Ur									F
	YEP
Y2_D2	AmCl		0.0378708	0.643368	0.119487	F	0.00427581	0.0115685	F	0.00393219
	AmN			0.0590934	0.0109281	F	0.00392787	0.00494227	F	0.00392391
	AmS				0.0708714	F	0.00416497	0.00937552	F	0.00392107
	Glut					F	0.00523771	0.0421661	F	0.00407957
	Gly						F	F	F	F
	Pep							0.0132536	F	0.0434642
	SoN								F	0.00526646
	Ur									F
	YEP
Y2_D1	AmCl		0.00461868	0.0296912	0.0039378	F	F	F	F	0.00391667
	AmN			0.0101833	0.023089	F	0.00391578	0.00393733	F	0.00734695
	AmS				0.00447574	F	0.003939	F	F	0.00399635
	Glut					F	0.00404526	0.00391539	F	0.0749125
	Gly						F	F	F	F
	Pep							0.0557906	F	0.00469159
	SoN								F	0.00401361
	Ur									F
	YEP
Y1_D4	AmCl		0.00391445	0.0603145	0.00393094	0.00394055	0.00394656	F	F	0.00391428
	AmN			0.00397081	0.157426	0.0248032	0.0962767	0.00429938	F	0.952645
	AmS				0.00418381	0.00392115	0.00428734	0.00392733	F	0.00397486
	Glut					0.0096345	0.677192	0.00400812	F	0.169148
	Gly						0.00818758	0.00799686	F	0.0237287
	Pep							0.00397369	F	0.102958
	SoN								F	0.00428265
	Ur									F
	YEP
Y1_D3	AmCl		0.00485041	0.00392139	0.196337	0.00393001	F	F	F	0.00394155
	AmN			0.00568444	0.00635146	0.0149865	0.0039228	F	F	0.00403636
	AmS				0.00391413	0.0523082	0.00475841	F	F	0.0228891
	Glut					0.00401912	F	F	F	0.00393912
	Gly						0.00401939	F	F	0.00661483
	Pep							0.00393846	F	0.0137318
	SoN								F	F
	Ur									F
	YEP
Y1_D2	AmCl		0.13277	0.447728	0.029379	F	0.0039161	0.00394193	F	0.00413895
	AmN			0.0559087	0.00994382	F	0.00392079	0.00393461	F	0.00394983
	AmS				0.0603676	F	0.00392999	0.00393997	F	0.00432984
	Glut					0.0039235	0.00417673	0.00391989	F	0.00615758
	Gly						0.00398469	0.00693918	F	0.00391644
	Pep							0.0104067	F	0.0344458
	SoN								F	0.0047362
	Ur									F
	YEP
Y1_D1	AmCl		0.00401921	0.0091019	0.00391587	F	F	F	F	0.00393174
	AmN			0.00875992	0.0271792	F	0.00399664	0.00393929	F	0.00935038
	AmS				0.00441866	F	0.00393504	F	F	0.00402633
	Glut					F	0.00509555	0.00391407	F	0.125339
	Gly						F	F	F	F
	Pep							0.00700269	F	0.00785215
	SoN								F	0.00394397
	Ur									F
	YEP
R2_D4	AmCl		F	F	F	F	F	F	F	F
	AmN			F	F	F	F	F	F	F
	AmS				F	F	0.0041091	0.00391591	0.0961163	F
	Glut					F	F	F	F	F
	Gly						F	F	F	F
	Pep							0.0168455	0.00393217	F
	SoN								0.00393374	F
	Ur									F
	YEP
R2_D3	AmCl		0.0039415	0.00692713	F	0.00392107	F	0.00477404	0.00391431	F
	AmN			0.00392514	F	0.0219144	F	F	0.0117134	F
	AmS				F	0.00446339	F	0.00391606	0.00503238	F
	Glut					F	F	F	F	F
	Gly						F	F	0.328465	F
	Pep							F	F	F
	SoN								F	F
	Ur									F
	YEP
R2_D2	AmCl		0.00391614	0.0039324	F	0.004205	F	0.175961	0.00392958	F
	AmN			0.0978672	F	0.0124676	F	0.0039207	0.176681	F
	AmS				F	0.0574953	F	0.00403788	0.0231686	F
	Glut					F	F	F	F	F
	Gly						F	0.00480014	0.00682147	F
	Pep							F	F	F
	SoN								0.00391612	F
	Ur									F
	YEP
R2_D1	AmCl		0.0336394	0.589733	F	0.00393808	F	F	0.017765	F
	AmN			0.0219026	F	0.00393343	F	F	0.41265	F
	AmS				F	0.00393385	F	F	0.0128868	F
	Glut					F	F	F	F	F
	Gly						F	F	0.00392565	F
	Pep							F	F	F
	SoN								F	F
	Ur									F
	YEP
R1_D4	AmCl		F	F	F	F	F	F	F	F
	AmN			F	0.00392732	F	F	F	F	F
	AmS				0.00393875	0.0917944	0.00392352	0.00391749	0.00393817	0.00393541
	Glut					0.00393952	F	F	F	F
	Gly						0.00406433	0.00392822	0.00393993	0.00413352
	Pep							0.115308	0.00580375	0.665296
	SoN								0.0107586	0.0709492
	Ur									0.0053357
	YEP
R1_D3	AmCl		F	0.00398321	F	0.00392766	F	0.00931167	0.207603	F
	AmN			0.00395717	F	0.0840957	F	F	F	F
	AmS				F	0.00425941	F	0.00393511	0.00392179	F
	Glut					F	F	F	F	F
	Gly						F	F	F	F
	Pep							F	F	F
	SoN								0.0198722	F
	Ur									F
	YEP
R1_D2	AmCl		0.00394139	0.00393758	F	0.0041685	F	0.00630593	0.00955937	0.0449393
	AmN			0.408114	F	0.00486558	F	0.00398229	0.00392438	0.00392092
	AmS				F	0.00559537	F	0.00407502	0.003956	0.00391487
	Glut					F	F	F	F	F
	Gly						F	0.0306809	0.0130438	0.00571684
	Pep							F	F	F
	SoN								0.247479	0.0224481
	Ur									0.0692712
	YEP
R1_D1	AmCl		0.0329011	0.939707	F	F	F	F	0.00393838	F
	AmN			0.0308932	F	F	F	F	0.00391418	F
	AmS				F	F	F	F	0.0039388	F
	Glut					F	F	F	F	F
	Gly						F	F	F	F
	Pep							F	F	F
	SoN								F	F
	Ur									F
	YEP
O2_D4	AmCl		F	0.0039363	F	F	F	F	F	F
	AmN			F	F	F	F	F	F	F
	AmS				0.00392614	0.00392667	0.00427685	F	F	0.00402457
	Glut					0.0366841	0.00697678	0.00547061	F	0.0120411
	Gly						0.0362003	0.0040886	F	0.158143
	Pep							0.00391459	F	0.211638
	SoN								F	F
	Ur									F
	YEP
O2_D3	AmCl		F	F	0.00484911	F	F	F	F	F
	AmN			0.492468	0.00394179	F	0.0554143	F	F	0.00392143
	AmS				0.00394142	F	0.0292862	F	F	0.00391439
	Glut					F	0.0039216	F	F	F
	Gly						F	F	F	F
	Pep							F	F	0.00412124
	SoN								F	0.0039381
	Ur									F
	YEP
O2_D2	AmCl		0.00393392	0.00484537	F	F	F	F	F	F
	AmN			0.00393851	F	F	0.162956	0.0130792	F	0.00461092
	AmS				F	F	0.00391399	0.00393569	F	0.00392962
	Glut					F	F	F	F	F
	Gly						F	F	F	F
	Pep							0.0413788	F	0.00593952
	SoN								F	0.0199803
	Ur									F
	YEP
O2_D1	AmCl		0.00391455	F	F	F	F	0.050942	F	F
	AmN			F	F	F	F	0.00393131	F	F
	AmS				F	F	F	F	F	F
	Glut					F	F	F	F	F
	Gly						F	F	F	F
	Pep							F	F	F
	SoN								F	F
	Ur									F
	YEP
O1_D4	AmCl		F	0.0270639	0.00392248	F	0.00393349	F	F	0.0039168
	AmN			F	F	F	F	F	F	F
	AmS				0.00395531	F	0.00391842	F	F	0.00421669
	Glut					0.00391687	0.270833	F	F	0.0979877
	Gly						0.00391541	0.00550272	F	0.00393481
	Pep							0.00393072	F	0.0303234
	SoN								F	F
	Ur									F
	YEP
O1_D3	AmCl		0.00392371	0.00395155	0.630536	0.00393423	F	F	F	0.00393444
	AmN			0.00431212	0.00392963	0.00445386	0.326156	F	F	0.358443
	AmS				0.00398192	0.677459	0.00408524	F	F	0.00470639
	Glut					0.00395505	F	F	F	0.00393811
	Gly						0.00415805	F	F	0.00496366
	Pep							F	F	0.100451
	SoN								F	F
	Ur									F
	YEP
O1_D2	AmCl		0.00393476	0.0388543	F	0.00423449	0.0039237	F	F	0.00393732
	AmN			0.00391417	F	0.00571751	0.261301	0.0106161	F	0.720738
	AmS				F	0.00633337	0.003932	0.00394182	F	0.00391422
	Glut					F	F	F	F	F
	Gly						0.00797306	0.00394146	F	0.00534095
	Pep							0.00679591	F	0.167737
	SoN								F	0.0126585
	Ur									F
	YEP
O1_D1	AmCl		0.0039143	F	F	F	F	0.728415	F	F
	AmN			F	F	F	F	0.00391577	F	F
	AmS				F	F	F	F	F	F
	Glut					F	F	F	F	F
	Gly						F	F	F	F
	Pep							F	F	F
	SoN								F	F
	Ur									F
	YEP
