# Supplementary material for: Integrative Metabolomic and Transcriptomic Analyses Uncover Metabolic Alterations and Pigment Diversity in Monascus in Response to Different Nitrogen Sources
Source: mSystems. 2021 Sep 7;6(5):e00807-21. doi: 10.1128/mSystems.00807-21 (PMC8547423; doi:10.1128/mSystems.00807-21)
Supplement: TABLE S3 [file msystems.00807-21-st003.xlsx]

## Sheet: Sheet1
Metabolites	Full name	Neutral formula	Retention time	m/z [M-H]	KEGG No.	AmS_1	AmS_2	AmS_3	AmS_4	AmCl_1	AmCl_2	AmCl_3	AmCl_4	Ur_1	Ur_2	Ur_3	Ur_4	Gly_1	Gly_2	Gly_3	Gly_4	Glut_1	Glut_2	Glut_3	Glut_4	SoN_1	SoN_2	SoN_3	SoN_4	AmN_1	AmN_2	AmN_3	AmN_4	Pep_1	Pep_2	Pep_3	Pep_4	YEP_1	YEP_2	YEP_3	YEP_4
AceCar	O-Acetyl-L-carnitine	C9H17NO4	0.54	202.108	C02571	253196	55796.4	71873.8	63337.5	153363	101528	115974	66421.9	205255	174930	205255	174930	139426	179849	87445.2	91770.5	55859.5	55859.5	128118	128118	315378	149723	172048	68365.3	124286	84722.7	86380.5	90268.3	124393	92012.6	234816	98105.5	138267	58801.2	160258	115458
InY2	InY2	C23H30O5	0.65	386.209		13910892962	14137869798	21488723047	13963169286	10997158012	12499903796	17558932744	11534858034	4265714701	4295902449	4265714701	4295902449	16017941357	10476727545	18295950625	14901588656	14234717029	17910786426	14127932107	19448504550	18766191974	13304549387	15364718798	28314999232	12389843052	20397526211	16594656803	14263735446	30668651815	37989181128	17170695339	20585706014	23165625281	23588911278	37717375719	32179426900
InY1	InY1	C21H26O5	0.73	358.178		33914236276	33520160193	41830042611	35383432858	30567447961	32348553902	33458814871	55236700536	1916550148	1741227129	1916550148	1741227129	30973863594	35072701462	29942089277	35056784020	31632183887	29959556396	30731354386	29853198003	23823993691	23147487995	25859895936	45509518075	57148661808	58594563100	45229947437	42086800849	77009500828	106636000000	45074851597	60297658989	50473520430	57500547421	79882557378	76366678181
Thymidine	Thymidine	C10H14N2O5	0.84	241.083	C00214	2.0933e+07	8.41011e+06	1.63527e+06	8.27954e+06	3.5925e+06	5.70566e+06	3.21129e+06	3.82332e+06	566195	566195	566195	566195	2.10299e+07	2.31658e+07	1.28482e+07	2.22281e+07	2.89582e+07	2.50442e+07	3.42189e+07	2.64319e+07	9.59091e+06	2.31637e+07	2.25156e+07	1.80165e+07	5.84379e+06	3.12842e+06	6.36432e+06	3.25079e+06	1.34359e+08	8.55244e+07	1.07532e+08	1.26626e+08	1.71008e+08	1.56275e+08	92231757	1.174e+08
Thymine	Thymine	C5H6N2O2	1.35	125.036	C00178	3.46245e+07	1.67713e+07	6.20753e+06	1.62309e+07	1.22612e+07	1.54435e+07	1.0235e+07	1.08737e+07	2.44713e+07	7.12413e+07	2.44713e+07	7.12413e+07	3.67851e+07	5.38393e+07	2.57375e+07	4.19693e+07	2.68381e+07	1.07417e+07	1.69205e+07	1.47967e+07	1.65278e+06	3.77754e+06	3.5042e+06	2.1712e+06	13818602	6.49105e+06	1.58326e+07	8.86981e+06	5.64637e+08	3.77465e+08	4.4915e+08	649004543	3.35299e+08	325501229	3.66722e+08	2.28064e+08
InR2	InR2	C23H27NO4	1.5	380.187		20746676641	19815008434	35350525712	25468646085	23136461635	28743104089	38474172003	27755081628	150258000000	167455000000	150258000000	167455000000	1079289023	1818753136	9.90487e+08	1117656831	2771339780	2446528541	3398074647	4355110805	3508046173	2947522191	4812223701	5740633635	31929758982	57456839560	38563931722	39008265526	3611874306	4243760803	3065995043	3071520125	2272437769	3538876627	2874539006	2129708967
Uracil	Uracil	C4H4N2O2	1.62	111.02	C00106	7.09723e+08	3.45544e+08	218325788	3.23753e+08	1.59973e+08	2.19444e+08	162600301	1.5931e+08	2.22444e+07	6.78901e+07	2.22444e+07	6.78901e+07	5.51417e+08	8.28049e+08	4.36046e+08	6.04126e+08	7.06793e+08	4.49453e+08	6.14784e+08	4.05614e+08	2.62826e+08	3.7127e+08	4.35537e+08	3.1545e+08	2.45102e+08	1.59075e+08	2.25765e+08	1.81271e+08	1294768375	8.01981e+08	1102365440	1368082787	5616533445	5240975622	6685639246	4620634132
InR1	InR1	C21H23NO4	1.74	352.155		28859089513	31843321968	54220115196	28850858079	26968433367	30491190128	37042891489	33089123024	46652197926	48680886533	46652197926	48680886533	1076276197	3159608515	1302831815	1418398652	3733495944	3716310486	4247212974	5282916375	3687678006	3318456335	4580085415	5845991644	44249617326	56791439548	42913263074	44798307544	4240000000	4271795854	4214540955	4311478375	2037625616	3565565429	2105044148	2028506363
Glycerol	Glycerol	C3H8O3	1.85	91.04	C00116	4.73901e+06	1.83442e+06	1.03632e+06	3.61939e+06	2.90497e+06	704957	1.36962e+06	2.29096e+06	0	0	0	0	1.59478e+07	1.16882e+07	9.03224e+06	1.98772e+07	8.63351e+06	1.01206e+07	7.29723e+06	6.73806e+06	952416	7.05298e+06	3.89254e+06	1.00063e+06	3.08076e+06	3.18666e+06	5.23348e+06	1.24575e+06	4.1782e+06	716788	4.10624e+06	2.3279e+06	1.63334e+07	1.86364e+07	9.06409e+06	1.17429e+07
BenA	Benzoic Acid	C7H6O2	2.01	121.029	C00180	1.01882e+07	9.88582e+06	4.39667e+06	7.47476e+06	1.32651e+07	1.64588e+07	1.83411e+07	2.1832e+07	1.39948e+06	1.45366e+06	1.39948e+06	1.45366e+06	2.21226e+07	1.17998e+07	2.13185e+07	2.97344e+07	1.25172e+07	1.39494e+07	1.69417e+07	6.35054e+06	3.76354e+06	3.37182e+06	1.87124e+06	7.8298e+06	3.00891e+07	9.87293e+06	2.87999e+07	5.45263e+06	1.99859e+07	2.23338e+07	2.55906e+07	2.35078e+07	1.99122e+07	2.14391e+07	1.95748e+07	2.05187e+07
Riboflavin	Riboflavin	C17H20N4O6	2.12	375.131	C00255	0	0	0	0	0	0	0	0	0	0	0	0	362576	616923	592865	799095	0	0	0	0	0	0	0	0	0	0	0	0	2.82354e+06	1.34261e+06	2.2698e+06	3.86709e+06	6.2593e+07	5.95561e+07	5.17091e+07	5.12581e+07
Adenine	Adenine	C5H5N5	2.19	134.047	C00147	2.16522e+08	2.09797e+08	3.45437e+08	2.63643e+08	1.81464e+08	2.08234e+08	3.16215e+08	3.46402e+08	1.22333e+08	1.77643e+08	1.22333e+08	1.77643e+08	7.72475e+08	956635920	5.86167e+08	736075093	1559401529	1197348718	1180569953	1568484982	5.10339e+08	5.1614e+08	6.6649e+08	6.81549e+08	8.06067e+08	5.15965e+08	7.47045e+08	7.26656e+08	2161337554	1321915480	2005164055	2447200167	1736864367	1826613687	1442466146	1429041069
Adenosine	Adenosine	C10H13N5O4	2.41	266.089	C00212	4.76062e+07	4.83654e+07	7.83394e+07	6.19156e+07	4.78404e+07	4.39754e+07	6.67525e+07	7.54919e+07	1.9768e+07	2.66957e+07	1.9768e+07	2.66957e+07	1.5345e+08	233699692	1.56866e+08	1.60506e+08	3.82253e+08	2.80627e+08	2.48265e+08	352740254	1.3233e+08	1.32375e+08	141109569	1.41746e+08	1.8831e+08	1.12998e+08	1.69321e+08	1.47502e+08	4.42112e+08	2.95332e+08	4.24021e+08	4.83529e+08	4.14755e+08	4.29275e+08	2.77852e+08	3.10129e+08
Uridine	Uridine	C9H12N2O6	2.81	243.062	C00299	191113467	1.02827e+08	8.32108e+07	8.08723e+07	6.49594e+07	8.93257e+07	8.42472e+07	8.19402e+07	4.68139e+07	7.43052e+07	4.68139e+07	7.43052e+07	3.16211e+08	293391901	2.30911e+08	2.47981e+08	4.95472e+08	3.6731e+08	4.82696e+08	4.39998e+08	2.4481e+08	2.82303e+08	3.07888e+08	2.39497e+08	1.70121e+08	1.32003e+08	1.74066e+08	1.4894e+08	5.89168e+08	4.25733e+08	5.05348e+08	6.78086e+08	5165921640	6301769258	1129009332	3754482451
HyAA	3-Hydroxyanthranilic_acid	C7H7NO3	2.98	152.035	C00632	1.06121e+06	607850	1.22129e+06	1.35449e+06	1.39474e+06	1.01147e+06	525622	529833	109518	370450	109518	370450	1.05989e+06	601799	209681	1.35309e+06	543879	1.32129e+06	888525	181612	338635	468252	408805	764608	417449	1.13437e+06	764092	272913	1.9703e+07	1.74398e+07	1.63988e+07	2.00778e+07	1.54701e+06	514809	1.40231e+06	1.73063e+06
HyPheA	DL-p-Hydroxyphenyllactic acid	C9H10O4	3.01	181.051	C03672	8.25652e+07	8.25652e+07	2.54125e+07	2.54125e+07	4.03948e+07	6.20977e+07	6.2489e+07	5.05411e+07	5.51595e+06	5.51595e+06	5.51595e+06	5.51595e+06	1.79618e+08	1.19067e+08	1.68346e+08	1.53075e+08	8.23373e+07	780988	328978	2.51411e+07	1.94223e+07	1.45679e+07	2.46784e+07	1.96085e+07	2.62702e+07	2.62702e+07	4.08682e+07	4.08682e+07	1.16136e+08	7.36557e+07	7.77298e+07	9.79357e+07	3.34644e+06	6.9777e+06	1.98393e+07	1.23045e+06
Cytidine	Cytidine	C9H13N3O5	3.07	242.078	C02961	6.55759e+06	6.18461e+06	8.72578e+06	6.73658e+06	7.21515e+06	4.86448e+06	9.42419e+06	9.00883e+06	1.35598e+06	1.35598e+06	1.35598e+06	1.35598e+06	4.31182e+07	4.30711e+07	45965632	2.84376e+07	6.29481e+07	3.3209e+07	3.43042e+07	5.0983e+07	3.26203e+07	1.38019e+07	1.98775e+07	2.21776e+07	3.68134e+07	1.59202e+07	2.19955e+07	3.06608e+07	3.38297e+07	2.33145e+07	2.66798e+07	4.78015e+07	1.88114e+08	1.89154e+08	6.6459e+07	1.3325e+08
Leu/Ileu	Leucine/Isoleucine	C6H13NO2	3.17	130.087	C00123	1198752679	9.74678e+08	1129977944	1097277247	1158334126	1075890144	1304122238	1289520302	4.40068e+08	377065936	4.40068e+08	377065936	1745698054	2583968839	1705020633	1722348468	2565625848	1793641726	2092991008	1953372787	1386384559	1083827803	1230303090	1116439773	1492968714	1163518591	1535589998	1335049845	6695320734	4021270881	5454841063	5845691410	17558299867	20208452807	8417631477	14489928214
InO2	InO2	C23H26O5	4.8	382.178		2.42103e+07	3.19517e+07	5.07526e+07	1.88498e+07	1.6036e+07	1.22874e+07	3.87114e+07	1.24607e+07	0	0	0	0	0	0	0	0	0	0	0	0	0	0	0	0	964370	964370	964370	964370	0	0	0	0	0	0	0	0
Phe	Phenylalanine	C9H11NO2	4.92	164.072	C00079	3.94046e+08	3.40793e+08	3.57241e+08	3.22347e+08	3.5093e+08	3.02681e+08	3.76098e+08	4.02334e+08	2.72267e+08	392135913	2.72267e+08	392135913	6.99992e+08	7.17345e+08	6.38249e+08	6.52747e+08	9.03937e+08	6.05703e+08	812546176	6.35395e+08	260352271	1.88724e+08	1.48201e+08	1.95563e+08	272434410	1.90643e+08	2.41126e+08	2.29534e+08	1859011483	9.89328e+08	1396804130	1454732404	8.97441e+08	6.97779e+08	1813349632	8.72048e+08
Guanine	Guanine	C5H5N5O	5.11	150.042	C00242	2.22984e+06	613752	1.33948e+06	1.17483e+06	1.13641e+06	1.46008e+06	1.07236e+06	620595	4.64777e+07	5.96466e+07	4.64777e+07	5.96466e+07	2.55631e+07	1.16973e+07	2.60607e+07	7.25492e+06	7.22324e+06	7.22324e+06	3.37831e+06	3.37831e+06	7.5681e+06	4.81799e+06	5.36807e+06	8.50645e+06	232637	232637	338287	338287	0	0	0	0	5.24663e+07	4.63757e+07	2.49581e+07	6.10842e+07
Glucose	Glucose	C6H12O6	5.15	179.056	C00031	0	0	0	0	0	0	0	0	607141420	931836312	607141420	931836312	1.13587e+08	8.3134e+07	1.13587e+08	8.3134e+07	3410229670	1349388337	5020872917	3860427755	756314256	6.84536e+08	7.82197e+08	7.41016e+08	0	0	0	0	0	0	0	0	1.23497e+08	2.94856e+08	1.23497e+08	2.94856e+08
Tryn	Tryptophan	C11H12N2O2	5.21	203.083	C00078	2.05198e+08	1.49134e+08	1e+08	1.21041e+08	125061643	1.28575e+08	1.13212e+08	1.33192e+08	1.28969e+08	1.25118e+08	1.28969e+08	1.25118e+08	3.82655e+08	3.29049e+08	3.12782e+08	354216871	5.32359e+08	2.99453e+08	3.74186e+08	3.73678e+08	6.91995e+07	4.5802e+07	5.89785e+07	5.49496e+07	6.30301e+07	3.73957e+07	4.8874e+07	5.27974e+07	4.28681e+08	2.42227e+08	3.55938e+08	3.659e+08	3.05734e+08	2.69102e+08	4.50344e+08	2.81502e+08
Indole	Indole	C8H7N	5.3	116.051	C00463	1.49374e+07	9.11305e+06	4.15814e+06	5.20779e+06	6.45798e+06	7.07616e+06	7.0774e+06	8.28768e+06	7.55536e+06	8.38395e+06	7.55536e+06	8.38395e+06	2.38349e+07	2.12668e+07	1.99505e+07	2.45418e+07	3.79211e+07	2.30615e+07	3.29699e+07	2.59593e+07	1.37774e+06	995251	764036	506103	1.79985e+06	183155	1.14578e+06	680682	1.94013e+07	8.31021e+06	1.46472e+07	1.47771e+07	1.33315e+07	1.17811e+07	1.94968e+07	1.1406e+07
2KIV	2-Keto-Isovalerate	C5H8O3	5.5	115.04	C06255	1.35031e+08	7.56449e+07	6.61722e+07	7.8877e+07	5.60454e+07	5.7209e+07	7.35236e+07	5.87655e+07	6.23195e+07	7.45599e+07	6.23195e+07	7.45599e+07	9.29685e+08	7.42127e+08	6.55208e+08	1996498140	1101497450	1902274387	2286370903	1239512776	7.28422e+07	6.19291e+07	6.91666e+07	6.21232e+07	9.84594e+07	6.23963e+07	4.43217e+07	6.09152e+07	5.30827e+08	5.79836e+08	388626462	7.82717e+08	2.78733e+08	2.87473e+08	2.04808e+08	3.44049e+08
Xylulose	D-Xylulose	C5H10O5	5.72	149.046	C00310	3.33731e+08	2.83288e+08	1.97549e+08	2.16579e+08	2.65434e+08	2.78051e+08	2.67248e+08	2.64561e+08	2.4667e+08	3.23858e+08	2.4667e+08	3.23858e+08	4.94301e+08	2.57535e+08	3.31248e+08	4.11686e+08	2.37926e+08	2.50086e+08	2.7564e+08	2.33266e+08	2.03327e+08	1.85753e+08	1.99961e+08	2.0146e+08	1.26118e+08	1.26588e+08	1.19083e+08	1.33857e+08	3.19653e+07	2.63381e+07	2.5351e+07	3.3209e+07	7.65864e+07	1.28257e+08	4.86742e+07	6.42132e+07
Lac	Lactate	C3H6O3	5.83	89.0244	C00256	4595402002	3756666748	3526904932	3840933037	4024667943	4034675963	3365972175	3828146558	3367916840	4073058649	3367916840	4073058649	6007131645	3151747929	4800390683	5646711072	3258180734	3250183135	3155407524	3021747415	3689407389	3533402460	3382664559	2686098861	1802487965	1850138465	1707059005	1984084393	1.77426e+08	1.06653e+08	148158814	1.72856e+08	1034414016	1637475075	2.05987e+08	7.46642e+08
Pyr	Pyruvate	C3H4O3	5.89	87.0088	C00022	339267490	2.98211e+08	2.22677e+08	2.82524e+08	2.87759e+08	3.12815e+08	244876645	2.59888e+08	2.91275e+08	4.11966e+08	2.91275e+08	4.11966e+08	3.22217e+08	1.93505e+08	3.37292e+08	4.28192e+08	2.701e+08	2.81653e+08	2.8152e+08	1.06401e+08	1.96727e+08	2.09535e+08	209023213	2.21223e+08	125543848	1.41488e+08	1.2545e+08	1.30778e+08	1.30976e+07	1.00409e+07	9.90736e+06	5.11637e+06	5.1898e+07	1.11454e+08	9.67807e+06	5.40049e+07
Met	L-Methionine	C5H11NO2S	5.99	148.044	C00073	2.18589e+07	2.09655e+07	3.69914e+07	2.45666e+07	1.01139e+07	1.22426e+07	1.25643e+07	1.13786e+07	3.2665e+07	4.25089e+07	3.2665e+07	4.25089e+07	1.16064e+08	1.57979e+08	1.24064e+08	8.77491e+07	1.36581e+08	7.95075e+07	1.05522e+08	7.41258e+07	6.45504e+07	4.82007e+07	6.11671e+07	6.51058e+07	911218	708493	1.62897e+06	366082	1.52177e+08	104316087	1.33288e+08	1.42899e+08	1.10773e+08	9.56516e+07	1.19325e+08	1.04406e+08
AceAce	Acetoacetate	C4H6O3	6.08	101.024	C00164	3490435076	2757787219	2531794868	2932405727	3029901912	2661405865	2665296843	2476992966	2496726141	3364313778	2496726141	3364313778	3126426125	2323278510	2772390617	3568274555	2534786846	2824650666	2782820913	2439607531	2059540016	1938302258	1912144204	1749601789	1487321160	1415781110	1398413280	1494950925	3.40683e+08	2.3194e+08	2.83112e+08	3.26077e+08	9.58473e+08	1839118706	3.42314e+08	8.79862e+08
SAM	S-Adenosyl-L-Methioninamine	C14H23N6O3S	6.22	354.148	C01137	6.58554e+07	8.83743e+07	8.43806e+07	7.77082e+07	9.1263e+07	9.66739e+07	8.65238e+07	7.31932e+07	0	0	0	0	0	0	0	0	0	0	0	0	0	0	0	0	1.6438e+06	7.25197e+06	1.18502e+06	953650	0	0	0	0	0	0	0	0
InO1	InO1	C21H22O5	6.29	354.147		4.64273e+07	8.14913e+07	6.98574e+07	5.9034e+07	9.60629e+07	105328104	6.33007e+07	5.86409e+07	0	0	0	0	0	0	0	0	0	0	0	0	0	0	0	0	761585	7.25197e+06	908107	854359	0	0	0	0	0	0	0	0
Val	Valine	C5H11NO2	6.39	116.072	C00183	5.26976e+08	3.72631e+08	3.79482e+08	3.91932e+08	272646829	4.2936e+08	4.10796e+08	3.72196e+08	1.27918e+08	1.42113e+08	1.27918e+08	1.42113e+08	1213834350	1639349137	9.7883e+08	1216612093	6.20882e+08	4.35803e+08	5.57677e+08	5.4546e+08	6.18607e+08	6.30205e+08	6.99035e+08	6.56367e+08	8.94055e+08	6.44422e+08	704819613	718107000	2435020373	1591586514	2005653736	2383382781	7173750693	8028032471	2771512184	4977191685
HypoXan	Hypoxanthine	C5H4N4O	6.45	135.031	C00262	1.22575e+08	5.49837e+07	2.35118e+07	2.8584e+07	1.36465e+07	3.7291e+07	1.70793e+07	1.83297e+07	4.01681e+07	5.0982e+07	4.01681e+07	5.0982e+07	2.6055e+08	1.98966e+08	1.67473e+08	2.46176e+08	7.9037e+07	7.45149e+07	1.23786e+08	7.78091e+07	6.19463e+06	3.27754e+06	5.1019e+06	2.91647e+06	439997	334360	574561	238702	3.75424e+07	1.74365e+07	2.59218e+07	3.85374e+07	4.29615e+07	5.13935e+07	2.46034e+07	2.96276e+07
AceOrn	N-Acetyl-L-Ornithine	C7H14N2O3	6.5	173.093	C00437	5.90466e+07	2.94188e+07	1.71155e+07	1.13086e+07	884790	1.66923e+07	7.85933e+06	1.19823e+07	0	0	0	0	1.00633e+08	1.27263e+08	4.54205e+07	1.62717e+08	1.48285e+07	1.90497e+07	4.76362e+07	2.05365e+07	0	0	0	0	2.69086e+06	2.04434e+06	2.0747e+06	1.79394e+06	1.09037e+07	1.02095e+07	1.11488e+07	3.05982e+07	5.89545e+06	7.21744e+06	4.16471e+06	3.51501e+06
Pro	Proline	C5H9NO2	6.63	114.056	C00148	1.377e+08	6.24285e+07	5.09718e+07	6.79341e+07	5.38378e+07	7.87465e+07	6.90357e+07	5.7716e+07	4.41255e+07	1.49075e+08	4.41255e+07	1.49075e+08	1.83752e+08	2.54886e+08	1.26405e+08	2.42564e+08	1.64061e+08	1.72581e+08	1.58416e+08	1.55837e+08	7.14669e+07	9.52663e+07	1.17266e+08	7.50933e+07	9.03906e+07	1.01533e+08	1.34321e+08	6.43741e+07	1390359537	6.78851e+08	9.74208e+08	1056744459	8.63532e+08	5.81632e+08	9.55841e+08	4.00549e+08
Ino	Inosine	C10H12N4O5	6.85	267.074	C00294	1.44675e+09	8.3805e+08	9.0575e+08	1.02944e+09	4.93861e+08	5.79861e+08	4.79328e+08	4.28429e+08	4.60064e+09	8.17576e+09	4.60064e+09	8.17576e+09	5.49097e+09	5.60688e+09	4.46544e+09	6.95313e+09	3.70951e+09	4.82263e+09	4.93711e+09	3.71067e+09	3.05516e+09	4.03829e+09	4.18571e+09	3.68397e+09	9.60333e+08	9.2916e+08	9.23415e+08	7.20316e+08	5.41488e+09	3.54398e+09	4.1371e+09	6.25829e+09	1.05479e+10	9.8189e+09	7.46891e+09	6.48777e+09
Tyr	Tyrosine	C9H11NO3	7.01	180.067	C00082	8.02156e+07	3.427e+07	2.80163e+07	3.61425e+07	3.12862e+07	3.8031e+07	3.82925e+07	2.85719e+07	2.82101e+07	9.92766e+07	2.82101e+07	9.92766e+07	1.05323e+08	1.26306e+08	7.51254e+07	1.38403e+08	1.19429e+08	125749192	1.35943e+08	7.18349e+07	2.84665e+07	4.15986e+07	4.13918e+07	3.43507e+07	45994672	3.97389e+07	6.15336e+07	3.58874e+07	3.90841e+08	1.65278e+08	293428654	3.30488e+08	4.5467e+08	4.85866e+08	4.48564e+08	2.08633e+08
Thiamine-P	Thiamine-phosphate	C12H17N4O4PS	7.11	343.063	C01081	1.20327e+06	934527	650417	1.01115e+06	975288	753156	1.30124e+06	1.46111e+06	1.83209e+06	3.21019e+06	1.83209e+06	3.21019e+06	2.88792e+06	1.27561e+06	1.49779e+06	3.07741e+06	752506	812409	822485	1.15694e+06	1.66099e+06	8.34498e+06	4.0663e+06	3.6925e+06	589646	721449	372626	280393	0	0	0	0	0	0	0	0
Ala	Alanine	C3H7NO2	7.49	88.0404	C00041	2031143727	9.90428e+08	8.09821e+08	9.76782e+08	6.35763e+08	1206613977	8.61745e+08	804754684	5.29161e+07	8.32189e+07	5.29161e+07	8.32189e+07	1155811374	1372582753	6.98871e+08	1708966512	6.94735e+08	1036381722	1069592703	8.76486e+08	3.56273e+08	7.37104e+08	738733023	5.61681e+08	1278909805	1311482402	1402538220	8.85193e+08	1952373059	1212533718	1541400196	2005111176	1807566354	1699325882	1483880047	8.80334e+08
AceAla/HyPro/PipA	N-Acetyl-L-Alanine	C5H9NO3	7.64	130.051	C01073	2.75074e+06	454251	376123	609716	827321	1.21739e+06	646685	617888	124443	206736	124443	206736	181387	181387	392400	392400	202530	418102	247333	224899	0	0	0	0	1.0094e+06	336733	2.5415e+06	184945	1.03246e+08	6.13596e+07	7.35771e+07	1.01364e+08	6.97086e+06	959076	1.84347e+06	631472
DisAc	Sucrose/Cellobiose	C12H22O11	7.7	341.109	C00089	4.17387e+08	3.154e+08	2.70753e+08	2.32298e+08	3.36819e+08	2.17735e+08	1.84584e+08	1.84039e+08	6.86552e+07	1.34928e+08	6.86552e+07	1.34928e+08	144541538	2.35725e+08	1.36536e+08	1.85291e+08	2.49386e+08	2.88738e+08	2.75748e+08	2.03852e+08	3.61979e+07	5.94269e+07	7.64712e+07	5.6763e+07	1.40697e+08	152286580	170040737	116978404	7.00101e+07	5.84278e+07	6.03216e+07	6.95073e+07	1018103138	1172742799	8.05459e+08	9.08008e+08
Gly	Glycine	C2H5NO2	7.8	76.0393	C00037	2.74151e+07	1.41728e+07	1.19516e+07	8.61621e+06	8.37728e+06	2.00706e+07	1.81019e+07	1.49092e+07	1.05298e+07	2.29382e+07	1.05298e+07	2.29382e+07	1170654248	4.37368e+08	8.34619e+08	1254514406	1.21823e+07	9.9941e+06	1.01864e+07	2.12812e+07	6.92375e+06	1.27007e+07	8.56108e+06	6.57601e+06	1.64755e+07	1.53248e+07	1.95423e+07	1.34502e+07	5.94845e+07	3.72927e+07	4.85521e+07	5.80666e+07	9.24137e+07	1.11976e+08	4.99414e+07	3.68023e+07
Thr	Threonine	C4H9NO3	8.26	118.051	C00188	1.39825e+08	4.22433e+07	3.49041e+07	4.35488e+07	8.42883e+07	9.87807e+07	101551803	8.68277e+07	2.44021e+07	4.65509e+07	2.44021e+07	4.65509e+07	1.16256e+08	100158007	1.52062e+08	3.26867e+08	1.49504e+08	8.18126e+07	164120959	1.14922e+08	7.80962e+07	1.12639e+08	1.23532e+08	1.00552e+08	5.34418e+07	3.78377e+07	5.55167e+07	3.95134e+07	4.36612e+08	2.48898e+08	3.61193e+08	4.76933e+08	5.69511e+08	6.70231e+08	4.86216e+08	1.23584e+08
Glun	Glutamine	C5H10N2O3	8.37	145.062	C00064	1620274235	1120673811	7.08649e+08	1143137554	1528177412	1182999246	1213258909	1101198552	7.73019e+08	2290980235	7.73019e+08	2290980235	4.75252e+08	1555445280	304694378	7.36049e+08	3.08483e+08	2.99337e+08	319599652	3.12695e+08	1.77426e+08	3.23973e+08	3.46859e+08	2.77267e+08	6.91322e+08	6.67897e+08	9.63897e+08	5.27753e+08	2059689939	1261086298	1630108460	2332699970	1907421136	1887342936	1765381228	1164051324
Ace	Acetyllysine	C8H16N2O3	8.57	187.109	C12989	3.01191e+06	1.19828e+07	2.6491e+07	1.90749e+07	2.71215e+07	1.92511e+07	5.24843e+07	5.42688e+07	1.43719e+06	3.98237e+06	1.43719e+06	3.98237e+06	5.45959e+07	4.96655e+07	2.51584e+07	4.18018e+07	2.81889e+07	2.56688e+07	3.06684e+07	4.1754e+07	2.9926e+06	5.82371e+06	4.6648e+06	1.85384e+06	5.44305e+07	2.97986e+07	3.384e+07	4.32755e+07	3.10993e+08	164789825	2.6397e+08	427699937	2.53926e+08	198993753	2.94907e+07	1.40259e+08
Nic	Nicotinate	C6H5NO2	8.65	122.025	C00253	2.18219e+07	1.65672e+07	1.55177e+07	2.05832e+07	6.78866e+06	1.75991e+07	1.74914e+07	1.54868e+07	6.01521e+06	1.49936e+07	6.01521e+06	1.49936e+07	4.25661e+06	4.39861e+06	4.2642e+06	5.198e+06	9.17691e+06	1.15011e+07	8.38886e+06	7.78973e+06	830589	2.88368e+06	774311	3.29963e+06	1.58814e+07	1.02452e+07	1.32716e+07	9.8349e+06	6.16494e+06	8.64716e+06	5.79022e+06	7.03809e+06	4.08868e+06	2.78824e+06	8.50084e+06	9.49501e+06
Citn	Citrulline	C6H13N3O3	8.78	174.088	C00327	4.24164e+06	3.69465e+06	3.36625e+06	5.66616e+06	1.23035e+06	3.54743e+06	3.58403e+06	4.12725e+06	227421	227421	227421	227421	3.938e+07	1.60145e+07	2.03125e+07	2.87771e+07	0	0	0	0	352304	289523	791932	620106	6.61592e+06	6.3745e+06	5.53286e+06	5.24836e+06	250995	179200	122684	184293	2.72694e+07	3.22299e+07	1.67802e+06	2.07481e+07
dTTP	Thymidine-5'-triphosphate	C10H17N2O14P3	9.52	480.982	C00459	1.74167e+06	173501	56217.7	165015	102874	216812	43190.8	121535	21516.7	83359.3	21516.7	83359.3	17546.1	11802.1	37192.8	91840.5	119176	296311	170862	181527	0	0	0	0	80948	147452	370670	199690	1.11216e+06	299355	795769	1.38205e+06	2.25895e+06	2.20331e+06	1.84128e+06	812705
DeoxyRP	Deoxyribose-Phosphate	C5H11O7P	9.91	213.017	C16637	4.99489e+07	1.06578e+07	5.80174e+07	6.18911e+07	8.72036e+06	1.28883e+07	9.39904e+06	8.80551e+06	4.53567e+07	6.97011e+07	4.53567e+07	6.97011e+07	1.25488e+08	5.67082e+07	9.66594e+07	1.17586e+08	4.10639e+07	5.78009e+07	7.69537e+07	1.27792e+07	5.22277e+07	4.0747e+07	6.76217e+07	8.08488e+07	5.52583e+07	4.00659e+07	6.46739e+06	3.69449e+07	144204	820573	409304	263136	2.68916e+06	7.78217e+06	205028	4.51278e+06
Ser	Serine	C3H7NO3	10.06	104.035	C00065	4.84097e+07	5.1818e+07	5.9385e+07	5.28323e+07	7.03896e+07	6.56839e+07	7.34529e+07	7.26773e+07	6.99107e+07	8.96341e+07	6.99107e+07	8.96341e+07	1208124824	9.27003e+08	8.42076e+08	1158296998	1.49419e+08	2.72878e+08	3.56388e+08	9.3203e+07	7.18887e+07	5.61673e+07	69227753	7.76416e+07	8.34284e+07	6.09254e+07	6.43395e+07	7.10986e+07	1.53476e+08	1.43221e+08	1.24324e+08	1.97231e+08	2.89532e+08	2.79681e+08	1.39229e+08	8.23941e+07
Asp	Asparagine	C4H8N2O3	10.19	131.046	C00152	4.61779e+07	3.54899e+07	3.54526e+07	3.5919e+07	2.18652e+07	2.36969e+07	2.52661e+07	2.97899e+07	6.94074e+07	454766526	6.94074e+07	454766526	5.19563e+07	1.28898e+08	5.1118e+07	6.51673e+07	1.0123e+08	1.08531e+08	1.20063e+08	8.76236e+07	4.93882e+07	5.9254e+07	7.45107e+07	7.54072e+07	2.00891e+07	1.6312e+07	2.27963e+07	1.40184e+07	5.44973e+08	307251159	4.70454e+08	7.83521e+08	1674668900	2348525243	383132205	1032887469
dCTP	dCTP	C9H16N3O13P3	10.28	465.982	C00458	3.14657e+06	976222	183371	539362	203375	1.0947e+06	688055	422793	0	0	0	0	636662	1.19188e+06	55317.8	1.83616e+06	512313	694490	3.3496e+06	853398	0	0	0	0	566864	415879	1.17025e+06	360129	1.8895e+06	920003	1.43355e+06	2.68839e+06	2.28916e+06	1.35126e+06	1.9888e+06	807694
AceGlu	N-Acetyl-Glutamate	C7H11NO5	10.36	188.056	C00624	2.78005e+08	2.52159e+08	2.87935e+08	2.80256e+08	2.37135e+08	3.54427e+08	3.33228e+08	3.11774e+08	6.49566e+07	2.08735e+08	6.49566e+07	2.08735e+08	2.08765e+08	2.70701e+08	123672026	2.36396e+08	1.79239e+08	2.12207e+08	3.24962e+08	3.06754e+08	5.10194e+07	6.54367e+07	7.29273e+07	6.32883e+07	2.92647e+08	2.58077e+08	2.25756e+08	2.27539e+08	1230884901	1128220597	1081577753	1177104149	1.69036e+08	211876774	2.45046e+08	2.02792e+08
His	Histidine	C6H9N3O2	10.49	154.062	C00135	3.8975e+08	2.41666e+08	8.26903e+07	2.31814e+08	1.96156e+08	2.42855e+08	1.82858e+08	1.92057e+08	9.18842e+07	4.27361e+08	9.18842e+07	4.27361e+08	2.10384e+08	1.78483e+08	1.15198e+08	1.68021e+08	1.03538e+07	1.00764e+07	1.6404e+07	4.58096e+06	875305	1.33299e+06	1.5845e+06	1.53918e+06	6.23473e+07	5.47524e+07	9.09781e+07	3.47019e+07	8.29467e+08	1.53338e+08	2.52375e+08	1002265476	1183124640	1189111730	4.37723e+08	2.95431e+08
PheA	Phenylpyruvic Acid	C9H8O3	10.61	163.04	C00166	685260	1.90892e+06	3.18075e+06	3.20621e+06	4.24365e+06	5.7538e+06	5.15496e+06	5.59145e+06	612428	902053	612428	902053	1.07311e+07	5.97342e+06	7.86227e+06	6.45913e+06	1.246e+06	0	389561	1.96101e+06	1.69751e+06	718051	2.06655e+06	1.91268e+06	3.76874e+06	2.96379e+06	3.83333e+06	4.60321e+06	2.94522e+06	2.98387e+06	2.91613e+06	3.02746e+06	1.26199e+06	722791	1.70657e+06	2.82011e+06
Pan	Pantothenate	C9H17NO5	10.75	218.103	C00864	6.46304e+07	1.69853e+08	2.68916e+08	2.0764e+08	4.90779e+08	5.90351e+08	5.20242e+08	5.66525e+08	2.09248e+08	2.43304e+08	2.09248e+08	2.43304e+08	1.71311e+08	4.75142e+08	2.04213e+08	8.40317e+07	1.38833e+08	9.00626e+07	1.20297e+08	1.25875e+08	1.05103e+08	1.56545e+07	5.29993e+07	1.05465e+08	4.04792e+08	2.33355e+08	2.38946e+08	3.91486e+08	4.92484e+08	1119081608	6.70925e+08	3.39727e+08	2.27709e+08	3.24701e+08	2.78825e+08	4.46898e+08
PyrGluA	L-Pyroglutamic-Acid	C5H7NO3	10.82	128.035	C01879	2.43856e+07	2.07991e+07	1.48273e+07	4.57426e+07	1.0104e+08	8.76036e+07	8.56083e+07	9.37349e+07	1.71829e+08	1.94696e+08	1.71829e+08	1.94696e+08	2.67631e+07	4.2624e+07	2.20888e+07	2.32008e+07	190910174	2.08628e+07	3.00769e+07	2.89199e+07	2.1705e+07	1.92309e+07	2.55308e+07	2.51599e+07	4.86109e+07	3.91347e+07	5.67306e+07	4.28786e+07	1.0419e+08	117981077	1.10173e+08	9.37811e+07	2989317235	3351816055	2105391392	3021741786
Arg	Arginine	C6H13N4O2	11.04	173.104	C00062	1.06259e+08	4.39545e+07	4.65941e+07	7.12424e+07	8.86901e+07	8.56679e+07	7.99334e+07	6.67382e+07	3.02114e+07	3.02114e+07	3.02114e+07	3.02114e+07	9.76806e+07	1.48707e+08	8.04856e+07	1.15593e+08	1.04638e+06	1.04638e+06	1.28897e+06	1.28897e+06	6.60305e+07	6.90686e+07	6.71594e+07	6.18635e+07	9.58265e+07	9.25096e+07	1.14808e+08	6.68941e+07	3.79029e+08	258672626	3.85193e+08	5.44299e+08	5.39176e+08	5.30614e+08	3.64978e+08	2.46703e+08
cAMP	3',5'-cyclic-AMP	C10H12N5O6P	11.18	328.045	C00575	1.41997e+06	4.10718e+06	1.23538e+07	9.1656e+06	1.03482e+07	6.69875e+06	1.7109e+07	1.90807e+07	1.31148e+06	1.23069e+06	1.31148e+06	1.23069e+06	1.08512e+07	1.29433e+07	8.9996e+06	1.04146e+07	1.64052e+07	1.2901e+07	1.12017e+07	1.24627e+07	5.68323e+06	5.43404e+06	5.47115e+06	4.1211e+06	1.76658e+07	8.0696e+06	1.51561e+07	1.19849e+07	1.94452e+07	8.71029e+06	1.28906e+07	1.96351e+07	6.88354e+06	6.59141e+06	5.13349e+06	4.27199e+06
Glycolate	Glycolate	C2H4O3	11.37	75.0088	C03547	6.46236e+06	6.46236e+06	724818	724818	601823	1.07129e+06	488102	734306	3.9818e+07	3.9818e+07	3.9818e+07	3.9818e+07	5.59179e+07	4.33617e+07	2.74697e+07	7.81208e+07	9.7965e+06	1.11237e+07	2.02794e+07	2.71696e+07	3.80956e+06	2.1664e+07	1.76882e+07	1.43873e+07	6.30981e+06	2.80873e+06	1.159e+06	957371	1.49447e+06	1.49447e+06	1.3243e+06	1.3243e+06	2.58012e+07	2.18511e+07	5.07576e+06	1.32298e+07
AceGluN	N-Acetyl-Glutamine	C7H12N2O4	11.58	187.072	C02716	1.7295e+06	1.22636e+06	830258	1.64701e+06	0	0	0	0	5.67942e+06	3.14825e+06	5.67942e+06	3.14825e+06	4.42061e+06	5.16861e+06	1.60236e+06	3.5982e+06	1.17022e+06	56627.1	194881	114410	200326	166227	168479	162965	1.76813e+06	1.5351e+06	2.79757e+06	878536	0	0	0	0	1.99356e+07	2.49296e+07	1.68183e+07	2.13493e+07
Glycerate	Glycerate	C3H6O4	11.72	105.019	C00258	545844934	2.77953e+08	1.97762e+08	2.53926e+08	1.3133e+08	1.81173e+08	1.3732e+08	1.38753e+08	1.68841e+08	4.57776e+08	1.68841e+08	4.57776e+08	5.21378e+08	6.58504e+08	3.41339e+08	8.45039e+08	2.90482e+08	2.74744e+08	3.07273e+08	282996504	1.0922e+08	1.58357e+08	1.59138e+08	1.1942e+08	2.39318e+08	2.19809e+08	2.502e+08	1.77133e+08	5.68175e+08	2.53679e+08	4.1839e+08	6.58855e+08	621594064	5.98516e+08	4.16933e+08	4.1843e+08
Xan	Xanthine	C5H4N4O2	11.96	151.026	C00385	1.28166e+08	6.38488e+07	4.49568e+07	4.20357e+07	3.36807e+07	6.75606e+07	4.38047e+07	4.49016e+07	3.51945e+07	5.48037e+07	3.51945e+07	5.48037e+07	1.37625e+08	1.53814e+08	1.91234e+08	1.03324e+08	9.98208e+07	8.73562e+07	1.1719e+08	9.41104e+07	6.69803e+07	5.92087e+07	8.0604e+07	124047199	5.12153e+07	4.2274e+07	3.95347e+07	3.29709e+07	1.7655e+08	1.15175e+08	133039875	1.47556e+08	1.36214e+08	1.34855e+08	1.3964e+08	1.1675e+08
DAPA	meso-2,6-Diaminopimelic acid	C7H14N2O4	12.56	189.088	C00680	108836	192558	0	223103	242805	187651	211512	204078	82841	297955	82841	297955	302494	830686	173584	915638	416158	1.88209e+06	471470	693228	515117	515486	246576	783291	977173	198338	242288	274202	0	3.67869e+06	3.47191e+06	1.84076e+07	0	5.12917e+06	1.88308e+06	0
Lys	Lysine	C6H14N2O2	12.67	145.098	C00047	159351771	1.05419e+08	6.18928e+07	8.30849e+07	8.98885e+07	1.05108e+08	9.69298e+07	9.57926e+07	4.98075e+07	1.51427e+08	4.98075e+07	1.51427e+08	1.55263e+08	1.50106e+08	119993557	5.60447e+07	1.98848e+06	1.98848e+06	113165	113165	1.73738e+07	2.09672e+07	3.77212e+07	7.80668e+06	6.24144e+07	6.88196e+07	1.48559e+08	3.45073e+07	6.77644e+08	9.57077e+07	2.74604e+08	4.72032e+08	8.78917e+08	6.60177e+08	1.04481e+08	709295201
Orn	Ornithine	C5H12N2O2	12.85	131.083	C00077	1.32647e+08	6.64167e+07	1.62174e+07	7.49216e+07	4.33849e+07	9.19378e+07	5.64966e+07	5.70747e+07	7.32124e+06	5.24034e+07	7.32124e+06	5.24034e+07	1.80626e+08	1.21537e+08	9.10953e+07	1.45932e+08	1.77835e+06	2.19402e+06	3.81683e+08	1.61202e+06	1.17522e+07	1.19416e+07	1.17522e+07	1.19416e+07	7.08395e+07	5.84009e+07	8.52792e+07	4.20846e+07	3.125e+08	1.08981e+08	1.30296e+08	3.25495e+08	3.47349e+08	3.54819e+08	1.23466e+08	0
Gluconate	D-GlucoNAte	C6H12O7	12.98	195.051	C00257	2.81933e+06	2.81933e+06	1.63831e+06	1.63831e+06	467547	683960	236483	482197	206881683	463111336	206881683	463111336	841591301	1486468931	1114565369	1015635876	3.67075e+08	4.63331e+08	4.68385e+08	314644566	9.62078e+07	1.44747e+08	147449327	1.29468e+08	223613	4.07388e+08	223613	4.07388e+08	5.7361e+08	3.00604e+08	4.39493e+08	6.8409e+08	1713007278	1613069447	2.2976e+08	6.66278e+08
HomoCys	Dl-Homocysteine	C4H9NO2S	13.17	134.028	C05330	2.83721e+06	1.53821e+06	706831	1.46077e+06	330801	985457	694501	313688	0	0	0	0	1.2343e+06	1.77238e+06	1.10428e+06	1.98501e+06	84774.9	50241.2	58547.1	52286.2	222251	629153	657013	98245.1	1.07644e+06	611059	1.56607e+06	697374	3.73598e+06	1.60035e+06	2.42957e+06	2.49645e+06	3.26741e+06	2.9336e+06	2.78658e+06	1.19306e+06
C	Cytosine	C4H5N3O	13.45	110.036	C00380	75230	139618	75230	139618	53766.5	71136.3	135538	372494	86475.5	115095	86475.5	115095	244713	919615	514857	391116	265878	1.1596e+06	601069	1.39979e+06	723014	321606	275406	50855.3	374201	219010	469659	239725	990348	446225	901377	1.06744e+06	1.56115e+06	708590	369517	1.04124e+06
Shik	Shikimate	C7H10O5	13.55	173.046	C00493	1.6125e+06	2.82599e+06	211809	1.79969e+06	1.86973e+06	3.3449e+06	312855	1.95145e+06	197946	568230	197946	568230	0	0	0	0	0	398476	963347	2.73288e+06	0	0	0	0	93056.6	928270	484234	431375	0	0	0	0	4.84932e+06	5.77297e+06	3.90494e+06	2.83847e+06
DeGlu	2-dehydro-D-gluconate	C6H10O7	13.65	193.035	C15673	8.77689e+07	6.15678e+07	4.41275e+07	6.31707e+07	2.61114e+07	4.13506e+07	2.76963e+07	2.5101e+07	861548	5.4299e+06	861548	5.4299e+06	1.2295e+07	2.61598e+07	2.47742e+06	3.96029e+06	316395	211148	316395	211148	60433.8	3.17822e+06	1.095e+06	1.41537e+06	2.26095e+07	2.21877e+07	2.27693e+07	1.20036e+07	0	0	0	0	9.36066e+06	9.47078e+06	4.76405e+06	6.34238e+06
Aspn	Aspartate	C4H5NO2	13.76	132.03	C00049	1.14648e+08	121639055	9.41852e+07	1.27852e+08	1.97511e+08	1.48453e+08	1.34678e+08	1.39331e+08	8.19239e+07	150507720	8.19239e+07	150507720	5.66607e+07	8.41911e+07	5.16595e+07	5.07694e+07	4.18169e+07	3.78177e+07	3.42095e+07	2.4065e+07	4.045e+07	3.82781e+07	4.55826e+07	4.58518e+07	5.97288e+07	4.90509e+07	6.40863e+07	5.23402e+07	7.08961e+07	4.73208e+07	3.80344e+07	2.84709e+07	2.00811e+08	210146219	1.86099e+08	1.12176e+08
Ser-P	O-Phospho-L-Serine	C3H8NO6P	13.91	184.002	C01005	6.85848e+06	3.51514e+06	1.34946e+06	2.3718e+06	1.18119e+06	1.61615e+06	934608	642516	2.08172e+06	8.50854e+06	2.08172e+06	8.50854e+06	3.17628e+06	6.02164e+06	2.16135e+06	5.89646e+06	6.31426e+06	7.10856e+06	7.14756e+06	7.76979e+06	2.43705e+06	6.20607e+06	6.9687e+06	2.55165e+06	1.35593e+06	1.42773e+06	2.38313e+06	970840	1.42044e+07	7.8557e+06	1.06126e+07	1.758e+07	3.51419e+07	3.67034e+07	2.82021e+07	2.20273e+07
Glu	Glutamate	C5H9NO4	14.46	146.046	C00025	8.32452e+08	4.80222e+08	2.84868e+08	4.47855e+08	2.37739e+08	2.49419e+08	2.00647e+08	1.96733e+08	5.8651e+08	2374025720	5.8651e+08	2374025720	5.89566e+08	1108205567	4.39197e+08	707882401	8.07077e+08	8.1309e+08	6.98434e+08	6.88879e+08	3.54228e+08	668986114	7.33582e+08	5.04564e+08	2.06221e+08	2.16638e+08	3.24254e+08	1.58631e+08	2552574893	1760297604	2050388826	2913352929	5373756112	6021018424	3543167044	3626717788
GABA	3-Aminobutanoic_Acid	C4H9NO2	14.55	102.056	C00334	3.84113e+07	2.19486e+07	1.42085e+07	1.85974e+07	1.1263e+07	1.256e+07	1.10054e+07	8.31268e+06	3.60546e+07	1.5506e+08	3.60546e+07	1.5506e+08	2.61971e+07	5.09536e+07	1.86927e+07	4.03377e+07	3.75485e+07	3.55346e+07	3.94329e+07	3.88374e+07	2.00595e+07	3.84461e+07	4.32439e+07	2.76216e+07	1.06374e+07	1.29061e+07	1.88851e+07	8.25122e+06	1.61323e+08	1.02628e+08	1.26644e+08	182675071	3.02694e+08	3.27785e+08	2.19094e+08	212697120
AceSer	O-Acetyl-L-Serine	C5H9NO4	14.77	146.046	C00979	8.32452e+08	4.80222e+08	2.84868e+08	4.47855e+08	2.37739e+08	2.49419e+08	2.00647e+08	1.96733e+08	5.8651e+08	2374025720	5.8651e+08	2374025720	5.89566e+08	1108205567	4.39197e+08	707882401	8.07077e+08	8.1309e+08	6.98434e+08	6.88879e+08	3.54228e+08	668986114	7.33582e+08	5.04564e+08	2.06221e+08	2.16638e+08	3.24254e+08	1.58631e+08	2552574893	1760297604	2050388826	2913352929	5373756112	6021018424	3543167044	3626665786
PyrA	Pyroglutamic Acid	C5H7NO3	14.86	128.035	C01879	1.64936e+08	9.46314e+07	6.37324e+07	9.11858e+07	4.74791e+07	5.23958e+07	4.33041e+07	4.81097e+07	127013252	4.9518e+08	127013252	4.9518e+08	1.04171e+08	2.29019e+08	9.5142e+07	1.89338e+08	1.70153e+08	1.67107e+08	1.44428e+08	1.47297e+08	7.89293e+07	1.40321e+08	1.61032e+08	9.92652e+07	4.03984e+07	4.61379e+07	7.12765e+07	3.05639e+07	5.32428e+08	3.87392e+08	4.57839e+08	6.37059e+08	1171469791	1200822072	8.5948e+08	8.38557e+08
UA	Uric Acid	C5H4N4O3	15.16	167.021	C00366	2.21373e+08	1.88381e+08	1.94078e+08	2.304e+08	2.384e+08	2.25969e+08	1.8759e+08	1.83768e+08	2.12648e+07	5.17535e+07	2.12648e+07	5.17535e+07	3.45392e+08	3.41068e+08	3.67043e+08	2.64351e+08	3.56524e+08	3.60956e+08	4.2345e+08	2.7902e+08	3.4348e+08	3.70656e+08	390733615	4.56914e+08	1.79937e+08	197686280	1.95571e+08	1.38092e+08	3.47659e+08	2.07131e+08	2.46813e+08	2.16516e+08	5.26363e+08	8.14668e+08	4.50622e+08	2.68312e+08
Cys	Cysteine	C3H7NO2S	15.18	120.013	C00097	47544.5	47544.5	43995.8	43995.8	0	0	0	0	0	0	0	0	25297.8	55760.3	19319.3	96304.9	0	0	0	0	0	0	0	0	0	0	0	0	317795	55878.9	320458	231378	189056	172626	592432	110213
GluAmP	D-glucosamine-6-phosphate*	C6H14NO8P	15.34	258.038	C00352	6.24494e+08	4.09801e+08	2.2767e+08	4.29838e+08	329595664	3.84628e+08	2.82237e+08	2.92189e+08	3.49032e+06	7.05545e+06	3.49032e+06	7.05545e+06	5.96063e+07	1.03127e+08	3.79517e+07	7.30215e+07	3.72679e+07	4.22829e+07	4.44475e+07	4.07858e+07	1.53989e+07	1.31559e+07	1.69667e+07	1.64079e+07	6.06235e+07	6.62678e+07	1.06729e+08	4.77888e+07	1.66567e+08	8.34463e+07	1.03308e+08	1.50848e+08	7.7737e+07	6.65978e+07	6.54597e+07	4.0007e+07
Arg-Suc	L-Arginino-Succinate	C10H18N4O6	15.41	289.115	C03406	1.08345e+07	5.95814e+06	3.07376e+06	4.29029e+06	4.57356e+06	4.96889e+06	4.14197e+06	3.93339e+06	8.66484e+06	4.27711e+07	8.66484e+06	4.27711e+07	9.91113e+06	1.39453e+07	9.20886e+06	1.11189e+07	1.17355e+07	1.25612e+07	1.34078e+07	1.29358e+07	5.40798e+06	8.02887e+06	8.24638e+06	5.71483e+06	3.04527e+06	2.24872e+06	3.32936e+06	1.90829e+06	1.2545e+07	6.44904e+06	9.06973e+06	1.36127e+07	1.85266e+07	1.70916e+07	1.39358e+07	1.14113e+07
GlutA	Glutaconic_Acid	C5H6O4	15.65	129.019	C02214	2.65626e+08	2.04692e+08	1.56826e+08	216857782	1.77527e+08	2.20876e+08	2.09072e+08	1.93905e+08	3.06152e+08	6.20151e+08	3.06152e+08	6.20151e+08	1.11852e+08	1.80127e+08	66616867	2.23827e+08	4.92543e+08	6.67769e+08	5.31045e+08	563670825	1.30779e+08	236977894	2.39838e+08	2.39618e+08	4.25778e+08	4.30694e+08	4.66767e+08	3.43198e+08	7.10194e+08	4.58265e+08	6.09127e+08	7.15304e+08	5.29517e+08	5.17463e+08	4.45508e+08	353099528
GL	Glucono-D-Lactone	C6H10O6	15.72	177.041	C00198	8.01866e+07	6.67022e+07	4.63554e+07	6.79263e+07	9.43683e+07	8.12294e+07	7.09647e+07	6.07353e+07	1.76029e+07	3.22391e+07	1.76029e+07	3.22391e+07	5.13258e+08	4.4132e+08	4.17312e+08	579514438	2.10109e+07	1.95176e+07	1.94483e+07	1.8606e+07	1.86608e+07	1.78736e+07	1.90723e+07	2.12824e+07	9.04009e+07	8.51839e+07	9.83436e+07	6.76055e+07	7.01955e+08	6.48082e+08	6.58485e+08	1125146305	5.00386e+08	4.66347e+08	3.54121e+08	3.98373e+08
Suc	Succinate	C4H6O4	15.94	117.019	C00042	2423136424	1570030754	1365766933	1481272426	1147955486	1662957482	1296568489	1197083440	4.34232e+08	1108906287	4.34232e+08	1108906287	3032377853	3306795709	2356332218	3875886802	8026486250	9305429898	10909531159	9333212456	2182482695	3117053015	3301708026	2413367511	1605696310	1597791644	1917998222	1271849775	3988976036	2381400927	3129092298	3625916561	4444864082	4470754437	5397797961	4650914383
Glyoxylate	Glyoxylate	C2H2O3	16.05	72.9931	C00048	1.34028e+07	1.00897e+07	1.07694e+07	8.49083e+06	7.87182e+06	1.03265e+07	1.04682e+07	1.05777e+07	1.85191e+07	2.36771e+07	1.85191e+07	2.36771e+07	1.38836e+07	2.29313e+07	1.74392e+07	1.71719e+07	4.22766e+07	6.00418e+07	5.41786e+07	5.71497e+07	2.62645e+07	2.51497e+07	2.37692e+07	2.61768e+07	9.56954e+06	8.8771e+06	6.95597e+06	8.98435e+06	2.59958e+07	1.36613e+07	1.75185e+07	2.05403e+07	1.72048e+07	1.73796e+07	2.19409e+07	1.5222e+07
Mal	Malate	C4H6O5	16.3	133.014	C00149	5309681258	3972461683	4298269569	3500237396	3481597440	3809877950	4211492534	4243070688	7800796263	9070090282	7800796263	9070090282	6271975234	10845572203	8135481320	9825584313	23456510782	27466338059	26252513901	23434031508	9948314442	8903557876	9132255650	11455146646	4232806742	3959514249	3318319699	3791100331	9662227494	6818698895	8903900556	8995987456	7042590718	7287638298	9565199671	6324962414
Fum	Fumarate	C4H4O4	16.4	115.004	C00122	7.39048e+08	556542194	6.04424e+08	5.08715e+08	4.72933e+08	6.37569e+08	6.11465e+08	6.20945e+08	1329233659	2278216368	1329233659	2278216368	1460006618	1660528316	1235676970	1557437770	3508064617	4073415023	4240074856	3767969196	1623806284	2166952708	2228008475	1769361048	5.86158e+08	5.44058e+08	4.45224e+08	5.31776e+08	1392271113	1223692174	1248466629	1308845599	1376550818	1475465246	1355413084	1262221142
UDP-Glu	UDP-D-Glucose	C15H24N2O17P2	16.56	565.048	C00029	4.63404e+08	2.90569e+08	174970391	2.9308e+08	3.28161e+08	5.11166e+08	3.3771e+08	3.607e+08	1.02739e+07	2.52062e+07	1.02739e+07	2.52062e+07	3.592e+08	3.20457e+08	2.30186e+08	3.84623e+08	3.89119e+08	5.24277e+08	5.28825e+08	4.67368e+08	1.25356e+08	2.20237e+08	2.25988e+08	1.28352e+08	3.21697e+08	3.80046e+08	475561336	2.29976e+08	3.69264e+06	835077	3.32786e+06	2.74273e+06	1.77934e+08	194664706	1.23875e+08	1.46013e+08
Glycerol-P	sn-glycerol-3-phosphate	C3H9O6P	16.67	171.006	C00093	1.11018e+08	1.14629e+08	1.59856e+08	1.59398e+08	2.26542e+08	2.34683e+08	2.59182e+08	2.82477e+08	2.95973e+07	5.97595e+07	2.95973e+07	5.97595e+07	1.80255e+08	3.64403e+08	1.00504e+08	1.51033e+08	1.41004e+08	1.39018e+08	2.21067e+08	1.8524e+08	9.679e+07	8.84581e+07	131307552	9.52899e+07	2.57926e+08	2.13444e+08	3.05206e+08	2.23151e+08	3.02701e+08	2.91501e+08	2.15022e+08	426501497	2.93897e+08	2.07268e+08	2.29915e+08	1.50319e+08
Ribose-P	Ribose-Phosphate	C5H11O8P	16.79	229.012	C00117	8.15321e+06	5.79284e+06	5.30114e+06	6.35404e+06	1.19178e+07	1.9016e+07	1.37797e+07	1.26279e+07	5.47897e+06	9.61871e+06	5.47897e+06	9.61871e+06	2.18268e+07	2.03187e+07	2.11468e+07	1.48181e+07	1.06345e+07	5.75565e+06	10647719	1.18444e+07	1.79408e+07	1.29072e+07	1.77316e+07	2.13896e+07	2.27122e+07	2.32464e+07	2.76709e+07	1.77093e+07	6.38322e+06	5.59494e+06	6.34094e+06	7.02082e+06	2.40869e+07	2.6735e+07	1.66434e+07	2.35555e+07
R5P	D-Ribulose_5-phosphate	C5H11O8P	16.9	229.012	C00199	8.14343e+06	5.79284e+06	5.30114e+06	6.35404e+06	1.22013e+07	2.15031e+07	1.37797e+07	1.26279e+07	5.47897e+06	9.61871e+06	5.47897e+06	9.61871e+06	2.17837e+07	2.03187e+07	2.11468e+07	1.65342e+07	1.06345e+07	5.85599e+06	10647719	1.18444e+07	1.79408e+07	1.29072e+07	1.77316e+07	2.12163e+07	2.27122e+07	2.32082e+07	2.76709e+07	1.77641e+07	6.55587e+06	4.5545e+06	6.32885e+06	6.56345e+06	2.40869e+07	2.6735e+07	1.66434e+07	2.35555e+07
Tre-P	Trehalose-6-phosphate	C12H23O14P	16.98	421.075	C00689	1.55008e+07	9.70926e+06	8.47314e+06	6.19185e+06	2.4601e+06	5.56374e+06	3.47249e+06	4.72391e+06	327575	794742	327575	794742	9.5109e+06	1.57625e+07	5.96678e+06	1.44217e+07	1.28498e+07	1.43096e+07	2.02937e+07	1.31224e+07	1.69695e+06	1.69695e+06	1.90663e+06	1.90663e+06	2.54785e+06	2.91628e+06	3.29002e+06	1.80363e+06	773864	276457	667848	442057	4.27109e+07	4.70818e+07	3.3991e+07	3.00149e+07
FMN	Flavin_mononucleotide	C17H21N4O9P	17.17	455.097	C00061	5.11775e+06	4.22324e+06	4.46624e+06	4.51566e+06	6.22167e+06	7.46441e+06	7.75328e+06	6.67813e+06	1.75134e+06	2.86887e+06	1.75134e+06	2.86887e+06	4.97944e+06	6.90052e+06	5.31613e+06	5.92927e+06	8.03691e+06	5.58083e+06	5.97134e+06	9.12017e+06	7.11575e+06	5.43885e+06	6.32486e+06	6.55868e+06	1.15648e+07	1.06866e+07	1.14157e+07	1.07406e+07	4.67932e+06	2.31679e+06	3.98157e+06	4.33865e+06	7.80658e+06	7.90459e+06	7.82389e+06	6.13959e+06
NADH	NADH	C21H27N7O14P2	17.46	662.102	C00004	746734	412001	275170	726184	281027	275100	227299	260349	0	0	0	0	2.08554e+06	1.32489e+06	683044	1.10364e+06	464380	683351	2.5811e+06	1.46559e+06	313364	597448	403084	39344.4	13676.2	17191.1	13676.2	17191.1	182368	208261	255355	252908	57721	31010.6	71096.6	58725.4
dTMP	dTMP	C10H15N2O8P	17.53	321.049	C00364	0	0	0	0	285191	370635	439757	222759	0	0	0	0	597928	945658	503503	1.03136e+06	112578	204817	275624	512776	80473.3	284435	216089	243949	441366	362810	598283	379759	2.57797e+07	1.74756e+07	2.08704e+07	2.69816e+07	5.80696e+06	5.14743e+06	6.49816e+06	4.47857e+06
SBP	D-sedoheptulose-1-7-phosphate	C7H15O10P	17.59	289.033	C00447	6.28376e+06	3.09779e+06	3.10247e+06	2.75422e+06	7.32446e+06	9.02484e+06	8.17029e+06	7.7185e+06	6.73059e+06	7.51773e+06	6.73059e+06	7.51773e+06	2.38751e+07	3.39385e+07	1.59897e+07	2.33483e+07	14341348	1.20041e+07	1.95391e+07	1.46579e+07	1.47364e+07	1.24714e+07	1.8156e+07	2.21235e+07	1.20562e+07	1.17696e+07	1.37319e+07	1.09148e+07	6.94157e+06	3.41662e+06	4.97184e+06	4.46318e+06	2.68616e+07	2.52398e+07	1.92863e+07	1.96817e+07
Hexose-P	Hexose-phosphate	C6H13O9P	17.75	259.022	C00092	7.8581e+07	6.17813e+07	9.26472e+07	6.44747e+07	1.51507e+08	1.92506e+08	2.24123e+08	2.15358e+08	1.3638e+08	1.32668e+08	1.3638e+08	1.32668e+08	414233025	4.80833e+08	2.95438e+08	4.61993e+08	6.43371e+08	6.29257e+08	7.42889e+08	6.92684e+08	2.9186e+08	3.22781e+08	3.4325e+08	403742305	4.18369e+08	3.87637e+08	3.95816e+08	3.5356e+08	2.01963e+08	1.25583e+08	1.55185e+08	1.72078e+08	4.50204e+08	4.58921e+08	2.49709e+08	3.0227e+08
dCMP	dCMP	C9H14N3O7P	17.87	306.05	C00239	0	0	0	0	65689.4	99615.7	53468.1	0	0	0	0	0	119453	119453	44047.4	44047.4	0	0	0	0	0	0	0	0	37841.8	102949	120497	87096	427295	314090	846204	1.79723e+06	911588	636759	1.13129e+06	732741
CMP	CMP	C9H14N3O8P	18.04	322.045	C00055	2.2192e+06	2.84641e+06	8.66108e+06	5.10322e+06	9.84927e+06	7.66793e+06	1.53305e+07	1.56842e+07	7.29413e+06	9.45303e+06	7.29413e+06	9.45303e+06	3.34037e+07	3.64413e+07	3.12278e+07	2.47295e+07	3.012e+07	1.58589e+07	2.19717e+07	2.27078e+07	2.52635e+07	2.44542e+07	3.15737e+07	3.36197e+07	3.79999e+07	2.32683e+07	2.90161e+07	3.11575e+07	3.37238e+07	2.16084e+07	2.95974e+07	3.29812e+07	7.11252e+07	2.00487e+07	1.86081e+07	1.93268e+07
dAMP	dAMP	C10H14N5O6P	18.18	330.061	C00360	0	0	0	0	0	48697	89874.5	41171.8	0	0	0	0	43438.8	107969	110246	179331	215740	85670.8	390203	171346	112835	99355.8	127722	113304	150284	189486	177648	176784	795315	432259	383987	734825	1.05004e+06	953440	851692	760073
UMP	UMP	C9H13N2O9P	18.39	323.029	C00105	2.07597e+07	1.77544e+07	3.43392e+07	2.33574e+07	4.34934e+07	3.26846e+07	6.69245e+07	6.98938e+07	1.60777e+07	1.81409e+07	1.60777e+07	1.81409e+07	1.22049e+08	1.43832e+08	1.02771e+08	1.50394e+08	8.64858e+07	6.23201e+07	90432516	7.81519e+07	5.36276e+07	6.04208e+07	6.74973e+07	6.73454e+07	1.19713e+08	8.39565e+07	9.86304e+07	9.73966e+07	2.58311e+08	1.5877e+08	2.1397e+08	2.50213e+08	2.69959e+08	1.83018e+08	3.94558e+08	1.85015e+08
AMP/dGTP	AMP	C10H14N5O7P	18.59	346.056	C00020	9.86684e+07	7.64053e+07	1.13414e+08	9.15673e+07	1.31284e+08	1.39391e+08	200840332	203686462	5.69581e+07	8.2854e+07	5.69581e+07	8.2854e+07	3.02447e+08	3.10658e+08	241581691	2.97436e+08	2.05541e+08	2.10997e+08	3.07003e+08	253581170	2.03265e+08	2.63099e+08	2.96851e+08	2.65139e+08	3.00271e+08	2.57633e+08	2.87179e+08	2.50671e+08	3.43381e+08	2.1732e+08	2.52451e+08	3.41232e+08	3.27899e+08	2.8512e+08	2.95272e+08	2.27759e+08
Pi	Phosphoric_acid	H3O4P	18.71	96.9696	C00009	3080013949	1869261253	971053531	2054153250	4604323091	4956704852	4589667835	4886645930	2221618208	2203482522	2221618208	2203482522	5431162717	4737509371	4789138876	5140178351	4891756873	4538583571	5413323234	4768440581	4861246310	5154608189	5299956192	5238626135	4190893022	3758871942	4170169136	4002585877	3142441748	2707582784	2828326988	3176908504	4068421066	4565107343	3084168702	3282537784
PP	Pyrophosphate	P2H4O7	18.84	176.936	C00013	2071535258	1479656461	1300934074	1570894831	2542634987	2734822803	2576463775	2400710290	9.34198e+08	1282249807	9.34198e+08	1282249807	2849338162	2529089534	2621563146	2732974717	2427891938	2249874257	2735901002	2166409272	2507974828	2776459466	2852135143	2444889416	2159830672	1775011332	2073744973	2043568353	1484611657	1236524182	1297745829	1489572195	2071598911	2242243718	1738865316	1840179299
GA3P	D-glyceraldehdye-3-phosphate	C3H7O6P	19	168.991	C00118	1.10744e+07	7.45045e+06	1.83279e+07	5.72463e+06	1.1977e+07	1.99741e+07	1.36649e+07	1.95391e+07	1.49368e+06	1.49368e+06	1.49368e+06	1.49368e+06	9.42126e+07	9.5897e+07	5.51491e+07	9.81245e+07	6.73188e+07	6.1846e+07	8.11376e+07	0	902739	953408	1.19142e+06	1.7181e+06	9.0237e+06	1.90607e+07	7.76354e+06	5.20993e+06	5.42683e+06	8.03293e+06	7.25118e+06	6.0682e+06	1.50049e+07	1.58094e+07	5.7894e+06	8.44446e+06
GMP	GMP	C10H14N5O8P	19.11	362.051	C00144	4.37136e+07	2.72311e+07	3.48923e+07	3.09405e+07	2.70225e+07	2.70136e+07	3.35531e+07	3.46895e+07	1.70227e+07	2.50309e+07	1.70227e+07	2.50309e+07	7.62696e+07	8.16739e+07	6.36005e+07	7.26235e+07	8.24512e+07	6.37527e+07	8.14862e+07	7.30476e+07	5.47522e+07	6.16355e+07	6.62372e+07	7.33884e+07	6.76132e+07	5.20942e+07	5.19039e+07	5.4736e+07	8.26086e+07	4.80395e+07	6.22608e+07	7.28237e+07	3.1062e+08	298444473	3.00252e+08	2.16376e+08
XA	Xanthurenic_acid	C10H7NO4	19.23	204.03	C02470	0	0	56764.3	51486.1	150182	169827	263129	96168.4	24203.9	24203.9	24203.9	24203.9	102659	54660.8	87495.5	105167	137968	61350.1	95414.4	0	0	0	0	0	0	0	55211.2	116938	336714	388246	331509	269566	110353	113831	105197	92849.4
IMP	IMP	C10H13N4O8P	19.39	347.04	C00130	1.59246e+07	9.25639e+06	8.51956e+06	6.06934e+06	2.7278e+06	4.41022e+06	3.58161e+06	3.80239e+06	2.76349e+06	5.54867e+06	2.76349e+06	5.54867e+06	9.14024e+06	8.51862e+06	8.35049e+06	1.10906e+07	6.87777e+06	6.99441e+06	8.50738e+06	6.60421e+06	5.76202e+06	4.9118e+06	4.67176e+06	5.50151e+06	4.3902e+06	4.05544e+06	3.75638e+06	3.39465e+06	5.41377e+06	4.24199e+06	4.48919e+06	5.51903e+06	2.65504e+06	3.39234e+06	4.5852e+06	2.85908e+06
Gluconate-P	6-phospho-D-gluconate	C6H13O10P	19.49	275.017	C00345	6.22589e+07	4.23707e+07	3.96821e+07	3.75187e+07	2.62701e+07	3.61265e+07	2.92855e+07	2.95836e+07	8.54682e+06	1.25436e+07	8.54682e+06	1.25436e+07	1.27245e+08	1.77262e+08	1.00492e+08	7.17719e+07	7.46588e+07	3.77022e+07	7.50933e+07	8.27417e+07	2.08169e+08	1.69964e+08	2.08999e+08	3.43008e+08	1.26849e+08	7.86146e+07	6.041e+07	1.12079e+08	1.45746e+07	9.87469e+06	1.16018e+07	8.99287e+06	5.5152e+07	4.27542e+07	9.10485e+07	4.51487e+07
GLP	D-glucono-δ-lactone-6-phosphate	C6H11O9P	19.65	257.007	C01236	507787	314623	320368	188058	272264	367877	164048	322691	0	0	0	0	1.08107e+06	1.54379e+06	822869	844289	506629	164447	515734	501381	1.33228e+06	1.0451e+06	1.37473e+06	2.54465e+06	994422	652148	281427	985749	40730.3	40730.3	40288.4	40288.4	222504	180224	507553	289772
AKG	α-ketoglutarate	C5H6O5	19.73	145.014	C00026	6.86442e+07	4.30944e+07	2.89937e+07	3.59045e+07	2.26932e+07	37289138	2.32618e+07	2.4393e+07	8.0079e+07	8.34622e+07	8.0079e+07	8.34622e+07	4.3112e+07	2.97327e+07	3.53898e+07	4.51264e+07	8.6017e+07	1.18387e+08	9.58758e+07	4.99826e+07	5.13031e+07	6.09638e+07	6.26122e+07	6.25836e+07	2.1435e+07	2.1988e+07	2.72274e+07	1.55456e+07	2.35901e+07	2.13746e+07	1.8716e+07	1.62849e+07	1.32379e+07	1.06711e+07	1.75656e+07	9.82029e+06
E4P	D-erythrose-4-phosphate	C4H9O7P	19.98	199.001	C00279	144749	114215	1.07476e+06	278381	3.46325e+06	4.15818e+06	4.95435e+06	4.97173e+06	3.01772e+06	2.60344e+06	3.01772e+06	2.60344e+06	8.03613e+06	9.08334e+06	6.02698e+06	8.19658e+06	9.33128e+06	6.80553e+06	1.12043e+07	1.04129e+07	8.67007e+06	8.61783e+06	9.98128e+06	1.08952e+07	8.22749e+06	7.40875e+06	8.05613e+06	7.37823e+06	4.18983e+06	1.46961e+06	2.86629e+06	3.42426e+06	48552345	5.13892e+07	4.59684e+07	4.24769e+07
OAA	Oxaloacetate	C4H4O5	20.26	130.999	C00036	5.83009e+06	3.90078e+06	2.51842e+06	3.16195e+06	2.8326e+06	3.20219e+06	2.48427e+06	2.51364e+06	8.21321e+06	1.22321e+07	8.21321e+06	1.22321e+07	3.45304e+06	4.37033e+06	2.39083e+06	4.44384e+06	6.16596e+06	4.10738e+06	4.51143e+06	7.05388e+06	3.68027e+06	5.64988e+06	5.15524e+06	5.07065e+06	2.53924e+06	2.59537e+06	3.43199e+06	2.10861e+06	4.13599e+06	5.36008e+06	4.1423e+06	3.81444e+06	4.76292e+06	4.66912e+06	7.32964e+06	5.19596e+06
Cit/Icit	citrate/isocitrate	C6H8O7	20.47	191.02	C00158	5693646530	4190047595	2709528448	3668068692	3120406046	3634041119	2927347597	2815339359	8185466010	7432367692	8185466010	7432367692	3837407504	5251754137	2701363100	4755753495	4322719416	4739877409	6969882942	6359145853	3647367154	4963190291	4856876780	4941696673	2890778528	2966304128	3657862876	2535061935	5031846779	6679552412	7004600512	4660341228	5043552430	4752705508	7858307891	6651708986
AcoA	cis-Aconitic_acid	C6H6O6	20.79	173.009	C00417	2.06964e+08	147886269	9.02682e+07	1.30199e+08	122440710	1.3737e+08	9.77772e+07	9.88238e+07	406788506	8.17022e+08	406788506	8.17022e+08	1.45498e+08	242515265	4.70612e+07	2.85997e+08	5.36552e+08	805176812	6.13036e+08	6.34559e+08	1.20583e+08	2.00298e+08	1.88638e+08	1.56296e+08	0	9.80752e+07	0	7.3653e+07	7.38519e+08	5.74697e+08	7.497e+08	8.91159e+08	623941973	5.62823e+08	4.56739e+08	3.72054e+08
3PGA	3-phosphoglycerate	C3H7O7P	20.89	184.986	C00597	5.33397e+08	7.07733e+08	6.23658e+08	7.40431e+08	2.78024e+08	3.24629e+08	3.33304e+08	3.05357e+08	1.01114e+07	9.16911e+06	1.01114e+07	9.16911e+06	5.45541e+08	5.16662e+08	7.15095e+08	3.29587e+08	1.03908e+08	5.32202e+07	1.52606e+08	1.91158e+08	2.49936e+08	1.69444e+08	2.19336e+08	5.32265e+08	6.56722e+08	5.76395e+08	5.07963e+08	6.13646e+08	2.87921e+07	3.34202e+07	2.13698e+07	1.92238e+07	1.66177e+08	1.65786e+08	8.42976e+07	1.65772e+08
CDP	CDP	C9H15N3O11P2	21.01	402.011	C00112	90108.1	314746	607582	159128	117376	206286	411180	508377	0	0	0	0	181296	376028	523314	413916	366451	1.1863e+06	1.09823e+06	740339	469246	546741	629690	518340	171206	230350	237367	87341.3	72716.4	104767	135349	160038	95794.3	0	240528	121146
PEP	Phosphoenolpyruvate	C3H5O6P	21.14	166.975	C00074	4.3524e+07	6.24241e+07	1.38645e+08	6.96478e+07	3.68831e+07	5.06404e+07	7.9935e+07	6.93308e+07	1.10945e+07	8.20517e+06	1.10945e+07	8.20517e+06	3.22239e+08	3.29267e+08	3.06068e+08	2.14323e+08	9.47531e+07	2.04178e+07	1.34403e+08	1.3882e+08	1.11124e+08	1.12577e+08	1.57808e+08	2.46016e+08	2.16833e+08	1.80253e+08	174838854	1.93364e+08	2.77132e+07	2.5875e+07	2.4225e+07	1.77485e+07	1.27355e+08	1.32521e+08	8.70766e+07	1.64033e+08
Ace-P	Acetylphosphate	C2H5O5P	21.26	138.98	C00227	84926.8	879336	1.1987e+06	1.09856e+06	463599	734700	853853	922704	27271.7	27271.7	27271.7	27271.7	2.49592e+06	3.3187e+06	3.01598e+06	2.27435e+06	319957	0	542057	974132	946923	734693	1.32316e+06	1.99695e+06	2.17782e+06	2.04317e+06	2.10179e+06	1.96855e+06	135108	101692	142178	53009.2	285114	1.44968e+06	671094	1.55562e+06
UDP	UDP	C9H14N2O12P2	21.36	402.995	C00015	3.85068e+07	2.21557e+07	2.01524e+07	1.26136e+07	1.05262e+07	2.1074e+07	1.3343e+07	1.97849e+07	31771.1	44971	31771.1	44971	5.60586e+06	4.82827e+06	3.2071e+06	8.69609e+06	1.14504e+07	2.60121e+07	1.64115e+07	0	2.05842e+06	4.10846e+06	3.32813e+06	3.57338e+06	3.95503e+06	8.52853e+06	1.48104e+07	768615	4.96805e+07	2.06647e+07	3.35887e+07	4.77136e+07	3.65777e+06	4.31651e+06	9.14823e+06	4.31414e+06
ADP	ADP	C10H15N5O10P2	21.48	426.022	C00008	3.56997e+08	2.65416e+08	1.99493e+08	2.53596e+08	2.5003e+08	3.41689e+08	2.63233e+08	286000000	5100000	1960000	5100000	1.95764e+06	5.16265e+07	5.0911e+07	3.67058e+07	7.55775e+07	9.03796e+07	1.4364e+08	1.17523e+08	1.02155e+08	4.06827e+07	5.77794e+07	5.05623e+07	5.89892e+07	8.611e+07	1.27151e+08	1.77758e+08	6.03408e+07	1.0195e+08	4.75185e+07	5.77868e+07	9.3466e+07	5.49638e+07	6.88468e+07	3.27751e+07	3.32122e+07
dTDP	dTDP	C10H16N2O11P2	21.69	401.016	C00363	428399	73841	115826	159420	102470	261837	105891	206101	0	0	0	0	43349.9	16285.2	13443	88372.1	58400.5	190399	102911	122279	38683	37456.9	45588.9	33003.2	31459.3	31459.3	119425	119425	0	0	0	0	0	0	0	0
FGP	Fructose-1,6-bisphosphate	C6H14O12P2	21.82	338.989	C00354	1233676643	6.85138e+08	4.5727e+08	3.99772e+08	113406403	3.23135e+08	1.57301e+08	2.06511e+08	1.19071e+06	3.15136e+06	1.19071e+06	3.15136e+06	5.01494e+07	4.77069e+07	3.49564e+07	2.35086e+08	2.6452e+08	551262602	3.33255e+08	2.44609e+08	1.30981e+07	1.70928e+07	8.23554e+06	1.072e+07	2.21146e+07	4.93976e+07	8.91351e+07	9.18098e+06	1.54051e+07	3.71295e+06	1.06101e+07	1.31607e+07	3.00034e+07	6.19655e+07	6.56381e+06	1.22728e+07
GDP	GDP	C10H15N5O11P2	21.94	442.017	C00035	4.0485e+07	2.80176e+07	2.69868e+07	2.80093e+07	2.40906e+07	2.82728e+07	2.84271e+07	3.0347e+07	1.0509e+06	1.52842e+06	1.0509e+06	1.52842e+06	4.7609e+06	5.80077e+06	4.07423e+06	5.8252e+06	1.09485e+07	2.1162e+07	1.3726e+07	1.25064e+07	7.06516e+06	8.01483e+06	8.33299e+06	8.42445e+06	1.60949e+07	2.22634e+07	3.21093e+07	5.30892e+06	8.27639e+06	9.31581e+06	1.04633e+07	1.31302e+07	7.64338e+06	6.98035e+06	4.20147e+06	4.35577e+06
CTP	CTP	C9H16N3O14P3	22.32	481.977	C00063	3.06497e+06	1.64595e+06	221060	1.17685e+06	880795	456033	379926	468634	0	0	0	0	76410.4	60761.4	81490.7	23591.2	112845	254394	211009	111355	29752.6	84470.9	66467.7	43625.8	0	0	0	0	32281.5	32281.5	47622	47622	75639.6	171574	23851.9	65489.2
UTP	UTP	C9H15N2O15P3	22.45	482.961	C00075	1.06581e+07	7.27173e+06	1.21564e+06	4.86802e+06	3.02981e+06	3.23531e+06	1.39021e+06	1.84701e+06	30235.6	45609.7	30235.6	45609.7	740695	592321	439766	767791	199188	1.56436e+06	1.94882e+06	964876	318008	360822	241122	352078	247049	306066	428699	291072	1.22637e+06	1.3065e+06	824065	1.79863e+06	2.10176e+06	2.58287e+06	641421	1.09204e+06
dGTP	dGTP	C10H16N5O13P3	22.59	505.988	C00286	1.95335e+08	7.45852e+07	7.83156e+06	4.99961e+07	2.8502e+07	5.11374e+07	1.05484e+07	9.92308e+06	883052	595827	883052	595827	6.72226e+06	7.57796e+06	6.2767e+06	9.43448e+06	1.044e+07	1.99353e+07	1.96965e+07	1.3887e+07	4.68306e+06	5.91129e+06	4.82923e+06	5.45655e+06	1.15664e+07	7.22089e+06	2.79504e+06	5.54404e+06	1.05666e+07	1.02479e+07	7.04655e+06	1.22533e+07	1.14109e+07	1.20238e+07	6.22041e+06	6.76457e+06
ATP	ATP	C10H16N5O13P3	22.78	505.988	C00002	4.57104e+06	2.94235e+06	85073.9	2.07602e+06	120253	120253	26070.9	26070.9	0	0	0	0	96110.4	41845.3	22078.7	224407	132623	258862	59052.6	79954.4	31172.3	47328.2	52074.1	77721.9	0	0	0	0	79540.4	60230.2	96187	227743	108660	15229.9	0	0
GTP	GTP	C10H16N5O14P3	23.27	521.983	C00044	2.43818e+07	2.89088e+07	5.09098e+06	2.04047e+07	1.40655e+07	1.96707e+07	7.03672e+06	1.02952e+07	157435	244108	157435	244108	2.86618e+06	2.76108e+06	4.43497e+06	3.47793e+06	4.33028e+06	3.04115e+06	2.97002e+06	2.69534e+06	1.66357e+06	1.33565e+06	1.4295e+06	1.80417e+06	1.53376e+06	1.66112e+06	1.44433e+06	1.25308e+06	2.4579e+06	1.58855e+06	1.3593e+06	2.86234e+06	3.74091e+06	3.30674e+06	2.88679e+06	2.7148e+06
Glc	Residual glucose	Phenotypic characteristic				24.598	24.598	24.598	24.598	29.9305	29.9305	29.9305	29.9305	33.1149	33.1149	33.1149	33.1149	32.3409	32.3409	32.3409	32.3409	16.9441	16.9441	16.9441	16.9441	36.6211	36.6211	36.6211	36.6211	15.3184	15.3184	15.3184	15.3184	0.060565	0.060565	0.060565	0.060565	0.060565	0.060565	0.060565	0.060565
DCW	Dry cell weight	Phenotypic characteristic				7	7	7	7	4	4	4	4	1.33333	1.33333	1.33333	1.33333	7.33333	7.33333	7.33333	7.33333	7	7	7	7	3	3	3	3	10.3333	10.3333	10.3333	10.3333	10.6667	10.6667	10.6667	10.6667	14	14	14	14
O1	Rubropunctatin	Phenotypic characteristic				102.069	102.069	102.069	102.069	59.9909	59.9909	59.9909	59.9909	0	0	0	0	0	0	0	0	2.60953	2.60953	2.60953	2.60953	3.8322	3.8322	3.8322	3.8322	2.89744	2.89744	2.89744	2.89744	0	0	0	0	0	0	0	0
O2	Monascorubrin	Phenotypic characteristic				142.623	142.623	142.623	142.623	131.982	131.982	131.982	131.982	0	0	0	0	0	0	0	0	2.5837	2.5837	2.5837	2.5837	3.95398	3.95398	3.95398	3.95398	2.4903	2.4903	2.4903	2.4903	0	0	0	0	0	0	0	0
R1	Rubropunctamine	Phenotypic characteristic				24.0878	24.0878	24.0878	24.0878	6.04537	6.04537	6.04537	6.04537	2.61423	2.61423	2.61423	2.61423	11.8239	11.8239	11.8239	11.8239	1.8184	1.8184	1.8184	1.8184	13.6464	13.6464	13.6464	13.6464	70.7409	70.7409	70.7409	70.7409	0	0	0	0	0	0	0	0
R2	Monascorubramine	Phenotypic characteristic				14.5627	14.5627	14.5627	14.5627	5.82481	5.82481	5.82481	5.82481	5.03253	5.03253	5.03253	5.03253	7.17845	7.17845	7.17845	7.17845	1.46568	1.46568	1.46568	1.46568	8.36127	8.36127	8.36127	8.36127	35.7027	35.7027	35.7027	35.7027	0	0	0	0	0	0	0	0
Y1	Monascin	Phenotypic characteristic				155.368	155.368	155.368	155.368	166.005	166.005	166.005	166.005	0	0	0	0	28.4006	28.4006	28.4006	28.4006	54.0931	54.0931	54.0931	54.0931	12.7619	12.7619	12.7619	12.7619	88.1202	88.1202	88.1202	88.1202	27.6787	27.6787	27.6787	27.6787	56.8099	56.8099	56.8099	56.8099
Y2	Ankaflavin	Phenotypic characteristic				166.403	166.403	166.403	166.403	163.651	163.651	163.651	163.651	0.746392	0.746392	0.746392	0.746392	39.081	39.081	39.081	39.081	52.586	52.586	52.586	52.586	20.5792	20.5792	20.5792	20.5792	79.4626	79.4626	79.4626	79.4626	22.164	22.164	22.164	22.164	66.2699	66.2699	66.2699	66.2699
