# Supplementary material for: Integrative Metabolomic and Transcriptomic Analyses Uncover Metabolic Alterations and Pigment Diversity in Monascus in Response to Different Nitrogen Sources
Source: mSystems. 2021 Sep 7;6(5):e00807-21. doi: 10.1128/mSystems.00807-21 (PMC8547423; doi:10.1128/mSystems.00807-21)
Supplement: TABLE S4 [file msystems.00807-21-st004.xlsx]

## Sheet: Sheet1
Gene_id	gene_id	Exonic.gene.sizes	Molecular Function	Cellular Component	Biological Process	KO number	gene name	EC number	function discribtion	pathway Number	E_value	score	FPKM
													AmCl_1	AmCl_2	AmCl_3	AmN_1	AmN_2	AmN_3	AmS_1	AmS_2	AmS_3	Glut_1	Glut_2	Glut_3	Gly_1	Gly_2	Gly_3	Pep_1	Pep_2	Pep_3	SoN_1	SoN_2	SoN_3	Ur_1	Ur_2	Ur_3	YEP_1	YEP_2	YEP_3
Mona_0001	evm.TU.C1.10	2134	GO:0003887		GO:0006281	K03511	POLK	EC:2.7.7.7	DNA polymerase kappa	map03460	0	2294	29.35	28.72	28.07	24.18	24.74	23.62	25.79	26.97	26.39	51.73	54.17	52.95	38.45	40.21	39.34	6.79	6.63	7.1	27.3	26.71	26.11	48.4	47.28	50.61	80.51	78.69	82.28
Mona_0002	evm.TU.C1.100	1783	GO:0050660		GO:0055114								5.2	5.44	5.32	5.02	4.9	5.14	4.02	4.11	3.93	1.69	1.58	1.62	1.6	1.67	1.56	1.54	1.58	1.5	8.76	9.18	8.97	3.71	3.8	3.62	0.98	0.96	0.94
Mona_0003	evm.TU.C1.1000	3856	GO:0008408	GO:0005622	GO:0006139								18.73	20.05	19.17	27.64	28.9	27	22.88	23.92	23.41	5.98	5.59	5.72	11.24	11.75	11.5	5	5.12	5.23	22.15	21.15	21.65	19.81	20.27	19.35	6.72	6.43	6.58
Mona_0004	evm.TU.C1.1001	1477				K13346	PEX10	-	peroxin-10	map04146	1e-161	1476	9.95	10.41	10.18	19.23	19.67	20.11	14.77	14.43	15.11	2.15	2.01	2.06	8.74	8.54	9.14	51.07	52.25	53.4	10.11	10.59	10.35	14.34	14.67	14.99	6.8	6.65	6.5
Mona_0005	evm.TU.C1.1002	3691											46.92	50.22	48.03	52.34	51.13	54.73	68.24	66.67	69.81	20.84	21.3	20.37	18.82	19.68	18.39	484.16	495.33	506.26	27.29	27.89	26.67	43.42	42.42	45.4	31.45	32.19	33.66
Mona_0006	evm.TU.C1.1003	862											0	0	0	0	0	0	0	0	0	0	0	0	0	0	0	0	0	0	0	0	0	0	0	0	0	0	0
Mona_0007	evm.TU.C1.1004	1150											63.09	58.95	60.34	76.91	78.69	75.13	77.85	81.4	79.65	29.24	31.3	29.93	30.7	32.1	31.41	119.2	124.64	121.95	49.89	53.4	51.07	45.58	44.53	46.63	59.9	58.55	61.22
Mona_0008	evm.TU.C1.1005	740				K14851	-	-	ribosomal RNA-processing protein 17	-	8e-57	568	44.36	43.4	42.42	58.98	61.67	57.62	36.13	36.96	35.3	10.38	11.12	10.63	27.77	29.04	27.13	30.97	30.26	31.68	36.11	38.65	36.96	29.73	29.04	30.42	26.62	25.46	24.87
Mona_0009	evm.TU.C1.1006	723											350.34	366.9	358.62	424.14	443.5	433.93	389.27	380.29	407.04	165.02	154.18	157.82	165.97	169.8	162.14	809.31	827.99	790.63	431.55	461.92	441.75	323.03	315.57	330.49	304.51	291.22	284.5
Mona_0010	evm.TU.C1.1007	1774											22.36	23.93	22.89	38.7	40.47	37.81	21.34	20.85	22.31	11.87	11.09	11.35	12.98	13.57	12.68	7.03	7.35	7.19	34.22	32.68	33.45	24.39	23.83	24.95	6.24	6.1	5.96
Mona_0011	evm.TU.C1.1008	2484				K00574	-	EC:2.1.1.79	cyclopropane-fatty-acyl-phospholipid synthase	-	0	2472	90.38	96.74	92.52	122.19	127.77	119.37	92.19	94.32	90.06	54.54	50.96	52.16	50.83	49.66	53.15	41.96	42.93	40.99	115.4	107.81	110.36	89.74	91.81	93.84	24.96	25.55	26.72
Mona_0012	evm.TU.C1.1009	1128											18.37	17.55	17.96	14.32	14.97	13.99	22.63	22.11	23.66	11.96	11.18	11.44	18.7	19.13	18.27	26.07	27.26	25.47	16.6	16.97	16.23	33.06	34.57	33.82	24.51	25.09	26.24
Mona_0013	evm.TU.C1.101	1236											82.34	84.15	80.48	82.01	85.75	80.12	106.07	108.52	103.62	128.7	122.9	125.8	128.9	131.87	134.78	66.45	69.48	67.98	78.08	74.56	76.32	93.42	97.68	91.26	100.31	102.68	107.37
Mona_0014	evm.TU.C1.1010	3199											47.43	46.41	45.36	67.28	65.73	70.35	54.73	53.47	57.23	29.13	27.81	28.47	53.16	55.59	54.39	107.22	112.11	104.75	63.14	66.12	64.63	66.74	65.2	68.28	56.39	53.93	52.69
Mona_0015	evm.TU.C1.1011	1671											62.4	61.06	59.68	54.22	56.7	52.97	58.22	56.88	59.56	17.53	16.73	17.13	40.41	41.34	39.48	59.4	60.77	58.03	36.12	33.74	34.54	54.81	57.31	56.07	46.53	47.63	49.8
Mona_0016	evm.TU.C1.1012	2116				K00100	-	EC:1.1.1.-		-	1e-155	1423	17.32	17.7	16.93	20.59	20.11	21.53	15.25	14.9	15.6	8.79	9.41	9	9.42	9.85	9.64	18.02	17.6	18.84	18.14	17.32	17.73	16.35	17.1	15.97	12.91	12.35	12.06
Mona_0017	evm.TU.C1.1013	2883	GO:0016779			K03514	POLS	EC:2.7.7.7	DNA polymerase sigma	map03018	0	2348	8.54	8.73	8.35	9.19	8.98	9.61	9.48	9.91	9.26	6.36	6.08	6.22	13.45	13.76	14.06	15.44	15.08	15.8	10.38	9.92	10.15	10.1	10.56	9.87	17.27	16.88	16.49
Mona_0018	evm.TU.C1.1014	1841	GO:0004748		GO:0055114	K10808	RRM2	EC:1.17.4.1	ribonucleoside-diphosphate reductase subunit M2	map01100,map00230,map00240,map00480,map04115	0	1904	98.18	91.72	93.89	169.54	165.63	173.45	116.85	119.55	114.15	166.6	155.65	159.33	116.97	119.67	122.31	25.11	26.26	24.53	136.13	145.71	139.35	142.54	139.25	145.83	123.73	118.33	121.06
Mona_0019	evm.TU.C1.1015	1666				K15117	-	-	solute carrier family 25, member 34/35	-	1e-155	1422	26.15	27.99	26.77	44.69	46.73	45.72	19.1	18.66	19.97	19.74	21.13	20.21	10.95	10.7	11.2	16.37	16.75	17.12	28.72	30.08	29.4	16	16.37	15.63	13.16	13.47	13.78
Mona_0020	evm.TU.C1.1016	3096				K14962	WDR82	-	COMPASS component SWD2	map03015	1e-178	1615	4.58	4.9	4.69	8.27	8.65	8.08	5.79	6.05	5.92	2.44	2.61	2.5	3.32	3.47	3.24	3.14	3.21	3.07	5.01	5.25	5.13	5.44	5.57	5.69	1.82	1.86	1.94
Mona_0021	evm.TU.C1.1017	1847											0	0	0	0	0	0	0	0	0	0	0	0	0	0	0	0	0	0	0	0	0	0	0	0	0	0	0
Mona_0022	evm.TU.C1.1018	2034											76.1	72.66	74.38	89.86	91.93	93.96	102.79	100.42	105.16	35.18	35.96	34.39	28.57	29.23	27.91	77.76	79.55	81.31	62.37	59.55	60.96	52.35	53.56	54.74	29.65	30.35	31.05
Mona_0023	evm.TU.C1.1019	1321				K14169	CTU2	-	cytoplasmic tRNA 2-thiolation protein 2	map04122	1e-115	1079	20.06	20.51	19.61	28.77	28.11	30.08	21.02	20.53	21.51	4.86	4.76	4.65	9.88	9.65	10.11	7.6	7.78	7.95	18.22	19.5	18.65	13.93	14.25	13.61	8.24	8.05	8.42
Mona_0024	evm.TU.C1.102	3544	GO:0008270	GO:0005634	GO:0006355								17.21	18.03	17.62	36.03	37.67	35.2	19.71	20.61	20.16	27.5	25.69	26.3	28.43	27.77	29.73	59.39	60.76	62.1	70.69	74.03	72.36	30.55	31.94	31.26	15.75	15.39	15.03
Mona_0025	evm.TU.C1.1020	1311											30.13	28.77	29.45	34.87	36.46	34.07	39.74	38.82	41.55	30.65	29.99	29.31	23.46	24	24.53	18.17	19	17.75	18.92	19.33	18.49	28.94	30.26	29.61	68.94	67.38	70.46
Mona_0026	evm.TU.C1.1021	3037	GO:0030145			K12613	DCP2	EC:3.-.-.-	mRNA-decapping enzyme subunit 2	map03018	0	2048	42.17	44.17	43.17	69.37	72.54	70.97	48.85	49.98	51.08	58.96	56.3	57.63	41.95	42.92	40.98	5.71	5.58	5.84	45.74	48.96	46.82	62.93	64.38	61.48	31.07	29.71	30.4
Mona_0027	evm.TU.C1.1022	1342	GO:0004047	GO:0005737	GO:0006546								0	0	0	0	0	0	0	0	0	0	0	0	0	0	0	0	0	0	0	0	0	0	0	0	0	0	0
Mona_0028	evm.TU.C1.1023	3647	GO:0031072			K09537	-	-	DnaJ homolog subfamily C member 17	-	1e-142	1309	16.16	15.09	15.45	16.78	16.39	17.55	11.04	11.54	11.29	15.46	15.8	15.11	12.44	12.15	13.01	8.01	8.19	8.38	10.64	10.16	10.4	15.14	14.79	15.49	16.98	16.24	15.87
Mona_0029	evm.TU.C1.1024	1732											9.91	10.13	9.69	7.55	7.72	7.89	9.06	9.27	8.85	4.71	4.6	4.5	6.6	6.45	6.9	3.4	3.32	3.56	7.32	7.66	7.49	7.41	7.75	7.58	5.98	5.72	5.59
Mona_0030	evm.TU.C1.1025	1879	GO:0003824		GO:0008152								5.62	5.49	5.37	6.79	6.63	7.1	6.93	6.77	7.09	2.84	2.78	2.72	5.8	5.67	5.93	13.22	13.53	12.91	9.03	8.63	8.83	7.18	7.51	7.01	8.23	7.87	8.05
Mona_0031	evm.TU.C1.1026	1146	GO:0016491										11.86	12.42	12.14	6.94	7.26	6.78	14.38	14.05	14.71	8.12	7.59	7.77	17.19	17.59	16.79	25.39	26.55	25.98	20.32	21.28	20.8	12.42	12.13	12.99	68.07	69.68	72.86
Mona_0032	evm.TU.C1.1027	1505											25.62	25.07	24.5	23.61	24.69	23.07	29.06	30.39	29.73	31.83	31.14	30.44	27.83	28.47	27.19	29.78	29.09	30.47	25.19	26.39	25.79	32.6	34.09	31.85	36.7	35.1	34.29
Mona_0033	evm.TU.C1.1028	1514											14.63	14.95	14.3	16.9	17.29	16.51	8.26	8.45	8.07	4.86	5.08	4.97	4.8	4.69	5.02	18.95	19.39	18.51	13.04	12.46	12.75	8.48	8.87	8.68	5.86	5.6	5.47
Mona_0034	evm.TU.C1.1029	3962											2.94	3	2.87	2.03	1.98	2.12	3.35	3.27	3.43	2.21	2.06	2.11	2.79	2.92	2.73	4.27	4.17	4.37	13.22	13.51	12.92	2.41	2.35	2.52	6.94	6.64	6.49
Mona_0035	evm.TU.C1.103	7247	GO:0005515										6.84	6.39	6.54	7.95	7.77	8.31	5.17	5.29	5.05	8.16	8.73	8.35	7.1	7.42	6.94	4.31	4.21	4.51	8.76	8.19	8.38	10.84	10.59	11.09	4.82	4.93	5.04
Mona_0036	evm.TU.C1.1030	3143											14.43	13.48	13.8	7.96	8.32	8.14	12.49	12.2	12.78	2.34	2.29	2.24	4.79	4.68	4.9	4.16	4.26	4.35	4.85	5.19	4.96	7.31	7.48	7.64	47.77	45.68	46.73
Mona_0037	evm.TU.C1.1031	1573											0	0	0	0	0	0	0	0	0	0	0	0	0	0	0	0	0	0	0	0	0	0	0	0	0	0	0
Mona_0038	evm.TU.C1.1032	6725				K03434	PIGL	EC:3.5.1.89	N-acetylglucosaminylphosphatidylinositol deacetylase	map01100,map00563	1e-129	1194	50.94	53.34	52.14	43.91	42.9	45.91	38.63	39.52	40.39	73.32	76.78	75.05	62.72	64.17	61.27	50.36	51.52	52.66	34.72	33.97	33.2	67.59	69.15	70.68	49.73	50.9	52.07
Mona_0039	evm.TU.C1.1033	1750											7.32	7.48	7.15	12.16	12.44	12.72	8.58	8.78	8.97	4.29	4.19	4.1	11.88	12.15	12.42	7.53	7.87	7.36	11.29	10.55	10.8	12.76	13.34	13.05	5.22	5.1	5.33
Mona_0040	evm.TU.C1.1034	401				K12622	LSM3	-	U6 snRNA-associated Sm-like protein LSm3	map03040,map03018	4e-32	352	78.58	82.3	80.44	106.56	109.02	111.42	94.21	92.04	98.51	38.15	40.83	39.05	53.95	55.2	52.7	377.25	394.47	368.54	72.52	75.94	74.23	70.76	72.39	69.13	67.19	68.78	70.37
Mona_0041	evm.TU.C1.1035	1999	GO:0005525										47.8	45.64	46.72	52.86	54.08	51.64	55.96	58.51	54.67	81.4	79.65	77.85	58.52	57.17	59.87	15.62	15.26	15.98	40.49	42.41	41.45	40.66	41.6	39.72	42.12	41.17	43.05
Mona_0042	evm.TU.C1.1036	4774											2.46	2.3	2.35	2.74	2.68	2.8	1.95	1.9	2	2.58	2.7	2.64	3.12	3.26	3.05	4.55	4.44	4.66	1.83	1.79	1.75	3.46	3.54	3.38	7.38	7.06	6.9
Mona_0043	evm.TU.C1.1037	4374	GO:0016818			K01529	-	EC:3.6.1.-		-	0	4103	0	0	0	0	0	0	0	0	0	0	0	0	0	0	0	0	0	0	0	0	0	0	0	0	0	0	0
Mona_0044	evm.TU.C1.1038	1719	GO:0016740		GO:0009058								31.18	32.66	31.92	31.89	32.63	33.35	41.24	42.19	43.12	31.85	31.16	30.46	39.28	38.37	41.07	17.11	16.72	17.89	34.06	34.81	33.29	30.68	29.97	31.39	20.45	19.56	19.11
Mona_0045	evm.TU.C1.1039	1686											30.4	31.07	29.71	31.68	32.41	33.13	27.32	27.95	28.57	38.3	39.15	37.44	39.46	40.37	38.55	7.04	6.88	7.2	21.84	20.86	21.35	35.6	36.42	34.78	79.04	75.59	77.33
Mona_0046	evm.TU.C1.104	1817	GO:0004609		GO:0008654	K01613	psd	EC:4.1.1.65	phosphatidylserine decarboxylase	map01100,map00564	1e-170	1552	2.38	2.5	2.44	1.32	1.38	1.35	4.37	4.47	4.57	3.34	3.58	3.42	1.28	1.31	1.25	4.41	4.31	4.51	1.24	1.3	1.27	2.57	2.63	2.69	2.03	2.08	2.13
Mona_0047	evm.TU.C1.1040	1288											33.5	35.08	34.29	32.86	33.62	34.36	32.88	33.64	32.12	27	28.28	27.64	30.47	31.86	29.77	75.57	77.31	73.83	20.21	20.65	19.75	36.38	38.04	37.22	40.98	39.19	40.09
Mona_0048	evm.TU.C1.1041	3952	GO:0003887		GO:0006260	K02332	POLG1	EC:2.7.7.7	DNA polymerase gamma 1	map01100	0	5034	13	12.72	12.43	16.34	17.09	15.96	11.5	12.02	11.23	2.68	2.56	2.62	6.71	7.02	6.56	2.1	2.05	2.2	9.66	9.45	9.24	11.38	11.12	11.9	4.39	4.2	4.1
Mona_0049	evm.TU.C1.1042	1580											0.11	0.12	0.11	0.05	0.05	0.05	0.33	0.34	0.35	0.04	0.04	0.04	0.15	0.15	0.16	4.17	4.07	4.27	0.53	0.5	0.51	0.21	0.22	0.21	0.11	0.11	0.11
Mona_0050	evm.TU.C1.1043	9672	GO:0016773			K04728	ATM	EC:2.7.11.1	ataxia telangiectasia mutated family protein	map04110,map05166,map05202,map04210,map04115,map04064	0	9764	9.03	8.84	8.64	11.26	11	11.52	9.15	8.94	9.57	4.39	4.1	4.2	6.89	6.73	7.2	2.08	2.03	2.13	7.62	7.98	7.8	9.55	9.99	9.77	3.41	3.26	3.34
Mona_0051	evm.TU.C1.1044	5573				K14310	NUP205	-	nuclear pore complex protein Nup205	map03013	0	6121	16.76	17.13	16.38	21.96	22.96	21.45	15.51	15.87	16.22	3.9	3.72	3.81	9.12	9.54	9.33	1.91	2	1.87	13.81	14.12	13.5	9.74	9.52	9.96	4.96	4.85	5.07
Mona_0052	evm.TU.C1.1045	3446	GO:0031625	GO:0031461	GO:0006511	K10609	CUL4	-	cullin 4	map04120,map03420	0	3588	34.85	32.56	33.33	53.23	52	55.66	30.31	29.61	31.69	11.88	11.34	11.61	17.56	18.36	17.97	11.74	12.28	12.01	31.03	29	29.68	35.31	36.12	36.92	13.41	13.73	14.05
Mona_0053	evm.TU.C1.1046	2449	GO:0004371		GO:0006071	K00863	-	EC:2.7.1.29	dihydroxyacetone kinase	map01100,map01120,map00680,map00561,map04622	0	2232	31.74	33.97	32.49	46.5	47.57	45.43	18.95	18.51	19.39	10.75	10.04	10.28	19.84	20.3	20.75	31.38	30.66	32.1	53.45	52.3	51.12	9.52	9.74	9.95	5.91	5.78	6.04
Mona_0054	evm.TU.C1.1047	1391				K11096	SNRPD2	-	small nuclear ribonucleoprotein D2	map03040	2e-60	596	53.25	57	54.51	68.52	66.94	71.65	57.98	56.64	60.63	21.01	20.55	20.09	26.77	27.99	27.39	177.56	185.67	181.66	41.42	42.34	40.49	45.86	47.95	44.8	42.23	41.28	40.33
Mona_0055	evm.TU.C1.1048	213											37.13	34.69	35.51	33.05	34.56	32.29	26.73	27.95	27.35	9.61	9.17	9.39	19.23	19.67	18.79	9.04	8.83	9.25	25.83	27.65	26.44	27.26	27.89	28.5	20.35	19.89	19.43
Mona_0056	evm.TU.C1.1049	1470	GO:0005524		GO:0006468								20.22	21.18	20.7	20.96	21.44	21.92	23.59	24.67	24.13	9.58	10.04	9.81	13.3	13.61	13.91	15.17	15.52	15.86	27.25	25.46	26.06	16.69	16.3	17.08	10.79	10.55	11.03
Mona_0057	evm.TU.C1.105	2317											5.87	5.61	5.74	2.5	2.61	2.56	7.3	7.63	7.13	1.93	1.89	1.85	8.8	8.6	9.2	62.75	65.61	64.2	1.57	1.65	1.61	5.47	5.34	5.6	18.71	17.89	18.3
Mona_0058	evm.TU.C1.1050	1810				K03509	POLH	EC:2.7.7.7	DNA polymerase eta	map03460	9e-81	779	9.43	9.64	9.22	7	7.16	6.84	9.91	10.36	9.68	6.29	6.73	6.44	7.21	7.38	7.54	8.35	8.54	8.73	5.31	5.57	5.44	9.44	9.66	9.22	6.41	6.27	6.56
Mona_0059	evm.TU.C1.1051	2657											119.66	114.26	116.96	123.55	126.4	120.7	137.9	141.08	144.19	72.97	69.67	71.32	113.41	116.03	118.59	134.4	131.3	140.54	69.47	66.33	67.9	124.06	129.72	121.2	113.64	116.32	119
Mona_0060	evm.TU.C1.1052	4779	GO:0008080		GO:0008152								13.1	13.72	13.41	15.25	15.95	15.6	14.6	14.94	15.27	12.28	13.14	12.57	9.7	9.92	10.14	21.03	21.52	20.54	10.18	10.4	9.95	16.67	17.43	17.05	9.25	9.47	9.69
Mona_0061	evm.TU.C1.1053	2143											0	0	0	0	0	0	0	0	0	0	0	0	0	0	0	0	0	0	0	0	0	0	0	0	0	0	0
Mona_0062	evm.TU.C1.1054	494											0	0	0	0	0	0	0	0	0	0	0	0	0	0	0	0	0	0	0	0	0	0	0	0	0	0	0
Mona_0063	evm.TU.C1.1055	1750	GO:0005524		GO:0006177	K01951	-	EC:6.3.5.2	GMP synthase (glutamine-hydrolysing)	map01100,map00230,map00983	0	1894	76.43	74.78	73.09	93.32	91.17	95.47	71.96	73.62	70.3	46.94	47.97	45.88	67.91	69.48	71.01	33.43	34.96	32.66	70.18	68.67	67.12	53.64	56.09	52.4	76.86	73.5	71.8
Mona_0064	evm.TU.C1.1056	1136											25.13	26.31	25.72	41.77	42.73	43.68	25.89	26.49	25.29	9.21	9.01	8.81	20.61	21.09	21.55	29.81	31.17	30.5	20.38	19.46	19.92	15.62	15.98	15.26	25.81	25.23	24.65
Mona_0065	evm.TU.C1.1057	994				K01850	-	EC:5.4.99.5	chorismate mutase	map01100,map01110,map00400	1e-127	1179	41.98	42.9	41.03	38.16	39.04	39.9	36.18	37.83	35.34	7.95	8.12	7.77	14.22	13.89	14.87	22.34	23.36	21.82	29.75	31.15	30.45	26.66	27.28	26.04	9.56	9.79	10.02
Mona_0066	evm.TU.C1.1058	1233	GO:0016491		GO:0008152								77.23	82.66	79.05	27.4	26.77	28.03	70.72	73.95	69.09	33.12	32.4	31.67	50.63	49.46	51.8	8.22	8.41	8.6	34.03	31.79	32.54	56.64	59.23	57.95	71.42	69.81	68.2
Mona_0067	evm.TU.C1.1059	1582	GO:0008168		GO:0008152								16.21	15.14	15.5	24.29	25.4	23.73	21.37	20.88	21.86	9.42	10.08	9.64	10.6	10.84	10.36	21.6	21.1	22.1	19.19	20.54	19.64	11.27	11.01	11.78	13.02	13.33	13.94
Mona_0068	evm.TU.C1.106	1555	GO:0022857	GO:0016021	GO:0055085								4.63	4.43	4.53	6.87	6.71	7.03	5.44	5.31	5.69	11.6	11.35	11.09	8.3	8.49	8.68	12.26	12.82	12.54	4.83	4.61	4.72	5.68	5.81	5.55	16.36	15.65	15.29
Mona_0069	evm.TU.C1.1060	1379	GO:0016491										10.75	10.52	10.28	5.71	5.97	5.84	7.76	7.58	7.94	13.55	12.66	12.96	5.15	5.27	5.03	1.99	1.94	2.08	12.33	12.91	12.62	8.42	8.61	8.8	14.64	14.31	13.98
Mona_0070	evm.TU.C1.1061	1421											0	0	0	0	0	0	0	0	0	0	0	0	0	0	0	0	0	0	0	0	0	0	0	0	0	0	0
Mona_0071	evm.TU.C1.1062	3144				K00059	fabG	EC:1.1.1.100	3-oxoacyl-[acyl-carrier protein] reductase	map01100,map01040,map00780,map00061	1e-18	236	7.97	8.53	8.16	11.22	10.96	11.73	8.53	8.92	8.73	5.88	6.01	5.75	4.77	4.88	4.66	8.38	8.19	8.76	8.74	8.34	8.54	6.37	6.22	6.52	7.4	7.57	7.74
Mona_0072	evm.TU.C1.1063	2655											53.39	49.88	51.06	56.14	57.44	58.7	44.38	45.4	43.36	23.33	24.43	23.88	26.69	26.07	27.91	20.85	21.33	21.8	49.49	50.58	48.37	44.45	45.48	43.42	24.91	25.5	26.66
Mona_0073	evm.TU.C1.1064	2805											8.09	8.47	8.28	7.32	7.49	7.15	8.3	8.11	8.68	3.1	3.31	3.17	5.87	6.14	6.01	1.81	1.85	1.89	5.94	6.08	5.81	8.51	8.71	8.31	5.39	5.27	5.51
Mona_0074	evm.TU.C1.1065	1539	GO:0046872			K01480	-	EC:3.5.3.11	agmatinase	map01100,map00330	0	1772	0.46	0.44	0.45	0.22	0.23	0.21	0.62	0.65	0.63	0.09	0.09	0.09	0.3	0.29	0.31	1.91	1.87	1.95	0.53	0.51	0.52	0.85	0.87	0.89	0.48	0.47	0.49
Mona_0075	evm.TU.C1.1066	2269	GO:0015297	GO:0016020	GO:0055085								6.93	6.78	6.63	9.01	8.8	9.22	6.42	6.57	6.27	4.54	4.76	4.65	5.72	5.85	5.59	7.78	7.96	8.14	5.85	5.59	5.72	4.97	5.08	4.86	4.82	4.93	5.04
Mona_0076	evm.TU.C1.1067	2767											7.03	7.37	7.2	14.84	15.18	15.52	10.41	10.89	10.17	4.45	4.16	4.26	5.47	5.34	5.6	36.75	38.43	35.9	10.4	10.9	10.65	7.6	7.42	7.95	7.19	7.36	7.7
Mona_0077	evm.TU.C1.1068	1335	GO:0016491		GO:0008152								7.77	8.13	7.95	1.61	1.65	1.57	7.82	8.18	8	2.93	3.07	3	2.55	2.67	2.61	9.42	9.2	9.85	1.54	1.65	1.58	3.55	3.63	3.47	0.43	0.41	0.4
Mona_0078	evm.TU.C1.1069	5147	GO:0005515										30.22	29.57	28.9	34.8	34	36.39	30.47	31.86	29.77	25.08	26.26	25.67	23.19	22.65	23.73	6.8	6.64	6.96	25.94	27.16	26.55	26.99	28.22	26.37	7.56	7.74	8.09
Mona_0079	evm.TU.C1.107	1870											3.72	3.98	3.81	2.17	2.22	2.12	3.51	3.67	3.43	4.33	4.63	4.43	8.43	8.24	8.81	12.04	12.59	12.32	4.04	4.33	4.14	3.63	3.71	3.55	13.05	12.48	12.77
Mona_0080	evm.TU.C1.1070	1552	GO:0016429		GO:0030488	K07442	-	EC:2.1.1.36	tRNA (adenine-N1-)-methyltransferase catalytic subunit	-	0	1652	0	0	0	0	0	0	0	0	0	0	0	0	0	0	0	0	0	0	0	0	0	0	0	0	0	0	0
Mona_0081	evm.TU.C1.1071	2798	GO:0005524	GO:0005737	GO:0006423	K01883	CARS	EC:6.1.1.16	cysteinyl-tRNA synthetase	map00970	0	3530	49.55	48.48	47.39	52.59	51.38	53.8	44.58	43.55	46.62	48.24	51.63	49.38	41.15	43.03	42.1	9.71	10.15	9.93	37.88	35.39	36.23	43.08	44.07	42.09	31.74	30.35	31.05
Mona_0082	evm.TU.C1.1072	1593											27.45	25.64	26.25	37.64	36.77	39.36	28.91	30.23	29.58	16.94	16.57	16.2	40.74	39.8	41.68	37.43	38.29	39.14	24.11	25.81	24.68	20.38	20.85	21.31	27.86	28.52	29.82
Mona_0083	evm.TU.C1.1073	1895	GO:0022857	GO:0016021	GO:0055085								0.75	0.71	0.73	1.01	1.06	0.99	0.41	0.43	0.4	0.52	0.53	0.51	0.45	0.46	0.47	3.85	4.03	3.76	1.66	1.55	1.59	0.78	0.82	0.8	0.65	0.62	0.61
Mona_0084	evm.TU.C1.1074	1729	GO:0016491										3.5	3.34	3.42	2.49	2.6	2.55	3.19	3.12	3.34	7.43	7.59	7.26	3.53	3.61	3.69	1.11	1.08	1.14	3.81	3.89	3.72	2.98	3.05	2.91	1.98	2.03	2.12
Mona_0085	evm.TU.C1.1075	2389											4.38	4.68	4.48	4.19	4.09	4.29	5.78	5.65	5.91	3.72	3.56	3.64	5.69	5.82	5.95	4.41	4.31	4.51	3.37	3.53	3.45	4.79	5.01	4.9	6.63	6.34	6.49
Mona_0086	evm.TU.C1.1076	7092	GO:0005524		GO:0007018								15.62	16.72	15.99	38.37	40.12	37.48	16.69	16.3	17.45	6.3	6.02	6.16	11.69	11.96	11.42	2.42	2.36	2.53	26.82	26.24	25.65	13.56	13.25	14.18	3.14	3	2.93
Mona_0087	evm.TU.C1.1077	1728				K03843	ALG2	EC:2.4.1.132 2.4.1.257	alpha-1,3/alpha-1,6-mannosyltransferase	map01100,map00510,map00513	0	1894	21	20.54	20.08	15.86	16.23	15.49	20.07	19.61	20.99	13.19	13.48	12.89	14.89	14.55	15.57	24.23	25.34	24.79	14.72	15.42	15.07	20.44	21.37	20.91	12.82	12.26	11.98
Mona_0088	evm.TU.C1.1078	2516	GO:0004518		GO:0006259								4.2	4.02	4.11	7.93	8.11	8.29	3.12	3.19	3.05	3.17	3.03	3.1	3.96	4.14	4.05	3.18	3.33	3.25	3.76	3.6	3.68	5.92	6.06	5.78	1.91	1.83	1.87
Mona_0089	evm.TU.C1.1079	25472	GO:0048037		GO:0008152								0.55	0.56	0.54	0.55	0.56	0.58	0.51	0.52	0.5	0.34	0.37	0.35	0.85	0.89	0.83	0.28	0.27	0.29	0.84	0.82	0.8	0.48	0.49	0.5	0.13	0.13	0.13
Mona_0090	evm.TU.C1.108	2561											45.27	42.29	43.29	44.59	43.56	46.63	27.11	26.48	27.74	54.5	53.32	52.12	103.15	107.86	100.77	17.54	17.94	18.34	46.91	49.13	48.02	66.9	68.44	69.95	38.05	36.39	37.23
Mona_0091	evm.TU.C1.1080	4793	GO:0042626	GO:0016021	GO:0055085								15.12	14.44	14.78	22.96	22.43	24.01	14.11	14.75	13.78	12.26	12.84	12.55	11.4	11.92	11.14	5.88	5.74	6.02	16.5	16.87	16.13	12.57	13.14	12.28	12.39	11.85	11.58
Mona_0092	evm.TU.C1.1081	2773											12.86	12.28	12.57	18.52	18.09	19.37	11.91	12.18	12.45	9.62	8.99	9.2	9.53	9.97	9.31	22.71	23.75	23.23	16.51	15.77	16.14	15.48	16.19	15.12	21.31	21.81	22.81
Mona_0093	evm.TU.C1.1082	1195											0.99	0.97	0.95	1.32	1.29	1.38	0.79	0.81	0.77	0.47	0.48	0.46	1.03	1.08	1.05	6.02	5.88	6.29	1.54	1.48	1.51	1.92	1.88	1.96	1.08	1.06	1.04
Mona_0094	evm.TU.C1.1083	651											1.37	1.31	1.34	3.43	3.59	3.51	2.12	2.17	2.07	0.83	0.87	0.85	1.42	1.39	1.45	1.25	1.31	1.22	1.93	1.89	1.85	1.63	1.59	1.67	3.25	3.18	3.11
Mona_0095	evm.TU.C1.1084	8389	GO:0016491		GO:0055114								0.62	0.64	0.63	1.65	1.69	1.61	0.71	0.73	0.74	0.38	0.4	0.39	0.81	0.79	0.83	0.13	0.13	0.13	1.08	1.14	1.11	0.79	0.77	0.81	0.9	0.86	0.84
Mona_0096	evm.TU.C1.1085	1132	GO:0016491										0	0	0	0.07	0.07	0.07	0	0	0	0.06	0.06	0.06	0	0	0	0.09	0.09	0.09	0	0	0	0	0	0	0	0	0
Mona_0097	evm.TU.C1.1086	2608											29.61	28.27	28.94	31.4	32.83	30.68	29.67	28.99	30.35	23.41	24.51	23.96	23.7	23.15	24.78	68.39	66.81	71.51	29.55	28.91	28.26	27.37	26.74	28.62	37.26	35.63	34.81
Mona_0098	evm.TU.C1.1087	4658	GO:0008440										10.6	11.1	10.85	17.74	18.55	18.15	10.5	10.74	10.98	6.73	7.2	6.89	10.95	11.2	11.45	6.6	6.75	6.45	11.81	11.03	11.29	12.66	12.37	12.95	10.57	10.33	10.09
Mona_0099	evm.TU.C1.1088	2596											15.34	14.33	14.67	24.82	24.25	25.39	15.78	15.42	16.5	4.57	4.89	4.68	10.98	11.48	11.23	3.05	2.98	3.12	13.13	13.75	13.44	15.28	15.63	15.98	5.45	5.21	5.09
Mona_0100	evm.TU.C1.1089	3875											36.09	35.31	34.51	36.91	37.76	36.06	29.67	31.02	30.35	24.5	23.97	23.43	22.87	22.34	23.91	24.18	24.74	23.62	28.49	29.12	27.85	32.03	32.77	33.49	19.15	18.72	19.57
Mona_0101	evm.TU.C1.109	3978	GO:0008270	GO:0005634	GO:0006355								16.51	17.67	16.9	14.14	13.81	14.47	15.7	16.42	16.06	12.65	12.07	12.36	9.42	9.85	9.2	62.83	61.38	65.7	11.59	11.07	11.33	15.79	16.51	16.15	13.24	13.55	14.17
Mona_0102	evm.TU.C1.1090	2249				K12190	VPS36	-	ESCRT-II complex subunit VPS36	map04144	0	2245	38.88	37.12	38	42.38	43.36	44.31	50.13	52.42	51.29	27.39	29.32	28.04	36.04	37.69	35.21	90.53	88.44	94.66	36.96	35.3	36.13	41.12	40.17	43	37.23	38.11	38.99
Mona_0103	evm.TU.C1.1091	1945											0	0	0	0	0	0	0	0	0	0	0	0	0	0	0	0	0	0	0	0	0	0	0	0	0	0	0
Mona_0104	evm.TU.C1.1092	4679	GO:0016491		GO:0055114								21.2	22.69	21.7	33.22	33.99	32.45	16.92	16.53	17.69	17.61	17.23	16.84	35.72	36.54	34.9	73.7	75.4	72	35.96	35.18	34.39	21.9	22.9	22.41	18.79	17.97	18.38
Mona_0105	evm.TU.C1.1093	2778											11.17	11.42	10.92	89.25	93.32	91.31	7.82	8.18	8	13.64	14.28	13.96	30.82	30.11	31.53	130.26	133.27	127.25	20.06	21.47	20.53	30.2	29.5	30.9	26.82	27.45	28.08
Mona_0106	evm.TU.C1.1094	1297											14.4	13.76	14.08	16.15	16.89	15.78	12.57	12.86	13.14	25.3	24.16	24.73	38.07	39.81	38.95	74.89	76.62	73.16	24.28	23.18	23.73	19.42	19.87	18.97	30.57	29.88	31.24
Mona_0107	evm.TU.C1.1095	1633											88.43	92.61	90.52	86.72	84.72	88.72	80.55	82.41	84.23	108.62	116.27	111.19	94.58	92.4	98.9	87.61	91.61	89.63	75.28	70.33	71.99	74.97	76.7	73.24	80.22	76.72	78.49
Mona_0108	evm.TU.C1.1096	597											104.01	106.3	101.66	61.31	59.9	62.72	87.84	89.87	91.85	48.33	47.29	46.22	41.54	40.58	42.5	256.28	250.37	262.19	89.68	95.99	91.8	53.7	56.15	52.46	84.66	86.66	88.66
Mona_0109	evm.TU.C1.1097	2836											165.33	157.87	161.6	250.25	261.67	256.03	155.35	162.44	158.94	107.03	112.09	109.56	187.14	195.68	182.82	38.04	38.92	39.78	329.33	322.22	314.95	143.05	149.58	139.75	148.66	145.31	151.94
Mona_0110	evm.TU.C1.1098	990											76.01	77.69	74.3	58.89	61.58	60.25	69	70.59	67.41	65.55	70.16	67.1	30.52	31.91	29.82	77.32	79.1	75.54	87.21	85.32	83.4	30.56	31.96	29.85	28.02	28.68	29.99
Mona_0111	evm.TU.C1.1099	725				K09568	-	EC:5.2.1.8	FK506-binding protein 1	-	1e-45	469	672.76	687.6	657.58	429.94	439.86	420.02	709.06	692.7	725.42	318.48	297.55	304.58	240.32	234.77	251.29	4089.81	4276.51	3995.42	488.31	499.08	477.29	298.57	305.46	312.2	338.64	323.86	316.39
Mona_0112	evm.TU.C1.11	2431	GO:0005515										25.58	25.02	24.46	29.98	31.35	30.67	23.49	24.03	22.95	44.21	43.26	42.28	28.8	29.46	28.14	14.39	15.05	14.72	21.46	22.97	21.97	24.42	25.53	24.98	19.77	20.24	20.71
Mona_0113	evm.TU.C1.110	2279	GO:0016779		GO:0008152	K00963	UGP2	EC:2.7.7.9	UTP--glucose-1-phosphate uridylyltransferase	map01100,map01110,map00520,map00500,map00052,map00040	0	2525	266.94	272.83	260.92	267.08	260.92	279.27	260.23	254.22	266.24	198.04	207.4	202.72	152.4	159.36	155.92	356.63	372.91	348.4	251.32	234.8	240.35	298.61	291.72	305.5	154.4	150.92	147.44
Mona_0114	evm.TU.C1.1100	520	GO:0008897		GO:0009059	K00997	acpS	EC:2.7.8.7	holo-[acyl-carrier protein] synthase	map00770	8e-39	410	25.81	27.03	26.42	41.72	43.62	40.76	24.22	24.78	25.33	11.24	10.5	10.75	15.16	15.51	15.85	53.82	56.28	52.58	22.85	21.35	21.85	39.79	40.71	41.61	22.84	21.84	21.34
Mona_0115	evm.TU.C1.1101	1015											249.96	255.47	244.32	155.92	152.32	159.52	236.92	247.74	242.39	203.24	207.73	198.66	134.21	137.31	131.11	153.74	150.19	157.29	234.13	218.74	223.91	216	225.86	220.99	152.65	145.99	149.36
Mona_0116	evm.TU.C1.1102	2465											21.54	21.08	20.6	34.6	35.4	36.18	25.82	25.22	27	30.27	31.69	30.98	33.38	32.61	34.15	10.86	11.11	11.36	17.36	16.22	16.6	26.27	27.47	25.66	12.69	12.14	12.42
Mona_0117	evm.TU.C1.1103	1992	GO:0005524										42.39	44.39	43.39	39.24	38.33	41.03	48.71	47.59	50.93	26.29	25.11	25.7	28.94	29.61	28.27	45.15	46.19	44.11	33.78	36.16	34.58	34.69	33.89	35.49	25.6	25.02	26.16
Mona_0118	evm.TU.C1.1104	2016	GO:0005515										9.62	9.83	9.4	13.76	13.44	14.39	10.31	10.78	10.07	4.66	4.76	4.55	5.75	6.01	5.62	3.27	3.42	3.35	10.75	10.52	10.28	14.93	14.59	15.61	4.1	4.2	4.3
Mona_0119	evm.TU.C1.1105	3621	GO:0016740	GO:0005789	GO:0006506	K05285	PIGN	EC:2.7.-.-	phosphatidylinositol glycan, class N	map01100,map00563	0	4087	14.18	14.49	13.86	17.15	16.75	17.93	13.36	13.67	13.97	7.07	7.41	7.24	6.83	6.99	6.67	9.8	10.25	9.57	10.43	9.74	9.97	13.08	13.68	13.38	8.59	8.79	9.19
Mona_0120	evm.TU.C1.1106	3772	GO:0008270	GO:0005634	GO:0006355								22.81	24.42	23.35	41.58	43.48	40.62	19.28	19.72	18.84	7.57	7.07	7.24	27.69	28.95	27.05	12.45	12.74	13.02	41.23	40.34	39.43	30.55	29.84	31.26	11.56	11.3	11.04
Mona_0121	evm.TU.C1.1107	539											3.71	3.63	3.55	239.83	250.78	234.29	2.4	2.34	2.51	0.88	0.94	0.9	2.44	2.55	2.38	23.7	24.25	24.78	3.9	3.82	3.73	5.92	5.78	6.06	10.45	10.7	11.19
Mona_0122	evm.TU.C1.1108	1496	GO:0030170		GO:0006520	K01760	metC	EC:4.4.1.8	cystathionine beta-lyase	map01100,map01110,map00270,map00920,map00450	0	2054	110.48	108.1	105.66	63.99	66.91	65.47	82.85	84.76	86.63	47.88	46.85	45.79	56.5	59.08	55.2	83.57	81.64	85.5	69.94	66.78	68.36	71.5	74.76	73.15	45.73	46.81	48.95
Mona_0123	evm.TU.C1.1109	1073											27.96	26.12	26.74	47.23	46.14	49.39	29.42	30.76	28.74	10.62	11.37	10.87	17.14	17.54	16.74	26.46	27.07	27.67	24.26	23.16	23.71	25	24.42	26.14	22.16	22.68	23.72
Mona_0124	evm.TU.C1.111	4996	GO:0005515										142.24	139.17	136.03	98.78	96.5	101.06	141.83	145.1	148.3	50.09	51.19	48.96	30.82	32.23	30.11	14.13	14.78	14.46	111.26	108.86	106.4	48.89	47.76	50.02	16.87	17.27	17.67
Mona_0125	evm.TU.C1.1110	2197	GO:0016491		GO:0055114								13.95	13.65	13.34	15.79	16.15	15.43	11.7	11.43	11.97	5.09	4.98	4.87	4.57	4.68	4.78	6.97	7.13	6.81	13.24	13.86	13.55	15.37	15.02	16.07	8.28	7.92	8.1
Mona_0126	evm.TU.C1.1111	2134											29.84	30.5	29.17	22.39	23.41	21.87	26.07	26.67	25.47	42.13	40.23	41.18	20.46	21.39	19.99	3.23	3.16	3.38	47.63	45.49	46.56	32.15	31.41	32.89	20.39	20.87	21.35
Mona_0127	evm.TU.C1.1112	1677	GO:0030170		GO:0008152								29.5	27.56	28.21	65.73	67.25	68.73	28.13	28.78	29.41	63.46	64.86	62.03	52.52	53.73	51.31	2.78	2.84	2.91	122.26	130.86	125.15	38.91	40.69	39.81	34.31	33.54	35.07
Mona_0128	evm.TU.C1.1113	2296	GO:0050660	GO:0016021									528.67	553.65	541.16	192.28	196.72	187.84	550.61	537.9	563.32	895.12	854.74	874.93	956.23	934.16	978.3	67.26	70.33	65.71	568	555.74	543.2	601.85	587.96	615.74	989.3	966.98	1011.12
Mona_0129	evm.TU.C1.1114	2344	GO:0008270										60.27	58.97	57.64	59.88	62.61	58.5	71.68	73.33	74.95	135.39	144.92	138.59	141.68	148.15	144.95	42.39	44.33	41.41	29.84	31.94	30.55	164.6	172.11	160.8	99.96	102.32	104.68
Mona_0130	evm.TU.C1.1115	3512	GO:0016491		GO:0008152	K14729	-	EC:4.2.1.- 1.1.1.-	multifunctional beta-oxidation protein	-	0	4187	38.09	40.77	38.99	112.59	109.99	115.19	43.67	45.66	42.66	12.84	12.26	12.55	28.95	30.27	29.62	108.41	105.91	110.91	135.14	129.04	132.09	37.63	39.35	36.76	14.3	13.68	13.36
Mona_0131	evm.TU.C1.1116	1766	GO:0018580		GO:0055114	K00459	-	EC:1.13.12.16	nitronate monooxygenase	map00910	2e-69	680	38.84	39.69	37.96	23.21	24.27	22.67	34.19	34.98	35.75	28.45	27.17	27.81	13.08	13.38	13.68	10.05	9.82	10.28	27.2	25.98	26.59	17.09	17.48	16.7	20.59	21.08	22.04
Mona_0132	evm.TU.C1.1117	2972											21.22	20.26	20.74	24.35	25.46	23.79	17.62	17.21	18.42	7.6	7.77	7.43	13.23	13.54	12.92	8.46	8.26	8.66	15.07	16.13	15.43	17.17	16.77	17.95	11.7	11.98	12.53
Mona_0133	evm.TU.C1.1118	3947											28.54	27.92	27.29	44.9	46.95	43.86	29.94	30.63	29.25	20.85	19.48	19.94	21.59	21.09	22.58	31.75	31.02	33.2	31.17	30.5	29.81	32.86	33.62	34.36	20.28	19.82	19.36
Mona_0134	evm.TU.C1.1119	3905	GO:0008026										11.43	10.68	10.93	16.77	17.16	16.38	8.13	8.32	7.94	2.48	2.6	2.54	4.06	4.15	4.25	2	2.09	1.95	8.97	8.38	8.58	11.1	10.84	11.36	2.91	2.98	3.05
Mona_0135	evm.TU.C1.112	2493	GO:0005515			K09553	STIP1	-	stress-induced-phosphoprotein 1	map05020	0	2502	339.32	355.36	347.34	413.73	404.18	432.62	391.2	400.23	409.06	420.44	392.81	402.09	473.63	495.25	484.56	14.11	14.75	13.78	443.01	463.95	453.48	297.15	304.01	290.29	107.37	102.68	105.05
Mona_0136	evm.TU.C1.1120	1152											16.83	16.07	16.45	34.51	36.09	33.71	24.71	24.14	25.28	10.05	9.59	9.82	15.76	15.4	16.48	20.42	21.35	19.95	18.04	18.43	17.63	25.48	26.64	24.89	12.89	12.6	12.31
Mona_0137	evm.TU.C1.1121	761	GO:0016742		GO:0009058	K00601	-	EC:2.1.2.2	phosphoribosylglycinamide formyltransferase	map01100,map01110,map00230,map00670	1e-103	968	66.28	67.74	64.78	57.78	59.11	56.45	63.92	65.4	62.44	31.44	30.02	30.73	35.33	36.15	34.51	41.97	41	43.89	52.19	49.83	51.01	46.96	45.88	48.04	65.31	63.84	62.37
Mona_0138	evm.TU.C1.1122	1696											81.29	85.13	83.21	112.65	117.79	110.05	110.71	108.15	113.27	47.56	48.61	46.49	43.05	44.04	42.06	66	69.01	67.52	85.25	83.41	81.53	72.04	75.33	70.38	42.68	41.72	43.62
Mona_0139	evm.TU.C1.1123	1766											26.26	27.5	26.88	35.4	36.22	34.58	24.66	24.09	25.79	5.68	5.56	5.43	8.97	9.38	8.76	16.02	16.39	16.75	20.64	22.09	21.13	13.61	14.23	13.3	17.9	18.32	18.74
Mona_0140	evm.TU.C1.1124	1820											7.25	6.77	6.93	12.69	12.4	13.27	8.63	8.83	8.43	2.34	2.19	2.24	3.4	3.32	3.56	5.18	5.3	5.06	5.48	5.6	5.36	8.18	8.37	8.55	4.02	4.11	4.2
Mona_0141	evm.TU.C1.1125	3132											33.21	32.49	31.76	29.83	29.14	31.19	26.44	27.05	25.83	27.67	26.43	27.05	36.12	35.29	36.95	7.12	6.96	7.45	23.55	22.49	23.02	50.71	53.02	51.88	19.91	20.38	21.31
Mona_0142	evm.TU.C1.1126	1821	GO:0004806		GO:0006629	K01046	-	EC:3.1.1.3	triacylglycerol lipase	map01100,map00561	0	1751	51.37	50.26	49.13	50.43	52.73	49.27	57.41	58.73	60.03	47.9	48.96	46.82	63.94	66.86	62.46	115.03	117.68	120.28	50.5	52.88	51.69	73.78	77.15	72.08	54.39	55.68	56.97
Mona_0143	evm.TU.C1.1127	2360	GO:0020037		GO:0055114	K03781	katE	EC:1.11.1.6	catalase	map01100,map01110,map01120,map04146,map00680,map00380,map00630,map05014	0	2440	176.4	184.74	180.57	98.85	101.13	96.57	170.09	177.85	174.02	228.08	223.15	218.12	583.45	610.08	596.92	192.04	200.81	187.61	138.17	129.09	132.14	463.97	453.26	474.68	130.33	133.41	139.5
Mona_0144	evm.TU.C1.1128	2171	GO:0022857	GO:0016021	GO:0055085								16.82	18.01	17.22	17.66	18.47	18.07	32.5	31.75	33.25	7.34	6.86	7.02	3.59	3.51	3.67	16.72	17.11	17.48	16.74	17.92	17.14	5.76	5.63	6.02	3.4	3.32	3.24
Mona_0145	evm.TU.C1.1129	1454	GO:0003824		GO:0008152	K01692	paaF	EC:4.2.1.17	enoyl-CoA hydratase	map01100,map01110,map01120,map00280,map00380,map00650,map00310,map00360,map00640,map00627,map00071,map00410,map00362,map00903,map00281,map00930	1e-144	1323	28.39	27.78	27.15	25.17	24.59	26.32	25.09	24.51	26.24	12.79	13.39	13.09	9.3	9.51	9.09	104.6	107.01	109.37	45.57	46.57	44.54	12.15	11.87	12.7	13.29	12.71	13
Mona_0146	evm.TU.C1.113	3046	GO:0003899		GO:0006351	K03025	RPC34	-	DNA-directed RNA polymerase III subunit RPC6	map01100,map00230,map00240,map05169,map03020,map04623	1e-169	1542	15.13	14.14	14.47	20.28	21.21	19.81	17.61	18.41	18.02	5.07	4.85	4.96	10.2	10.67	10.44	15.78	16.14	15.42	10.68	11.18	10.93	12.64	12.93	12.35	11.39	11.66	11.93
Mona_0147	evm.TU.C1.1130	1535											47.37	49.61	48.49	78.82	80.64	82.42	65.29	63.78	68.27	16.03	14.98	15.33	27.03	26.41	28.26	376.9	385.6	368.2	48.32	50.6	49.46	33.19	32.42	34.71	37.19	36.35	35.51
Mona_0148	evm.TU.C1.1131	3512				K13621	BTA1	-	betaine lipid synthase	map00564	0	3570	7.25	6.77	6.93	8.68	8.88	9.08	8.4	8.78	8.59	2.9	2.71	2.77	8.25	8.63	8.06	1.65	1.61	1.69	8.09	8.66	8.28	7.47	7.3	7.64	4.02	4.11	4.2
Mona_0149	evm.TU.C1.1132	2320	GO:0030976			K01568	-	EC:4.1.1.1	pyruvate decarboxylase	map01100,map01110,map00010	1e-159	1460	21.52	21.99	21.03	51.94	53.14	50.74	22.27	22.78	23.29	6.44	6.02	6.16	6.56	6.41	6.71	29.54	30.89	28.86	40.65	42.57	41.61	29.04	29.71	30.37	16.89	16.51	16.13
Mona_0150	evm.TU.C1.1133	1732	GO:0016491		GO:0055114								3.38	3.54	3.46	4.35	4.25	4.45	2.29	2.39	2.24	0.94	0.96	0.92	2.28	2.23	2.33	9.66	9.88	9.44	5.34	4.99	5.11	6.7	6.55	7.01	7.62	7.29	7.12
Mona_0151	evm.TU.C1.1134	1370	GO:0005525			K07942	-	-	ADP-ribosylation factor-like 1	-	6e-97	912	24.36	25.52	24.94	32.16	33.63	31.42	25.88	25.28	26.48	7.53	7.37	7.2	10.6	10.84	10.36	56.91	59.51	55.6	23.13	22.09	22.61	19.94	19.48	20.4	16.63	16.25	16.99
Mona_0152	evm.TU.C1.1135	2725				K11673	-	-	actin-related protein 8	-	0	3318	15.32	14.31	14.65	30.36	29.66	31.75	17	17.78	17.39	4.32	4.03	4.13	6.95	6.79	7.11	4.61	4.5	4.72	15.61	16.35	15.98	18.4	17.98	18.82	5.99	5.85	6.12
Mona_0153	evm.TU.C1.1136	1979				K15174	-	-	RNA polymerase II-associated factor 1	-	0	2052	34.45	32.19	32.95	41.51	43.4	42.47	31.86	31.12	32.6	12.15	12.73	12.44	17.1	16.71	17.88	34.12	35.68	34.91	39.75	38.89	38.01	24.05	25.15	24.61	19.01	18.58	19.43
Mona_0154	evm.TU.C1.1137	1653	GO:0004152		GO:0055114	K00226	pyrD	EC:1.3.98.1	dihydroorotate dehydrogenase (fumarate)	map01100,map00240	0	1857	72.38	67.62	69.22	63.68	65.15	66.59	74.77	73.04	76.5	59.6	63.8	61.01	53.1	55.52	54.33	11.29	11.03	11.81	57.53	61.58	58.89	66.74	68.28	69.79	37.21	36.37	38.03
Mona_0155	evm.TU.C1.1138	466	GO:0005515										4.38	4.58	4.48	5.15	5.27	5.39	2.41	2.35	2.52	5.5	5.76	5.63	3.48	3.64	3.56	4.13	4.23	4.03	2.53	2.71	2.59	4.91	5.02	5.13	6.23	6.38	6.53
Mona_0156	evm.TU.C1.1139	490				K01808	rpiB	EC:5.3.1.6	ribose 5-phosphate isomerase B	map01100,map01110,map01120,map00030,map00710	2e-77	743	98.12	105.02	100.44	231.2	236.54	225.86	117.59	120.3	122.96	140.72	134.38	137.55	292.03	285.29	298.77	405.78	415.15	396.41	241.42	236.21	230.88	95.13	97.33	92.93	158.69	151.76	155.26
Mona_0157	evm.TU.C1.114	1267	GO:0005515			K11319	-	-	inhibitor of growth protein 3	-	0	1667	0	0	0	0	0	0	0	0	0	0	0	0	0	0	0	0	0	0	0	0	0	0	0	0	0	0	0
Mona_0158	evm.TU.C1.1140	1858	GO:0005515	GO:0000151	GO:0016567	K09561	STUB1	EC:6.3.2.19	STIP1 homology and U-box containing protein 1	map04141,map04120	1e-136	1253	63.32	61.96	60.56	55.85	58.4	57.14	73.16	74.85	71.47	55.02	57.62	56.32	49.86	52.14	48.71	108.76	111.27	106.25	62.43	61.08	59.7	48.59	47.47	49.71	66.31	64.81	63.31
Mona_0159	evm.TU.C1.1141	2067	GO:0000062										139.35	142.43	136.21	119.11	121.86	124.55	204.93	200.2	209.66	51.61	55.24	52.83	83.02	84.94	81.1	196.7	192.16	201.24	127.03	129.83	124.16	106.86	111.74	104.39	153.66	157.29	164.47
Mona_0160	evm.TU.C1.1142	2348	GO:0008081	GO:0005634	GO:0006281	K10862	-	EC:3.1.4.-	tyrosyl-DNA phosphodiesterase 1	-	0	1835	8.71	8.14	8.33	5.82	5.95	6.09	8.52	8.32	8.91	1.83	1.87	1.79	3.62	3.7	3.79	2.5	2.61	2.56	6.49	6.35	6.21	6.58	6.43	6.73	4.41	4.22	4.32
Mona_0161	evm.TU.C1.1143	2184	GO:0016758	GO:0016021		K03850	ALG10	EC:2.4.1.256	alpha-1,2-glucosyltransferase	map01100,map00510	0	2118	20.28	18.94	19.39	23.43	24.5	23.97	27.53	28.79	26.89	14.37	13.42	13.74	14.93	15.27	15.61	12.49	13.06	12.78	17.1	17.47	16.71	21.57	22.07	21.07	15.62	14.94	15.28
Mona_0162	evm.TU.C1.1144	1293				K10733	-	-	GINS complex subunit 2	-	1e-104	978	13.73	14.69	14.05	16.72	16.33	17.11	10.14	10.37	9.91	4.42	4.52	4.32	3.82	3.99	3.91	17.49	18.29	17.09	13.26	12.97	12.68	11.64	11.91	12.17	4.84	4.95	5.06
Mona_0163	evm.TU.C1.1145	1395	GO:0005515			K14022	CUE1	-	coupling of ubiquitin conjugation to ER degradation protein 1	map04141	2e-64	633	59.56	56.88	58.22	52.66	51.44	55.06	62.39	65.24	63.83	40.42	41.31	39.51	40.88	41.82	42.75	115.06	112.4	117.72	39.9	38.1	39	55.69	56.98	54.4	73.97	72.3	70.63
Mona_0164	evm.TU.C1.1146	4242	GO:0005524	GO:0005694	GO:0051276	K06674	SMC2	-	structural maintenance of chromosome 2	map04111	0	5389	12.31	12.58	12.03	30.98	31.69	32.39	13.5	14.12	13.81	5.27	4.92	5.04	6.41	6.56	6.7	2.27	2.37	2.22	22.21	23.25	22.73	13.21	12.91	13.81	2.57	2.46	2.52
Mona_0165	evm.TU.C1.1147	2694	GO:0030528	GO:0005634	GO:0006355	K12605	CNOT2	-	CCR4-NOT transcription complex subunit 2	map03018	0	1948	23.02	21.98	22.5	33.75	34.53	35.29	18.38	19.22	17.96	7.28	7.45	7.12	9.64	10.08	9.42	12.95	12.65	13.25	22.58	24.16	23.11	18.39	18.81	19.23	6.05	6.19	6.47
Mona_0166	evm.TU.C1.1148	1706	GO:0003735	GO:0005761	GO:0006412								56.88	58.14	55.6	56.55	55.24	59.13	65.37	66.88	68.35	28.16	30.15	28.83	32.07	31.33	33.53	79.58	81.42	77.74	46.35	48.55	47.45	47.45	48.55	46.35	43.35	42.37	44.3
Mona_0167	evm.TU.C1.1149	2279											101.45	108.59	103.85	128.45	125.49	134.31	145.26	151.89	148.61	68.34	71.56	69.95	73.71	77.07	72.01	368.86	360.35	385.7	142.39	133.03	136.17	127.96	130.91	125.01	117.18	119.95	125.43
Mona_0168	evm.TU.C1.115	2240	GO:0004516	GO:0005737	GO:0009435	K00763	pncB	EC:2.4.2.11	nicotinate phosphoribosyltransferase	map01100,map00760	0	2166	30.4	29.74	29.07	35.01	36.61	35.82	38.27	40.02	37.39	11.79	12.35	12.07	17.63	18.43	17.22	26.89	27.51	26.27	25.06	23.42	23.97	31.83	33.28	31.1	21.03	20.56	21.5
Mona_0169	evm.TU.C1.1150	1079											9.13	9.78	9.35	7.83	8.19	7.65	7.03	6.87	7.35	2.94	2.87	2.81	3.01	3.08	3.15	19.36	18.91	20.24	12.56	13.16	12.86	5.99	6.26	6.13	5.71	5.85	6.12
Mona_0170	evm.TU.C1.1151	2576				K02606	ORC4	-	origin recognition complex subunit 4	map04111,map04113,map04110	0	2156	7.36	7.52	7.19	10.13	10.36	10.59	6.83	6.67	6.99	1.86	1.94	1.9	3.03	3.17	3.1	1.46	1.53	1.49	5.35	5.47	5.23	8.41	8.6	8.22	2.42	2.31	2.36
Mona_0171	evm.TU.C1.1152	3675	GO:0004871		GO:0035556								29.22	27.9	28.56	36.05	35.22	37.7	35.06	34.25	36.66	17.14	17.96	17.55	36.52	38.19	35.68	62.96	65.83	64.41	41.54	43.5	42.52	42.08	43.05	44	71.02	72.7	74.38
Mona_0172	evm.TU.C1.1153	2023				K15175	-	-	parafibromin	-	0	1666	48.72	45.51	46.59	48.96	47.83	50.09	45.28	44.23	47.35	31.94	31.26	30.55	33.19	32.42	33.96	83.75	81.82	87.57	40.33	41.22	39.42	47.86	48.96	46.76	38.15	37.29	36.43
Mona_0173	evm.TU.C1.1154	5676	GO:0005515										78.76	75.2	76.98	100.45	105.04	98.13	81.86	83.75	85.6	110.28	107.9	105.47	96.8	99.03	101.22	61.9	60.47	64.73	135.54	141.94	138.74	123.17	128.79	120.33	99.81	95.45	93.25
Mona_0174	evm.TU.C1.1155	1768											29.59	30.24	28.92	5.34	5.22	5.58	30.2	31.58	29.5	7.4	7.92	7.57	5.11	5.23	4.99	15.94	15.57	16.31	19.9	19	19.45	6.11	6.25	5.97	33.37	34.16	34.95
Mona_0175	evm.TU.C1.1156	1773											5.39	5.27	5.15	11.77	12.04	11.5	7.64	7.82	7.46	3.42	3.58	3.5	5.1	5.33	4.98	9.15	8.94	9.36	7.32	7.83	7.49	11.58	11.31	11.85	6.01	6.15	6.43
Mona_0176	evm.TU.C1.1157	1257				K14299	SEH1	-	nucleoporin SEH1	map03013	0	1700	19.19	20.54	19.64	24.97	26.11	24.39	20.72	21.2	20.24	11.07	10.35	10.59	13.09	13.69	12.79	18.87	18.43	19.31	18.07	17.68	17.28	22.7	23.22	23.74	13.5	12.91	13.21
Mona_0177	evm.TU.C1.1158	1971	GO:0008963	GO:0016021		K01001	ALG7	EC:2.7.8.15	UDP-N-acetylglucosamine--dolichyl-phosphate N-acetylglucosaminephosphotransferase	map01100,map00510	0	1958	8.71	8.9	8.51	11.64	11.37	11.91	11.82	11.55	12.09	3.44	3.21	3.29	7.13	7.46	7.29	31.38	30.66	32.81	11.38	11.63	11.12	14.36	15.02	14.69	8.61	8.23	8.04
Mona_0178	evm.TU.C1.1159	2091											6.31	5.89	6.03	6.65	6.5	6.8	3.92	4.1	3.83	6.27	5.86	6	4.73	4.62	4.84	14.93	15.27	15.61	4.65	4.87	4.76	8.6	8.8	8.99	7.37	7.2	7.53
Mona_0179	evm.TU.C1.116	2501	GO:0008270	GO:0005634	GO:0006351								21.08	20.63	20.16	23.77	24.86	23.22	18.9	18.46	19.34	7.49	8.02	7.67	13.81	13.49	14.13	5.35	5.23	5.47	19.58	20.01	19.14	17.75	18.16	18.56	12.72	12.43	13
Mona_0180	evm.TU.C1.1160	3833	GO:0048038		GO:0055114	K00276	-	EC:1.4.3.21	primary-amine oxidase	map01100,map01110,map00260,map00350,map00360,map00410,map00950,map00960	0	2908	5.61	6	5.74	20.42	21.35	20.89	6.93	7.09	6.77	3.74	3.92	3.83	3.27	3.35	3.19	3.91	3.82	4.09	17.78	17.39	17	6.12	5.98	6.26	3.63	3.72	3.89
Mona_0181	evm.TU.C1.1161	3279	GO:0008270	GO:0005634	GO:0006351								7.03	7.18	6.87	7.27	7.44	7.1	7	6.84	7.16	1.62	1.65	1.58	2.87	2.8	2.94	4.92	5.14	5.03	6.68	7	6.84	5.99	6.26	5.85	3.48	3.33	3.41
Mona_0182	evm.TU.C1.1162	1987											2.6	2.66	2.54	2.13	2.18	2.23	1.78	1.86	1.82	0.55	0.59	0.56	1.32	1.38	1.29	3.78	3.87	3.95	1.92	2.02	1.97	3.21	3.36	3.14	0.71	0.73	0.75
Mona_0183	evm.TU.C1.1163	1129	GO:0050660										10.09	9.63	9.86	5.65	5.78	5.52	6.95	7.27	6.79	7.35	7.86	7.52	5.68	5.81	5.55	7.54	7.37	7.88	10.38	9.92	10.15	8.33	8.52	8.14	9.06	8.86	9.26
Mona_0184	evm.TU.C1.1164	983											7.96	8.14	7.78	4.46	4.66	4.36	3.16	3.09	3.3	3.45	3.22	3.3	6.05	6.19	5.91	8.35	8.16	8.73	6.95	6.5	6.65	12.48	13.05	12.77	5.44	5.32	5.2
Mona_0185	evm.TU.C1.1165	1117											9.44	8.82	9.03	29.43	30.77	30.11	11.51	11.24	12.04	6.33	6.19	6.05	17.85	17.44	18.66	9.89	10.34	10.12	17.14	16.77	16.39	29.43	30.77	30.11	43.09	42.12	41.15
Mona_0186	evm.TU.C1.1166	2572											10.1	9.64	9.87	20.64	21.12	21.58	10.16	10.62	10.39	5.19	4.85	4.96	10.33	10.57	10.8	16.36	16.74	15.98	15.54	14.52	14.86	12.37	12.93	12.08	16.37	15.66	16.02
Mona_0187	evm.TU.C1.1167	1958	GO:0050661		GO:0055114								0.78	0.73	0.75	2.5	2.61	2.44	1.15	1.2	1.12	0.43	0.44	0.42	1.14	1.11	1.19	2.85	2.92	2.98	1.1	1.13	1.08	4.22	4.41	4.12	1.44	1.47	1.5
Mona_0188	evm.TU.C1.1168	2817				K01702	LEU1	EC:4.2.1.33	3-isopropylmalate dehydratase	map01100,map01110,map01210,map00290	0	3349	26.77	25.57	26.17	76.4	78.16	74.64	20.48	20.95	20.01	8.59	8.99	8.79	10.15	9.92	10.38	8.96	9.37	8.75	71.67	76.71	73.36	30.39	31.78	29.69	12.75	13.05	13.35
Mona_0189	evm.TU.C1.1169	5524				K00749	-	EC:2.4.1.183	alpha-1,3-glucan synthase	-	0	6897	4.35	4.55	4.45	29.38	28.7	30.06	4.22	4.41	4.12	4.46	4.26	4.36	9.05	9.26	8.84	0.77	0.79	0.75	5.01	5.25	5.13	16	15.63	16.73	5.94	5.81	6.08
Mona_0190	evm.TU.C1.117	2584				K12864	CTNNBL1	-	beta-catenin-like protein 1	map03040	0	2442	15.94	14.89	15.24	17.4	17	17.8	15.69	16.05	15.33	4.8	5.13	4.91	6.55	6.7	6.4	7.38	7.55	7.21	13.42	12.82	13.12	11.61	11.88	12.14	5.04	5.16	5.4
Mona_0191	evm.TU.C1.1170	2041	GO:0043169		GO:0005975	K00749	-	EC:2.4.1.183	alpha-1,3-glucan synthase	-	0	2615	2.57	2.62	2.51	20.45	19.98	20.92	2.28	2.38	2.23	1.17	1.15	1.12	6.02	6.29	5.88	0.15	0.15	0.16	2.52	2.57	2.46	9.01	9.42	9.22	1.94	1.9	1.99
Mona_0192	evm.TU.C1.1171	2189				K00762	pyrE	EC:2.4.2.10	orotate phosphoribosyltransferase	map01100,map00240	1e-115	1075	44.78	42.76	43.77	68.25	69.83	71.37	36.68	38.35	37.53	18.01	18.87	18.44	28.8	30.11	29.46	50.07	52.36	51.23	38.86	40.7	39.78	38.4	40.15	37.51	57.33	58.68	60.03
Mona_0193	evm.TU.C1.1172	2582	GO:0004489		GO:0055114	K00297	-	EC:1.5.1.20	methylenetetrahydrofolate reductase (NADPH)	map01100,map01120,map00680,map00670,map00720	0	2368	283.99	277.86	271.59	228.62	233.9	239.06	260.09	266.09	254.09	573.61	586.26	560.67	338.12	330.32	345.92	56.27	58.84	54.97	264.8	247.4	253.24	491.38	513.81	480.04	383.75	375.09	366.43
Mona_0194	evm.TU.C1.1173	3685	GO:0042802		GO:0043086								12.23	11.43	11.7	12.88	12.58	13.47	14.51	14.18	14.84	8.01	8.19	7.83	8.11	7.92	8.48	13.84	14.16	13.52	17.36	17.74	16.97	12.18	11.9	12.74	13.17	13.48	14.1
Mona_0195	evm.TU.C1.1174	7364	GO:0016787	GO:0005634	GO:0006351	K01469	-	EC:3.5.2.9	5-oxoprolinase (ATP-hydrolysing)	map00480	0	3573	2.85	2.99	2.92	5.29	5.41	5.17	4.15	4.05	4.25	1.98	2.03	1.94	4.22	4.41	4.32	3.08	3.15	3.22	6.77	6.92	6.62	5.67	5.8	5.54	4.85	4.96	5.19
Mona_0196	evm.TU.C1.1175	3637											23.75	22.67	23.21	25.57	26.74	26.16	22.24	21.73	22.75	9.33	9.54	9.12	16.74	16.35	17.13	1.42	1.48	1.39	21.08	20.12	20.6	42.23	44.16	43.2	8.89	9.1	9.52
Mona_0197	evm.TU.C1.1176	1395											36.67	35.01	35.84	42.62	44.57	43.6	42.11	43.08	44.03	13.33	14.27	13.65	19.22	18.78	20.1	70.14	73.34	71.76	26.99	25.21	25.81	30.66	32.06	29.95	23.73	24.29	24.85
Mona_0198	evm.TU.C1.1177	677	GO:0046961	GO:0033178	GO:0015991	K02151	ATPeVF	EC:3.6.3.14	V-type H+-transporting ATPase subunit F	map01100,map00190,map04145,map05110,map04721,map05120,map05323,map04966	1e-56	563	102.38	109.58	104.8	92.11	96.31	94.24	108.55	111.06	106.04	66	69.12	67.56	72.24	73.91	75.54	119.96	125.44	117.19	94.76	99.24	97	100.02	97.71	104.59	81.59	79.75	83.39
Mona_0199	evm.TU.C1.1178	710											325.41	348.31	333.1	241.32	246.89	235.75	367.12	375.59	358.65	360.34	368.29	352.21	383.06	374.22	391.9	671.76	687.26	702.43	239.24	256.07	244.89	382.85	391.69	400.33	613.68	599.84	627.22
Mona_0200	evm.TU.C1.1179	2282	GO:0016747		GO:0008152								3.54	3.7	3.62	13.43	14.04	13.12	4.16	4.35	4.26	3.64	3.56	3.48	3.69	3.86	3.6	18.26	18.68	19.09	9.86	9.65	9.43	4.01	3.92	4.1	2.51	2.57	2.69
Mona_0201	evm.TU.C1.118	3822	GO:0003899		GO:0006351	K03010	RPB2	EC:2.7.7.6	DNA-directed RNA polymerase II subunit RPB2	map01100,map00230,map05016,map00240,map05169,map03020	0	6491	127.17	121.43	124.3	178.63	186.78	174.51	129.72	132.71	126.73	122.35	119.71	117.01	116.71	114.02	119.4	17.83	18.64	17.42	132.42	123.72	126.64	102.27	104.63	99.91	46.34	47.43	49.6
Mona_0202	evm.TU.C1.1180	1423	GO:0016491		GO:0008152								1.21	1.19	1.16	1.28	1.34	1.31	1.33	1.39	1.36	1.83	1.71	1.75	1.36	1.33	1.42	1.07	1.05	1.12	1.66	1.74	1.7	2.01	1.96	2.06	1.13	1.08	1.1
Mona_0203	evm.TU.C1.1181	1928	GO:0022857	GO:0016021	GO:0055085								1.6	1.57	1.53	2.06	2.15	2.01	2.15	2.25	2.2	3.35	3.51	3.43	2.85	2.78	2.98	22.14	23.15	21.63	3.95	3.77	3.86	2.38	2.49	2.43	3.11	3.04	3.18
Mona_0204	evm.TU.C1.1182	1939											10.38	10.88	10.63	10.04	10.5	9.81	9.16	8.95	9.58	2.47	2.59	2.53	2.75	2.81	2.69	32.16	32.9	31.42	6.99	7.49	7.16	4.47	4.37	4.67	6.95	6.65	6.8
Mona_0205	evm.TU.C1.1183	4695	GO:0042626	GO:0016021	GO:0055085								29.29	30.67	29.98	30.51	31.9	29.81	30	29.31	30.69	21.26	22.26	21.76	18.65	18.22	19.08	20	20.91	19.54	31.16	31.85	30.46	21.74	22.24	21.24	18.39	17.59	18
Mona_0206	evm.TU.C1.1184	1784											1.7	1.74	1.66	4.32	4.42	4.52	2.08	2.17	2.13	0.79	0.81	0.77	1.04	1.09	1.02	6.02	5.88	6.29	3	2.8	2.87	2.93	3	3.06	1.39	1.36	1.42
Mona_0207	evm.TU.C1.1185	2230	GO:0003824		GO:0008152								2.79	2.67	2.73	3.16	3.3	3.09	3.48	3.64	3.56	0.54	0.55	0.53	1.42	1.39	1.45	2.64	2.7	2.76	4.1	3.83	3.92	2.24	2.34	2.19	0.99	0.97	1.01
Mona_0208	evm.TU.C1.1186	1902											1.61	1.69	1.65	3.96	4.14	3.87	2.63	2.57	2.75	0.82	0.78	0.8	1.14	1.17	1.19	3.47	3.63	3.55	4.54	4.76	4.65	4.56	4.45	4.77	2.96	3.03	3.1
Mona_0209	evm.TU.C1.1187	1254				K06961	-	-	ribosomal RNA assembly protein	-	1e-164	1502	193.95	185.19	189.57	170.45	174.38	166.52	158.47	162.13	165.7	98.59	92.11	94.29	150.83	157.72	154.31	22.48	23	21.96	121.84	124.53	119.09	121.1	123.89	118.31	85.6	87.62	89.64
Mona_0210	evm.TU.C1.1188	1448	GO:0008168		GO:0008152								12.24	11.98	11.71	6.69	6.54	7	9.59	9.81	10.03	10.19	9.73	9.96	14.73	15.07	14.39	3.64	3.56	3.72	6.52	6.97	6.67	10.62	10.87	11.1	11.97	11.45	11.71
Mona_0211	evm.TU.C1.1189	4868											6.56	6.26	6.41	4.93	4.82	5.16	5.53	5.66	5.4	4.69	4.59	4.49	6.43	6.28	6.58	3.89	3.98	3.8	4.68	4.58	4.48	7.26	7.09	7.43	6.1	5.83	5.7
Mona_0212	evm.TU.C1.119	882											141.38	151.33	144.72	161.31	157.59	165.03	117.55	122.92	114.84	53.06	54.23	51.86	63.07	64.53	65.95	30.12	29.42	30.82	190.02	181.44	185.73	45.8	46.86	47.89	196.35	191.92	200.68
Mona_0213	evm.TU.C1.1190	1190											2.82	2.64	2.7	10.02	10.25	10.48	2.61	2.55	2.67	2.27	2.37	2.32	15.97	16.7	15.6	98.67	103.17	100.95	6.63	6.49	6.34	6.53	6.68	6.38	14.81	14.16	14.49
Mona_0214	evm.TU.C1.1191	3074	GO:0005515										6.1	5.7	5.83	7.6	7.42	7.95	5.81	5.68	6.08	2.43	2.33	2.38	1.38	1.35	1.41	7.29	7.12	7.62	5.92	5.53	5.66	5.69	5.56	5.95	2.46	2.35	2.4
Mona_0215	evm.TU.C1.1192	6166	GO:0042626	GO:0016021	GO:0006810								3.57	3.82	3.65	6.65	6.95	6.5	3.9	3.81	4.08	1.86	1.99	1.9	2.66	2.78	2.6	1.66	1.74	1.62	4.22	4.13	4.04	6.17	6.03	6.31	1.94	1.99	2.04
Mona_0216	evm.TU.C1.1193	2697	GO:0022857	GO:0016021	GO:0055085	K08139	HXT	-	MFS transporter, SP family, sugar:H+ symporter	map04113	0	1997	2755.13	2630.83	2692.98	1069.9	1118.74	1094.59	2367.94	2313.29	2476.03	8516.62	8132.38	8324.5	6917.14	7232.9	6757.5	348.43	364.34	340.39	1461.47	1493.71	1428.5	5245.83	5366.9	5485.3	11736.9	11224.5	11483.6
Mona_0217	evm.TU.C1.1194	1099	GO:0016491		GO:0008152	K10251	HSD17B12	EC:1.1.1.62 1.1.1.330	17beta-estradiol 17-dehydrogenase / very-long-chain 3-oxoacyl-CoA reductase	map01100,map01110,map01040,map00062,map00140	1e-169	1537	0	0	0	0	0	0	0	0	0	0	0	0	0	0	0	0	0	0	0	0	0	0	0	0	0	0	0
Mona_0218	evm.TU.C1.1195	4121											38.57	39.42	37.7	31.97	31.23	33.43	38.7	37.81	40.47	137.72	147.41	140.97	59.28	57.91	61.99	41.61	40.65	43.51	30.78	31.46	30.09	74.41	77.81	76.13	147.28	140.85	137.6
Mona_0219	evm.TU.C1.1196	1401	GO:0008108		GO:0006012	K00965	galT	EC:2.7.7.12	UDPglucose--hexose-1-phosphate uridylyltransferase	map01100,map01110,map00520,map00052	0	1876	74.42	71.06	72.74	54.85	56.12	53.58	76.46	78.22	79.95	48.4	45.22	46.29	73.52	75.22	76.88	22.07	22.58	21.56	70.54	75.51	72.21	73.49	76.84	71.79	63.1	60.35	61.74
Mona_0220	evm.TU.C1.1197	2302	GO:0005525			K06943	NOG1	-	nucleolar GTP-binding protein	map03008	0	3104	64.26	61.36	62.81	113.75	111.12	116.38	59.09	61.79	60.45	14.07	13.77	13.46	37.22	36.36	38.92	26.96	28.19	26.34	57.7	60.42	59.06	36.27	37.11	37.93	26.28	26.9	28.13
Mona_0221	evm.TU.C1.1198	1919	GO:0008080		GO:0008152								67.65	63.21	64.7	84.15	87.99	86.09	71.6	69.95	74.87	58.22	60.98	59.6	60.52	63.28	61.92	126.59	129.51	132.37	59.48	63.67	60.89	79.99	83.64	81.84	61.36	59.98	58.6
Mona_0222	evm.TU.C1.1199	1603											26.87	28.76	27.5	34.77	36.36	33.97	27.28	28.53	27.91	15.47	16.21	15.84	16.73	17.12	17.49	26.25	27.45	26.86	25.65	25.1	24.53	26.27	26.88	25.66	19.06	19.51	19.96
Mona_0223	evm.TU.C1.12	1851											34.87	32.58	33.35	26.66	26.04	27.28	47.72	49.9	46.62	44.67	46.79	45.73	44.79	45.82	46.83	18.9	18.46	19.76	30.33	29.68	29.01	19.09	18.65	19.53	23.71	23.18	24.24
Mona_0224	evm.TU.C1.120	3789											27.39	29.32	28.04	43.71	44.72	45.71	24.24	24.8	25.35	18.03	18.89	18.46	20.33	19.86	21.26	21.22	20.73	21.71	28.83	30.86	29.51	32.98	34.49	33.74	11.37	11.11	10.85
Mona_0225	evm.TU.C1.1200	1175											251.58	240.22	245.9	274.02	286.53	280.34	296.93	310.48	303.78	141.38	138.33	135.21	134.28	140.41	137.38	962.49	984.7	1006.43	251.65	240.29	245.97	194.31	203.18	189.83	219.2	224.38	234.62
Mona_0226	evm.TU.C1.1201	1997											47.57	48.62	46.5	61.95	60.52	63.38	54.08	56.55	55.33	30.95	28.92	29.6	41.71	42.67	43.61	174.4	170.38	182.36	40.24	41.13	39.33	40.83	41.77	39.89	33.38	32.63	34.12
Mona_0227	evm.TU.C1.1202	3453	GO:0008270	GO:0005634	GO:0006355								11.17	11.69	11.43	27.84	28.48	29.11	11.69	11.96	11.42	6.64	6.79	6.49	7.7	7.52	8.05	19.88	20.34	20.79	20.1	18.78	19.22	14.11	14.44	13.78	10.15	9.71	9.93
Mona_0228	evm.TU.C1.1203	1573	GO:0008168			K14850	-	EC:2.1.1.-	ribosomal RNA-processing protein 8	-	1e-170	1553	0	0	0	0	0	0	0	0	0	0	0	0	0	0	0	0	0	0	0	0	0	0	0	0	0	0	0
Mona_0229	evm.TU.C1.1204	3070	GO:0004298	GO:0019773	GO:0051603	K02729	PSMA5	EC:3.4.25.1	20S proteasome subunit alpha 5	map03050	1e-135	1244	46.54	47.57	45.49	39.79	38.87	41.61	48.44	49.56	50.65	21.05	20.11	20.58	16.99	17.38	17.77	49.87	51.02	48.72	41.32	39.46	40.39	34.71	33.91	36.29	24.33	24.9	25.47
Mona_0230	evm.TU.C1.1205	3237											11.86	12.42	12.14	20.36	20.83	21.29	13.11	13.71	13.41	5.15	5.26	5.03	5.8	5.67	6.06	3.13	3.2	3.27	14.94	15.27	14.6	10.91	10.66	11.41	4.93	4.71	4.6
Mona_0231	evm.TU.C1.1206	2086											71.6	73.17	69.98	50.78	51.95	49.61	74.26	75.97	77.65	32.79	33.51	32.05	11.56	11.83	11.29	348.65	340.6	356.7	20.71	19.35	19.81	26.78	27.4	28	45.16	46.23	47.3
Mona_0232	evm.TU.C1.1207	2389	GO:0043169		GO:0005975	K01215	-	EC:3.2.1.70	glucan 1,6-alpha-glucosidase	-	0	2603	5.27	5.64	5.39	6.41	6.26	6.7	4.95	5.06	4.84	11.11	10.61	10.86	6.82	7.13	6.66	2.12	2.07	2.22	9.83	10.29	10.06	12.36	12.92	12.65	4.69	4.49	4.39
Mona_0233	evm.TU.C1.1208	1111											118.83	111.02	113.64	101.6	106.24	99.26	114.98	112.33	120.23	70.18	65.57	67.12	81.16	84.86	79.29	144.83	141.49	151.44	111.97	104.61	107.08	98.63	100.91	103.13	94.54	92.41	96.63
Mona_0234	evm.TU.C1.1209	523											100.52	95.98	98.25	69.99	71.61	68.37	95.65	97.86	93.44	57.79	56.55	55.27	49.79	50.94	52.06	611.46	639.37	597.35	93.84	89.6	91.72	67.55	69.11	65.99	110.46	105.64	103.2
Mona_0235	evm.TU.C1.121	1315	GO:0016491		GO:0055114								2.3	2.35	2.25	2.64	2.76	2.7	1.77	1.81	1.85	1.07	1.13	1.1	0.82	0.86	0.84	5.09	5.21	4.97	4.32	4.03	4.13	3.73	3.64	3.82	2.04	1.99	1.94
Mona_0236	evm.TU.C1.1210	2800	GO:0003684	GO:0005634	GO:0006289	K10838	XPC	-	xeroderma pigmentosum group C-complementing protein	map03420	0	2941	10.56	11.3	10.81	13.9	13.58	14.22	9.09	9.3	8.88	3.25	3.48	3.33	6.24	6.38	6.52	2.32	2.37	2.43	7.97	8.15	7.79	12.94	12.64	13.24	3.62	3.54	3.7
Mona_0237	evm.TU.C1.1211	1921											17.04	16.28	16.66	27.24	26.61	28.48	16.57	16.19	17.33	5.33	4.98	5.1	9.09	8.88	9.5	7.65	8	7.47	16.01	16.36	15.65	20.73	21.68	20.25	9.53	9.76	9.99
Mona_0238	evm.TU.C1.1212	2017				K07023	-	-	putative hydrolases of HD superfamily	-	1e-105	982	14.79	14.47	14.14	16.79	17.18	17.56	13.04	13.34	13.64	5	5.11	4.89	7.62	7.97	7.8	29.21	28.54	29.88	12.92	12.07	12.36	11.43	11.69	11.17	16.41	15.69	16.05
Mona_0239	evm.TU.C1.1213	1593				K01522	FHIT	EC:3.6.1.29	bis(5'-adenosyl)-triphosphatase	map00230,map05223,map05222	2e-66	649	0	0	0	0	0	0	0	0	0	0	0	0	0	0	0	0	0	0	0	0	0	0	0	0	0	0	0
Mona_0240	evm.TU.C1.1214	1173											0.51	0.54	0.52	1.48	1.45	1.55	1.47	1.44	1.5	1.15	1.17	1.12	1.32	1.35	1.38	12.01	11.73	12.29	0.09	0.09	0.09	2.51	2.62	2.57	2.85	2.92	3.05
Mona_0241	evm.TU.C1.1215	1085	GO:0016491			K14171	AHP1	EC:1.11.1.15	alkyl hydroperoxide reductase 1	map04122	9e-80	763	91.28	95.6	93.44	97.39	99.64	95.14	100.01	97.7	104.58	38.89	38.05	37.19	40.88	41.82	39.94	150.55	154.02	147.08	80.5	86.16	82.4	77.25	75.47	79.03	44.39	45.44	46.49
Mona_0242	evm.TU.C1.1216	3698											4.98	5.09	4.87	9.58	9.8	10.02	6.02	6.16	5.88	2.73	2.67	2.61	2.67	2.73	2.79	3.54	3.46	3.7	6.83	6.38	6.53	5.13	5.25	5.36	2.64	2.58	2.7
Mona_0243	evm.TU.C1.1217	2160											33.7	36.07	34.5	44.7	43.67	46.74	36.34	37.18	38	28.06	26.8	27.43	27.72	28.99	27.08	45.49	46.54	44.44	32.38	34.66	33.15	45.81	47.9	46.87	27.23	27.87	28.51
Mona_0244	evm.TU.C1.1218	5829											20.92	19.98	20.45	18.97	18.53	19.84	18.94	18.5	19.38	10.39	10.89	10.64	12.39	12.1	12.96	22.09	23.1	22.6	16.29	15.22	15.58	21.96	21.45	22.47	14.57	14.24	14.89
Mona_0245	evm.TU.C1.1219	2677	GO:0005524		GO:0006468								0	0	0	0	0	0	0	0	0	0	0	0	0	0	0	0	0	0	0	0	0	0	0	0	0	0	0
Mona_0246	evm.TU.C1.122	2160											8.66	9.26	8.86	22.43	23.45	21.91	9.06	9.27	9.47	5.01	4.68	4.79	3.86	4.04	3.95	1.03	1.05	1.08	17.81	18.2	17.41	10.98	11.23	10.73	1.99	2.04	2.09
Mona_0247	evm.TU.C1.1220	4236	GO:0005524		GO:0006508	K08675	-	EC:3.4.21.-	Lon-like ATP-dependent protease	-	0	4732	82.53	84.35	80.67	73.45	76.8	75.15	90.41	94.54	92.5	78.01	76.32	74.6	65.56	67.07	64.05	4.19	4.29	4.38	68.06	69.56	66.52	67.3	70.37	68.85	15.37	15.02	14.67
Mona_0248	evm.TU.C1.1221	2208	GO:0051082		GO:0006457	K03686	-	-	molecular chaperone DnaJ	-	0	1916	71.95	73.54	70.33	57.5	56.17	60.12	84.14	87.98	86.08	71.89	68.65	70.27	43.57	45.56	44.58	32.47	33.95	33.22	56.91	60.91	58.25	50.18	51.34	49.02	29.95	30.66	31.37
Mona_0249	evm.TU.C1.1222	3713											22.19	21.71	21.22	31.34	32.77	30.62	16.82	17.59	16.43	7.7	8.06	7.88	11.63	12.16	11.36	10.29	10.05	10.76	23.71	24.83	24.27	27.9	27.26	29.17	12	11.48	11.74
Mona_0250	evm.TU.C1.1223	2285				K09467	-	-	zinc-finger protein CreA/MIG	-	0	1708	146.28	156.58	149.74	161.46	157.73	168.83	145.37	148.73	142.01	135.65	145.19	138.85	245.96	251.64	240.28	155.22	158.8	162.31	176.71	172.9	169	226.32	236.65	231.54	108.72	106.27	111.12
Mona_0251	evm.TU.C1.1224	922											35.12	33.54	34.33	31.08	32.5	30.36	32.46	33.94	33.21	14.71	14.39	14.07	40.06	41.89	39.14	127.57	124.63	133.39	24.08	25.22	24.65	91.09	88.99	95.25	48.99	50.15	51.31
Mona_0252	evm.TU.C1.1225	1738	GO:0005524		GO:0006281								5.18	5.42	5.3	8.67	9.07	8.87	6.25	6.54	6.11	2.29	2.45	2.34	4.98	4.87	5.21	8.75	8.95	9.15	8.29	8.47	8.1	8.47	8.27	8.86	7.38	7.21	7.54
Mona_0253	evm.TU.C1.1226	2304	GO:0004222		GO:0006508	K13726	-	EC:3.4.24.-	metallopeptidase MepB	-	0	3124	75.52	77.19	73.82	61.35	62.77	64.15	61.88	63.31	60.45	35.72	34.95	34.16	38.36	39.25	37.47	22.97	23.5	24.02	80.96	82.74	79.13	64.1	65.58	62.62	34.81	33.29	32.52
Mona_0254	evm.TU.C1.1227	1440	GO:0020037		GO:0055114	K00507	SCD	EC:1.14.19.1	stearoyl-CoA desaturase (delta-9 desaturase)	map01040,map03320	0	2231	1033.89	1011.57	988.75	1001.46	978.35	1047.18	1180.94	1153.68	1208.2	903.43	844.05	863.99	1058.54	1082.97	1106.86	1640.51	1602.65	1678.37	948.65	993.47	971.06	1056.78	1081.17	1105.02	1697.32	1659.03	1734.76
Mona_0255	evm.TU.C1.1228	915	GO:0016876	GO:0005737	GO:0043039								13.09	13.71	13.4	25.88	26.48	27.06	17.16	17.56	17.94	12.81	12.23	12.52	13.51	14.13	13.2	15.29	15.64	14.94	28.68	27.38	28.03	28.42	27.76	29.72	24.31	23.25	23.79
Mona_0256	evm.TU.C1.1229	1527	GO:0016491		GO:0055114	K00128	-	EC:1.2.1.3	aldehyde dehydrogenase (NAD+)	map01100,map01110,map01120,map00330,map00010,map00620,map00280,map00380,map00310,map00340,map00640,map00561,map00071,map00410,map00903,map00040,map00625,map00053	1e-161	1474	5.48	5.36	5.24	12.36	12.65	12.07	5.82	5.95	5.69	2.54	2.42	2.48	3.9	3.81	4.08	8.57	8.37	8.77	10.03	10.51	10.27	9.96	9.73	10.41	6.42	6.14	6.28
Mona_0257	evm.TU.C1.123	2402	GO:0005515			K15069	-	-	F-box/TPR repeat protein Pof3	-	1e-165	1510	6.02	5.63	5.76	5.96	5.82	6.1	5.46	5.59	5.33	1.83	1.96	1.87	2.41	2.47	2.52	10.43	10.67	10.19	5.07	5.31	5.19	3.57	3.49	3.65	4.55	4.35	4.25
Mona_0258	evm.TU.C1.1230	760											0	0	0	0	0	0	0	0	0	0	0	0	0	0	0	0	0	0	0	0	0	0	0	0	0	0	0
Mona_0259	evm.TU.C1.1231	2204											40.38	39.51	38.62	39.26	40.17	38.35	38.2	39.08	39.94	18.07	17.68	17.28	23.38	22.84	23.92	96.24	98.46	100.63	42.37	39.58	40.52	30.31	29.61	31.01	47.55	48.67	50.89
Mona_0260	evm.TU.C1.1232	3326	GO:0008270	GO:0005634	GO:0006351								125.81	128.58	122.97	99.64	101.94	104.19	94.08	91.91	96.25	236.24	231.14	225.93	271.13	277.39	283.51	18.41	19.25	17.99	83.54	89.41	85.51	160.5	156.8	164.2	66.79	68.37	69.95
Mona_0261	evm.TU.C1.1233	3471											62.82	59.98	61.4	95.51	93.31	97.71	62.05	64.88	60.62	44.28	41.37	42.35	59.52	60.89	58.15	22.46	22.98	23.49	52.05	53.2	50.88	90.89	95.04	92.99	52.64	53.88	55.12
Mona_0262	evm.TU.C1.1234	414				K11097	SNRPE	-	small nuclear ribonucleoprotein E	map03040	2e-39	416	166.19	174.05	170.12	233.24	227.86	243.89	199.17	208.26	203.77	99.9	102.11	97.65	118.7	121.44	115.96	305.65	298.6	319.6	160.53	157.06	153.52	180.54	188.78	176.37	166.18	158.93	162.6
Mona_0263	evm.TU.C1.1235	1033	GO:0030272		GO:0009396	K01934	-	EC:6.3.3.2	5-formyltetrahydrofolate cyclo-ligase	map01100,map00670	2e-89	851	13.24	13.86	13.55	18.28	18.7	17.86	17.95	18.36	17.54	7.11	7.45	7.28	7.48	7.82	7.65	25.23	25.81	24.65	14.93	15.98	15.28	11.8	12.07	11.53	9.94	9.51	9.73
Mona_0264	evm.TU.C1.1236	948											37.72	39.5	38.61	45.77	47.86	44.71	42.13	41.16	44.05	15.14	15.86	15.5	18.75	19.18	19.61	74.23	77.62	72.52	29.28	27.35	28	27.95	29.23	27.3	28.7	28.05	27.4
Mona_0265	evm.TU.C1.1237	651				K09117	-	-	hypothetical protein	-	7e-67	653	45.92	43.84	44.88	41.98	42.95	41.01	55.25	56.53	57.77	24.12	25.26	24.69	14.12	14.45	13.79	38.47	39.36	40.23	44.73	42.71	43.72	37.06	37.92	38.75	24.34	24.92	25.5
Mona_0266	evm.TU.C1.1238	7313				K14312	NUP155	-	nuclear pore complex protein Nup155	map03013	0	5651	29.15	31.2	29.84	36.17	37	35.34	37.33	39.03	36.47	16.75	17.55	17.15	29.97	29.28	31.34	33.15	34.66	33.92	27.79	28.4	27.16	26.74	27.36	26.12	28.52	27.88	29.15
Mona_0267	evm.TU.C1.1239	3700	GO:0004560		GO:0005975								106.43	108.78	104.03	43.78	44.79	45.78	124.16	127.03	129.83	186.78	178.36	182.57	127.93	130.88	133.77	55.6	58.14	56.88	48.4	47.36	46.29	181.87	177.67	186.07	147.64	141.19	144.45
Mona_0268	evm.TU.C1.124	3023	GO:0020037			K00463	INDO	EC:1.13.11.52	indoleamine 2,3-dioxygenase	map01100,map00380,map05143	0	2161	4.39	4.69	4.49	70.81	74.04	72.44	7.22	7.39	7.55	6.42	6.87	6.57	12.98	12.68	13.57	52.83	54.05	51.61	26.12	25.56	24.98	9.28	9.49	9.7	80.62	78.8	76.98
Mona_0269	evm.TU.C1.1240	578											29.54	31.62	30.24	58.17	56.83	59.51	43.87	45.87	44.88	19.24	20.59	19.69	21.79	21.29	22.78	107.88	110.37	105.39	44.93	43.96	42.97	47.11	48.2	46.02	29.35	28.07	27.42
Mona_0270	evm.TU.C1.1241	1974	GO:0016491		GO:0055114								2.89	2.75	2.82	5.41	5.29	5.66	4.63	4.52	4.84	1.44	1.54	1.47	2.66	2.78	2.72	1.54	1.5	1.58	3.89	3.81	3.72	7	6.84	7.32	11.45	11.19	10.93
Mona_0271	evm.TU.C1.1242	3188	GO:0003997	GO:0005777	GO:0055114	K00232	-	EC:1.3.3.6	acyl-CoA oxidase	map01100,map04146,map00071,map01040,map03320,map00592	0	3202	14.28	14.96	14.62	67.49	65.93	70.57	18.18	19.01	17.76	12.22	13.08	12.51	44.47	45.5	46.5	112.78	115.38	110.18	38.03	39.83	38.93	63.72	66.63	62.25	25.41	26.01	27.2
Mona_0272	evm.TU.C1.1243	2052											2	1.95	1.91	4.24	4.34	4.14	2.35	2.46	2.3	1.88	1.96	1.92	2.6	2.66	2.72	19.12	18.68	19.99	2.59	2.77	2.65	3.23	3.38	3.3	3.69	3.78	3.87
Mona_0273	evm.TU.C1.1244	1366											11.38	10.63	10.88	11.03	11.28	10.78	11.93	12.21	11.65	7.39	7.55	7.22	10.07	10.53	9.84	20.86	21.34	20.38	8.41	8.81	8.61	11.31	11.83	11.05	6.21	6.07	6.35
Mona_0274	evm.TU.C1.1245	1986	GO:0016455	GO:0016592	GO:0006357	K15148	-	-	mediator of RNA polymerase II transcription subunit 7	-	1e-105	986	11.38	11.63	11.12	21.02	21.98	21.51	15.16	14.81	15.85	5.45	5.09	5.21	6.89	6.73	7.2	28.64	29.95	29.3	15.44	15.78	15.09	11.53	12.06	11.26	6.83	6.99	7.15
Mona_0275	evm.TU.C1.1246	1135	GO:0003824	GO:0016020									36.45	35.66	34.86	40.86	41.8	39.92	40.66	41.6	39.72	18.35	19.21	18.78	19.27	20.15	18.83	58.42	57.07	61.09	35.48	33.15	33.93	23.92	24.47	25.01	27.24	26.05	26.65
Mona_0276	evm.TU.C1.1247	1404	GO:0016491			K00309	-	EC:1.5.3.-		-	0	1940	5.18	4.84	4.95	37.28	38.14	38.98	5.04	5.16	4.92	4.73	4.42	4.52	2.37	2.32	2.48	0.51	0.52	0.5	51.85	55.49	53.07	10.66	10.91	10.41	16.85	16.11	15.74
Mona_0277	evm.TU.C1.1248	3074											2.6	2.78	2.66	11.1	10.84	11.36	4.38	4.58	4.28	2.31	2.47	2.36	5.35	5.23	5.47	2.11	2.21	2.06	15.18	15.9	15.54	13.14	12.84	13.74	10.42	10.67	10.92
Mona_0278	evm.TU.C1.1249	2447	GO:0008270	GO:0005634	GO:0006355								19.82	20.76	20.29	43.28	42.28	44.28	23.26	23.8	22.72	18.77	19.19	18.35	32.65	34.14	33.4	23.2	22.66	24.26	34.98	34.22	33.45	43.14	42.14	44.14	48.2	47.11	46.02
Mona_0279	evm.TU.C1.125	1123	GO:0016820	GO:0016471	GO:0015992	K02152	ATPeVG	EC:3.6.3.14	V-type H+-transporting ATPase subunit G	map01100,map00190,map04145,map05110,map04721,map05120,map05323,map04966	9e-48	487	91.81	89.83	87.8	64.67	67.62	63.18	66.51	68.04	64.98	41.95	44.9	42.94	41.83	42.8	43.74	200.08	204.7	209.21	59.57	63.76	60.98	50.17	52.46	49.01	51.07	49.92	48.77
Mona_0280	evm.TU.C1.1250	2697											22.69	21.67	22.18	23.77	24.86	24.32	22.16	23.17	21.65	26.03	25.46	24.89	24.41	24.97	25.52	13.2	13.5	12.9	17.74	18.99	18.16	27.26	27.89	26.63	18.8	17.98	17.57
Mona_0281	evm.TU.C1.1251	6980	GO:0003779	GO:0008290	GO:0030036	K10364	-	-	capping protein (actin filament) muscle Z-line, alpha	-	1e-101	959	16.59	16.96	16.22	18.56	18.13	18.99	20.66	21.6	21.14	10.5	9.81	10.04	13.19	12.89	13.79	32.58	31.83	33.33	20.14	20.59	19.69	17.07	16.68	17.85	20.87	20.4	21.33
Mona_0282	evm.TU.C1.1252	571											0	0	0	0	0	0	0	0	0	0	0	0	0	0	0	0	0	0	0	0	0	0	0	0	0	0	0
Mona_0283	evm.TU.C1.1253	529											0	0	0	0	0	0	0	0	0	0	0	0	0	0	0	0	0	0	0	0	0	0	0	0	0	0	0
Mona_0284	evm.TU.C1.1254	1584	GO:0051287		GO:0008152	K00018	hprA	EC:1.1.1.29	glycerate dehydrogenase	map01100,map01110,map01120,map00260,map00680,map00630	1e-141	1298	10.68	10.45	10.21	8.42	8.61	8.8	8.17	8.36	7.98	5.43	5.19	5.31	4.63	4.52	4.74	9.73	9.51	9.95	11.72	12.28	12	6.09	6.37	6.23	3.84	3.93	4.02
Mona_0285	evm.TU.C1.1255	9035	GO:0048037		GO:0055114								1.89	1.77	1.81	1.68	1.72	1.64	1.1	1.15	1.13	0.91	0.87	0.89	1.98	2.07	1.93	0.2	0.21	0.2	2.3	2.46	2.35	1.7	1.78	1.74	0.84	0.82	0.8
Mona_0286	evm.TU.C1.1256	1456											3.24	3.1	3.17	1.99	2.04	2.08	0.53	0.54	0.55	0.83	0.85	0.81	1.8	1.76	1.84	15.88	16.25	15.51	3.25	3.04	3.11	2.53	2.47	2.65	2.98	2.85	2.78
Mona_0287	evm.TU.C1.1257	839	GO:0016787		GO:0008152								9.43	8.81	9.02	3.95	4.13	4.04	4.93	5.16	5.04	1.45	1.51	1.48	4.05	3.96	4.14	3.75	3.92	3.84	5.02	4.8	4.91	3.61	3.53	3.77	3.03	2.9	2.97
Mona_0288	evm.TU.C1.1258	3473	GO:0016787			K01487	-	EC:3.5.4.3	guanine deaminase	map01100,map00230	1e-177	1612	123.2	120.54	117.82	118.46	121.19	115.73	122.26	125.08	127.84	41.39	43.35	42.37	45.25	46.29	47.32	77.42	80.95	79.21	118.12	115.57	112.96	82.13	85.88	80.23	41.2	39.4	38.49
Mona_0289	evm.TU.C1.1259	1690	GO:0005216	GO:0016020	GO:0006811								20.25	21.68	20.73	24.99	24.41	26.13	13.88	14.51	13.56	116.9	114.38	111.8	452.53	442.09	462.97	2.58	2.7	2.64	33.2	35.53	33.98	85.16	83.19	89.05	190.32	186.03	181.74
Mona_0290	evm.TU.C1.126	1360				K01046	-	EC:3.1.1.3	triacylglycerol lipase	map01100,map00561	6e-98	924	22.24	22.73	21.74	21.8	21.3	22.3	27.52	28.16	26.88	33.78	34.53	33.02	23.63	24.18	24.71	33.47	35	32.7	17.34	18.16	17.75	26.94	27.56	26.32	25.42	24.85	24.28
Mona_0291	evm.TU.C1.1260	373											0	0	0	0	0	0	0	0	0	0	0	0	0	0	0	0	0	0	0	0	0	0	0	0	0	0	0
Mona_0292	evm.TU.C1.1261	3518											21.13	22.62	21.63	10.29	10.53	10.05	15.25	15.6	14.9	15.87	16.98	16.24	12.43	12.72	12.14	3.26	3.34	3.18	10.04	9.82	9.6	8.39	8.58	8.77	6.11	5.84	5.97
Mona_0293	evm.TU.C1.1262	1410											53.8	57.58	55.07	13.8	14.12	13.48	35.05	36.65	35.86	35.08	37.55	35.91	11.45	11.97	11.19	9.28	9.07	9.49	22.18	22.67	21.68	10.21	10.45	10.68	6.15	6.01	6.28
Mona_0294	evm.TU.C1.1263	788											284.25	304.25	290.97	391.89	400.93	382.85	292.47	285.72	299.22	119.21	113.83	116.52	144.33	141	147.66	586.74	573.2	600.28	276.09	270.13	264.04	215.34	225.17	220.31	141.58	144.92	151.54
Mona_0295	evm.TU.C1.1264	1204											71.89	75.29	73.59	77.45	80.99	75.66	96.07	98.29	93.85	72.67	67.9	69.5	59.17	61.87	57.8	358.91	375.29	367.19	70.58	67.4	68.99	107.72	110.21	112.64	82.34	78.75	76.93
Mona_0296	evm.TU.C1.1265	7053	GO:0005524										14.48	15.5	14.82	26.21	27.41	26.81	10.47	10.71	10.23	20.79	21.25	20.32	21.13	21.62	22.09	1.64	1.6	1.68	23.43	24.53	23.98	31.29	32.72	30.57	4.29	4.1	4.01
Mona_0297	evm.TU.C1.1266	1519	GO:0016747										4.47	4.69	4.58	9.38	9.6	9.81	4.43	4.63	4.53	1.9	1.78	1.82	3.92	4.1	3.83	11.41	11.93	11.15	6.4	6.7	6.55	5.92	6.19	5.78	1.51	1.48	1.45
Mona_0298	evm.TU.C1.1267	3647											4.17	4.37	4.27	5.34	5.46	5.22	4.07	4.16	3.98	1.7	1.62	1.66	2.63	2.69	2.75	34.36	35.15	33.57	4.38	4.29	4.19	4.17	4.36	4.27	3.2	3.06	2.99
Mona_0299	evm.TU.C1.1268	358											0	0	0	0	0	0	0	0	0	0	0	0	0	0	0	0	0	0	0	0	0	0	0	0	0	0	0
Mona_0300	evm.TU.C1.1269	445											0	0	0	0	0	0	0	0	0	0	0	0	0	0	0	0	0	0	0	0	0	0	0	0	0	0	0
Mona_0301	evm.TU.C1.127	2058											83.13	88.97	85.09	96.78	94.55	101.2	101.3	98.96	103.64	63.72	62.35	60.94	45.2	44.16	47.26	76.36	78.12	74.6	59.52	63.71	60.93	84.64	82.69	86.59	41.68	39.86	40.78
Mona_0302	evm.TU.C1.1270	1725											21.22	22.22	21.72	67.16	70.23	65.61	54	52.75	55.25	6.14	6.27	6	16.66	16.28	17.04	10.64	10.39	11.13	47.66	48.71	46.58	29.72	31.08	30.41	59.99	57.37	56.05
Mona_0303	evm.TU.C1.1271	1326											1.73	1.85	1.77	6.12	6.4	6.26	2.34	2.39	2.29	0.9	0.92	0.88	1.81	1.89	1.77	0.15	0.15	0.15	4.27	4.36	4.17	2.59	2.53	2.65	1.78	1.7	1.74
Mona_0304	evm.TU.C1.1272	3362	GO:0022857	GO:0016021	GO:0055085								6.26	6.56	6.41	9.51	9.73	9.29	9.06	9.27	9.47	2	1.87	1.91	1.7	1.78	1.66	6.21	6.35	6.49	6.69	6.55	6.4	5.98	5.84	6.12	2.99	2.92	3.05
Mona_0305	evm.TU.C1.1273	1995											0.13	0.13	0.13	0.33	0.32	0.35	0.48	0.49	0.47	0.21	0.22	0.21	0.31	0.32	0.3	0.51	0.5	0.53	0.26	0.26	0.25	0.16	0.16	0.16	0.05	0.05	0.05
Mona_0306	evm.TU.C1.1274	1515											7.41	7.93	7.58	6.78	6.62	6.94	9.79	10.24	9.56	4.49	4.81	4.6	2.65	2.71	2.77	7.36	7.19	7.53	7.41	7.57	7.24	6.96	7.12	6.8	4.2	4.11	4.02
Mona_0307	evm.TU.C1.1275	2453											77.2	72.13	73.83	50.07	51.23	52.36	59.71	62.44	58.33	81.78	76.4	78.21	62.68	61.23	64.13	59.77	58.39	62.5	55.63	58.25	56.94	49.24	51.49	48.1	75.1	76.87	78.64
Mona_0308	evm.TU.C1.1276	3309											24.49	25.65	25.07	45.72	47.81	44.66	33.34	34.86	32.57	13.33	13.62	13.03	17.58	17.99	17.17	64.99	66.49	67.96	32.78	34.32	33.55	19.87	20.33	19.41	48.3	47.21	49.37
Mona_0309	evm.TU.C1.1277	361											0	0	0	0	0	0	0	0	0	0	0	0	0	0	0	0	0	0	0	0	0	0	0	0	0	0	0
Mona_0310	evm.TU.C1.1278	619											17.84	18.68	18.26	9.5	9.93	9.28	17.28	18.07	17.68	9.44	8.82	9.03	17.35	17.75	16.95	11.47	11.21	11.99	9.52	9.31	9.1	17.31	17.71	18.1	29.5	28.83	28.16
Mona_0311	evm.TU.C1.1279	2505				K01183	-	EC:3.2.1.14	chitinase	map01110,map00520	7e-19	247	74.95	70.03	71.68	38.48	40.24	39.37	68.52	71.65	70.1	83.05	86.97	85.01	76.06	77.82	74.3	28.62	29.28	27.96	68.93	64.4	65.92	84.19	86.13	82.25	132.4	126.62	129.54
Mona_0312	evm.TU.C1.128	3958											21.93	20.95	21.44	28.06	28.71	29.34	19.59	19.14	20.04	10.78	11.02	10.54	13.88	14.2	14.51	3	3.14	3.07	20.9	22.37	21.39	16.07	15.7	16.8	5.95	5.69	5.82
Mona_0313	evm.TU.C1.1280	1020											0	0	0	0.16	0.16	0.16	0.25	0.24	0.26	0.15	0.14	0.14	0.15	0.16	0.15	0	0	0	0	0	0	0.56	0.55	0.59	0.18	0.18	0.19
Mona_0314	evm.TU.C1.1281	337											6.56	7.02	6.71	15.97	16.34	16.7	9.73	9.51	9.95	2.8	2.94	2.87	6.42	6.71	6.27	33.1	34.61	32.34	6.99	7.49	7.16	12.13	12.68	11.85	10.62	10.16	10.39
Mona_0315	evm.TU.C1.1282	355											25.36	27.15	25.96	64.85	67.81	66.35	21.14	22.11	20.65	5.51	5.77	5.64	14.36	14.69	14.03	88.54	90.58	86.5	19.1	20.44	19.55	11.06	11.56	10.8	20.18	19.3	19.75
Mona_0316	evm.TU.C1.1283	1310	GO:0004672		GO:0006468								7.21	7.06	6.9	4.99	5.22	5.11	5.2	5.32	5.44	3.14	3.28	3.21	10.32	10.56	10.79	4.33	4.23	4.43	4.5	4.4	4.3	6.37	6.52	6.66	27.05	25.87	25.27
Mona_0317	evm.TU.C1.1284	1372											0	0	0	0	0	0	0	0	0	0	0	0	0	0	0	0	0	0	0	0	0	0	0	0	0	0	0
Mona_0318	evm.TU.C1.1285	4510											17.58	17.2	16.81	17.94	17.53	18.35	14.82	14.48	15.16	8.06	7.89	7.71	10.67	10.42	10.92	7.24	7.57	7.07	18.66	17.82	18.24	12.31	12.59	12.87	6.47	6.32	6.61
Mona_0319	evm.TU.C1.129	1827	GO:0051537		GO:0055114								48.93	46.73	47.83	12.15	12.43	11.87	36.59	37.43	38.26	11.82	11.28	11.55	12.26	11.98	12.82	5.49	5.36	5.74	25.34	25.9	24.77	13.2	13.5	12.9	10.91	10.66	10.41
Mona_0320	evm.TU.C1.13	2959	GO:0016758	GO:0016021	GO:0006506	K05284	PIGM	EC:2.4.1.-	phosphatidylinositol glycan, class M	map01100,map00563	1e-164	1498	12.53	12.81	12.25	13.32	13.63	13.93	19.5	19.05	20.39	11.64	11.12	11.38	11.44	11.96	11.18	10.07	10.3	9.84	9.76	10.45	9.99	8.32	8.51	8.7	9.62	9.2	9.41
Mona_0321	evm.TU.C1.130	1252	GO:0003899		GO:0006351	K03004	RPA43	-	DNA-directed RNA polymerase I subunit RPA43	map01100,map00230,map00240,map03020	1e-111	1040	35.74	36.52	34.93	54.3	53.05	56.78	37.2	36.34	38.9	8.24	8.62	8.43	22.46	21.94	22.98	34.34	33.55	35.13	28.14	27.53	26.91	24.75	25.32	25.88	19.63	20.09	21.01
Mona_0322	evm.TU.C1.131	2189	GO:0031072										16.92	18.11	17.32	20.43	19.96	20.9	15.72	15.36	16.08	8.41	7.85	8.04	11.08	10.82	11.34	21.17	20.68	22.14	12.84	13.44	13.14	14.08	13.76	14.4	14.17	13.55	13.86
Mona_0323	evm.TU.C1.132	927											191.63	195.86	187.31	135.79	138.92	141.99	191.02	195.43	186.61	92.54	99.05	94.73	196.87	201.41	205.86	161	164.72	157.28	136.29	139.3	133.22	89.01	86.96	93.07	99.37	97.13	101.56
Mona_0324	evm.TU.C1.133	2489	GO:0005515										74.64	78.16	76.4	88.17	90.2	86.14	83.86	85.8	87.69	55.32	56.54	54.07	79.94	83.59	81.78	88.19	90.23	86.15	95.99	100.53	98.26	70.9	69.26	74.14	87.62	85.64	89.55
Mona_0325	evm.TU.C1.134	2392											0	0	0	0	0	0	0	0	0	0	0	0	0	0	0	0	0	0	0	0	0	0	0	0	0	0	0
Mona_0326	evm.TU.C1.135	4770											3.39	3.31	3.24	4.79	4.68	5.01	3.65	3.57	3.82	1.8	1.84	1.76	2.15	2.25	2.2	11.95	11.67	12.23	3.3	3.09	3.16	3.93	4.02	3.84	2.57	2.46	2.52
Mona_0327	evm.TU.C1.136	1335	GO:0003735	GO:0005840	GO:0006412	K02974	RP-S24e	-	small subunit ribosomal protein S24e	map03010	2e-68	665	411.27	420.34	401.99	469.15	458.32	479.98	373.89	365.26	382.52	181.23	177.32	173.32	175.02	170.98	179.06	237.11	231.64	247.93	397.35	406.12	388.39	366.55	383.28	375.01	152.84	146.17	149.54
Mona_0328	evm.TU.C1.137	1081											24.56	22.95	23.49	22.37	21.85	23.39	29.36	28.68	30.7	14.5	14.82	14.17	32.95	32.19	33.71	18.2	18.62	17.78	14.2	13.89	13.58	49.93	48.78	51.08	51.73	52.95	55.37
Mona_0329	evm.TU.C1.138	2055	GO:0003755		GO:0006457	K12735	-	EC:5.2.1.8	peptidyl-prolyl cis-trans isomerase-like 4	-	0	1895	11.95	12.21	11.68	22.08	21.57	23.09	13.6	13.91	13.29	7.56	7.73	7.39	12.03	12.58	12.31	14.6	15.27	14.26	16.68	17.04	16.3	20.06	20.52	20.98	9.34	9.56	10
Mona_0330	evm.TU.C1.139	1909	GO:0016779		GO:0008152	K00972	UAP1	EC:2.7.7.23	UDP-N-acetylglucosamine pyrophosphorylase	map01100,map01110,map00520	0	2342	123.66	132.36	126.58	165.63	173.19	161.81	106.63	104.17	109.09	56.41	57.66	55.14	51.36	50.17	53.7	137.08	143.34	133.92	108.58	113.72	111.15	82.08	83.97	85.83	36.04	34.47	33.67
Mona_0331	evm.TU.C1.14	2008	GO:0030170			K00837	-	EC:2.6.1.-		-	1e-105	991	6.6	6.3	6.45	6.6	6.45	6.9	7.39	7.22	7.73	6.79	6.34	6.49	5.35	5.23	5.59	12.57	12.28	12.86	10.06	9.84	9.62	7.9	8.26	8.08	15.44	14.77	14.43
Mona_0332	evm.TU.C1.140	2077	GO:0008270			K09250	-	-	cellular nucleic acid-binding protein	-	1e-102	956	129.69	138.81	132.75	169.01	165.11	172.91	126.12	129.03	123.21	28.62	29.25	27.97	62.65	61.2	64.1	107.49	109.97	112.4	95.3	97.4	93.15	70.24	68.62	73.45	111.08	106.23	108.68
Mona_0333	evm.TU.C1.141	1570				K10872	DMC1	-	meiotic recombination protein DMC1	map04113	0	1698	12.01	11.47	11.74	7.54	7.37	7.88	13.62	14.24	13.93	5.88	5.49	5.62	8.86	9.26	8.66	2.45	2.39	2.51	14.6	13.64	13.96	7.92	7.74	8.28	10.08	9.64	9.86
Mona_0334	evm.TU.C1.142	986				K14545	RRP7	-	ribosomal RNA-processing protein 7	map03008	1e-129	1194	53.59	54.77	52.38	63.41	66.3	61.95	36.3	35.46	37.96	7.73	7.91	7.56	21.47	20.97	21.97	46.07	48.17	47.13	31.49	32.97	32.23	21.73	22.72	21.23	33.58	34.37	35.94
Mona_0335	evm.TU.C1.143	1511											39.78	37.16	38.04	32.61	33.36	34.1	47.38	48.47	49.54	65.16	63.76	62.32	56.66	59.25	55.35	88.51	90.55	86.47	34.31	35.07	33.54	57.04	58.36	59.64	119.08	113.88	111.25
Mona_0336	evm.TU.C1.144	1452	GO:0003676										165.62	177.27	169.53	258.76	270.57	264.73	157.24	164.42	160.87	73.23	71.65	70.03	103.45	108.17	105.84	571.48	558.29	597.57	169.32	165.67	161.93	142.99	146.29	149.52	138.95	135.82	142.02
Mona_0337	evm.TU.C1.145	2103											21.1	20.65	20.18	16.42	17.17	16.8	18.13	18.55	18.96	10.51	10.74	10.27	14.18	14.83	13.85	9.5	9.28	9.93	16.91	18.1	17.31	16.18	15.81	16.55	8.96	8.57	8.37
Mona_0338	evm.TU.C1.146	4317											56.17	57.41	54.9	74.26	75.97	77.65	52.63	53.84	51.42	29.96	31.38	30.67	58.67	57.32	61.35	48.71	47.59	49.83	61.26	59.94	58.59	70.83	72.46	69.2	56.55	54.08	52.83
Mona_0339	evm.TU.C1.147	1589											23.63	22.08	22.6	28.04	28.69	29.32	29.04	28.37	30.37	9.93	10.62	10.16	13.62	14.24	13.93	105.28	110.09	102.85	24.67	25.21	24.11	20.02	20.93	20.48	23.97	22.92	23.45
Mona_0340	evm.TU.C1.148	1696				K12857	SNRNP40	-	Prp8 binding protein	map03040	1e-136	1254	12.82	13.72	13.12	14.4	15.06	14.73	13.27	12.96	13.88	3.17	3.4	3.25	6.2	6.06	6.34	21.34	20.85	22.31	10.23	9.55	9.78	14.08	14.72	14.4	8.25	8.45	8.84
Mona_0341	evm.TU.C1.149	1843	GO:0005509	GO:0016020									10.75	10.04	10.28	14.06	14.7	14.38	10.95	10.7	11.2	4.79	4.57	4.68	6.25	6.54	6.11	9.96	9.73	10.19	9.86	10.55	10.09	11.18	11.69	11.44	5.32	5.09	5.21
Mona_0342	evm.TU.C1.15	2854	GO:0022857	GO:0016021	GO:0055085								3.03	2.89	2.96	3.16	3.3	3.09	2.69	2.63	2.75	1.76	1.68	1.72	2.33	2.38	2.44	14.71	15.05	15.38	4.94	4.61	4.72	3.98	3.89	4.16	1.97	1.93	2.02
Mona_0343	evm.TU.C1.150	1030											0	0	0	0	0	0	0	0	0	0	0	0	0	0	0	0	0	0	0	0	0	0	0	0	0	0	0
Mona_0344	evm.TU.C1.151	4115				K00759	-	EC:2.4.2.7	adenine phosphoribosyltransferase	map01100,map00230	6e-97	914	51.68	48.28	49.42	90.08	92.16	88	74.7	72.98	78.11	72.36	73.96	70.73	40.76	42.62	41.7	212.12	221.8	207.22	39.68	37.88	38.78	47.34	48.43	49.5	67.77	64.81	63.31
Mona_0345	evm.TU.C1.152	1983											94.63	92.59	90.5	146.33	149.71	153.01	100.35	104.93	98.03	71.92	67.19	68.78	66.94	65.4	70	293.85	307.26	287.07	69.04	64.51	66.03	112.13	117.25	114.72	71.54	73.23	74.92
Mona_0346	evm.TU.C1.153	1010											62.53	63.91	61.12	57.97	59.31	56.63	61.74	60.32	64.56	19.68	20.62	20.15	17.29	17.69	16.89	59.93	62.67	61.31	73.92	72.32	70.69	48.98	50.11	51.22	19.31	18.47	18.9
Mona_0347	evm.TU.C1.154	4915	GO:0005515										24.42	25.58	25	45.39	47.46	44.34	25.76	25.17	26.35	11.53	12.07	11.8	17.56	17.15	17.97	5.45	5.32	5.7	28.86	26.96	27.6	33.48	32.71	35.01	11.47	10.97	10.72
Mona_0348	evm.TU.C1.155	1247				K03964	NDUFB8	EC:1.6.5.3 1.6.99.3	NADH dehydrogenase (ubiquinone) 1 beta subcomplex 8	map01100,map05016,map00190,map05010,map05012	2e-59	587	165.53	177.17	169.44	148.62	155.4	152.05	189.8	194.18	185.42	119.59	114.19	116.89	108.99	113.97	111.51	229.45	224.15	234.75	178.29	170.25	174.27	146.76	150.15	153.46	127.88	130.9	133.92
Mona_0349	evm.TU.C1.156	5052	GO:0005524			K11681	-	EC:3.6.4.12	helicase SWR1	-	0	5656	19.7	20.64	20.17	30.29	31.67	30.99	19.98	19.52	20.89	8.21	7.83	8.02	14.27	13.94	14.6	2.01	1.96	2.1	18.38	17.99	17.58	14.24	14.89	13.91	3.33	3.41	3.57
Mona_0350	evm.TU.C1.157	2038											8.43	7.87	8.06	10.04	10.5	10.27	8.8	8.6	9	3.08	3.22	3.15	2.84	2.97	2.77	3.28	3.36	3.2	6.41	6.71	6.56	9.23	9.02	9.44	6.07	5.93	6.2
Mona_0351	evm.TU.C1.158	343	GO:0016491		GO:0008152								76.34	74.7	73.01	46.11	48.21	45.05	69.91	71.52	73.1	43.62	41.66	42.64	37.39	38.25	36.53	55.28	57.8	54	47.39	48.43	46.32	41.01	41.96	40.06	49.8	50.98	52.16
Mona_0352	evm.TU.C1.159	1134	GO:0016491		GO:0055114	K00344	-	EC:1.6.5.5	NADPH2:quinone reductase	-	1e-164	1498	38.24	37.41	36.57	38.63	37.74	40.39	31.95	32.69	31.21	13.43	13.14	12.84	16.08	16.81	15.71	60.8	59.4	62.2	40.98	42.92	41.95	27.62	28.26	28.88	21.2	21.7	22.2
Mona_0353	evm.TU.C1.16	1887	GO:0008484		GO:0008152	K01130	-	EC:3.1.6.1	arylsulfatase	map00600,map00140	0	2952	0	0	0	0	0	0	0	0	0	0	0	0	0	0	0	0	0	0	0	0	0	0	0	0	0	0	0
Mona_0354	evm.TU.C1.160	2238	GO:0051287			K00027	-	EC:1.1.1.38	malate dehydrogenase (oxaloacetate-decarboxylating)	map00620,map02020	0	2393	8.08	7.91	7.73	9.92	10.37	9.69	7.25	7.58	7.08	4.48	4.8	4.59	7.6	7.78	7.95	27.86	28.5	29.13	7.64	8.18	7.82	6.58	6.88	6.43	11.54	11.04	11.29
Mona_0355	evm.TU.C1.161	882											16.29	15.22	15.58	39.15	38.25	40.94	17.99	18.81	17.57	4.5	4.82	4.61	13.14	13.44	12.84	64.15	65.63	67.08	19.43	18.15	18.58	14.93	15.27	14.59	16.18	16.56	16.94
Mona_0356	evm.TU.C1.162	1710											96.66	94.57	92.44	109.16	114.14	111.68	90.49	94.62	92.58	40.82	41.72	39.9	54.99	57.5	56.26	61.78	64.6	60.35	94.22	89.96	92.09	75.56	77.3	73.82	52.2	49.92	48.77
Mona_0357	evm.TU.C1.163	5106	GO:0005515										42.36	39.58	40.51	60.63	62.03	59.23	43.85	45.85	44.86	30.63	31.31	29.94	41.28	40.33	43.16	15.75	16.47	15.39	38.72	39.58	37.85	58.25	59.59	60.91	29.13	28.47	27.81
Mona_0358	evm.TU.C1.164	2331				K07556	-	-	ATP synthase mitochondrial F1 complex assembly factor 2	-	1e-124	1151	37.02	35.34	36.18	48.53	50.75	49.65	37.41	36.55	39.12	12.57	11.74	12.02	16.57	16.19	16.95	28.71	28.05	30.02	37.17	35.49	36.33	28.49	29.79	27.83	15.26	15.62	15.98
Mona_0359	evm.TU.C1.165	2351											128.01	134.05	131.03	87.71	85.69	91.71	174.45	170.42	178.48	91.95	87.81	89.88	83.25	85.17	87.05	63.31	66.2	64.77	159.76	156.32	152.79	101.43	106.06	99.09	102.07	97.61	95.36
Mona_0360	evm.TU.C1.166	1871											11.66	12.49	11.94	15.85	16.22	16.57	13.37	13.68	13.06	4.34	4.43	4.24	9.21	9.42	9.63	39.45	41.25	38.54	10.61	11.36	10.86	12.72	13.01	13.3	23.41	22.88	22.35
Mona_0361	evm.TU.C1.167	3389											15.77	16.88	16.14	25.19	25.77	26.34	14.71	15.05	14.37	5.55	5.19	5.31	8.23	8.61	8.04	7.99	7.81	8.17	22.19	21.71	21.22	16.6	16.22	16.98	6.15	6.01	6.28
Mona_0362	evm.TU.C1.168	1314											82.68	88.49	84.63	67.62	70.71	66.06	96.82	101.24	99.05	109.31	104.37	106.84	158.94	166.2	155.27	146.84	150.23	153.54	74.54	78.06	76.3	122.48	125.31	128.07	151.18	154.75	158.32
Mona_0363	evm.TU.C1.169	1296	GO:0016491		GO:0055114	K05351	-	EC:1.1.1.9	D-xylulose reductase	map01100,map00040	1e-168	1536	683.29	638.38	653.46	183.07	191.43	178.84	667.46	682.86	652.06	310.69	290.27	297.13	521.6	509.56	545.41	269.05	281.33	275.26	362.95	346.57	354.76	485.61	507.78	474.4	466.9	477.93	488.96
Mona_0364	evm.TU.C1.17	4208	GO:0008270	GO:0005634	GO:0006355								1.97	1.92	1.88	1.73	1.69	1.81	2.54	2.66	2.6	1.18	1.12	1.15	1.52	1.56	1.59	1.06	1.11	1.08	2.32	2.37	2.27	2.1	2.05	2.2	1.74	1.78	1.82
Mona_0365	evm.TU.C1.170	3399	GO:0050660			K00102	-	EC:1.1.2.4	D-lactate dehydrogenase (cytochrome)	map00620	0	2541	122.4	119.76	117.06	87.64	85.62	89.66	121.73	127.29	124.54	77.15	82.57	78.97	186.72	191.03	182.41	22.76	23.8	23.29	164.63	172.41	168.52	204.16	208.87	199.45	48.86	47.76	49.94
Mona_0366	evm.TU.C1.171	2335											22.9	21.39	21.9	50.11	51.27	52.4	25.67	26.26	25.08	10.66	9.95	10.19	11.78	11.51	12.05	8.77	9.17	8.97	24.76	25.3	24.2	17.65	18.06	18.46	11.09	11.35	11.87
Mona_0367	evm.TU.C1.172	2664											41.5	40.61	39.69	58.38	59.73	61.04	40.7	42.56	41.64	27.7	27.1	26.49	32.83	33.59	34.33	63.52	64.99	66.42	38.9	40.74	39.82	51.29	50.11	52.47	38.59	36.91	37.76
Mona_0368	evm.TU.C1.173	3506				K14552	NAN1	-	NET1-associated nuclear protein 1 (U3 small nucleolar RNA-associated protein 17)	map03008	0	2062	38.2	37.37	36.53	61.63	63.05	64.44	31.74	33.19	31.01	8.21	8.03	7.85	17.65	18.46	17.24	23.11	22.58	23.64	32.45	30.99	31.72	27.03	28.26	27.65	21.04	21.54	22.52
Mona_0369	evm.TU.C1.174	2335				K12177	-	-	COP9 signalosome complex subunit 3	-	4e-71	694	29.86	30.52	29.19	32.27	33.74	31.53	39.56	38.65	40.47	10.81	10.58	10.34	13.77	13.45	14.09	58.88	60.24	61.57	27.47	25.66	26.27	22.55	23.07	23.58	19.54	20	20.91
Mona_0370	evm.TU.C1.175	1493	GO:0016491		GO:0055114	K00147	proA	EC:1.2.1.41	glutamate-5-semialdehyde dehydrogenase	map01100,map00330	0	1831	58.26	62.36	59.64	71.5	74.76	69.85	86.6	88.6	84.6	25.47	24.33	24.9	27.01	27.63	28.24	84.28	82.33	88.13	58.96	63.1	60.35	45.84	46.9	44.78	34.28	33.51	32.74
Mona_0371	evm.TU.C1.176	812				K02883	RP-L18e	-	large subunit ribosomal protein L18e	map03010	5e-91	861	864.73	846.07	826.98	1052.7	1100.75	1077	809.42	846.37	790.74	525.1	490.59	502.18	451.98	441.55	472.61	973.84	996.32	1018.29	867.48	908.46	887.97	978.79	1023.47	956.2	424.47	405.94	396.57
Mona_0372	evm.TU.C1.177	1659	GO:0003676										84.39	78.85	80.71	105.57	108.01	110.39	85.78	83.8	87.76	62.27	60.92	59.55	52.3	54.69	53.51	383.75	392.61	374.89	104.7	112.06	107.17	66.69	65.15	68.23	99.94	97.69	95.44
Mona_0373	evm.TU.C1.178	3634	GO:0005515										97.55	99.7	95.35	118.45	115.72	123.86	109.28	106.76	114.27	52.06	49.72	50.89	63.81	66.72	62.34	82.08	80.19	83.97	101.43	108.57	103.83	85.2	87.17	89.09	62.78	61.36	64.16
Mona_0374	evm.TU.C1.179	3736	GO:0046872										32.76	31.28	32.02	38.52	39.41	40.28	34.75	33.95	35.55	25.84	24.14	24.71	25.33	24.75	26.49	22.53	23.05	23.56	34.17	31.93	32.68	43.54	42.54	44.54	42.43	43.43	44.43
Mona_0375	evm.TU.C1.18	1102	GO:0018580		GO:0055114	K00459	-	EC:1.13.12.16	nitronate monooxygenase	map00910	1e-118	1098	12.87	12.03	12.31	5.19	5.43	5.07	10.88	11.38	10.63	14.25	15.26	14.59	25.31	25.89	26.47	15.27	15.97	15.62	23.9	25.02	24.46	54.17	55.42	52.92	36.4	35.58	34.76
Mona_0376	evm.TU.C1.180	3723	GO:0035091		GO:0007154								15.34	14.64	14.99	18.17	18.59	17.75	14.62	14.28	15.29	4.57	4.67	4.47	7.35	7.52	7.69	4.98	5.09	5.21	12.05	11.51	11.78	12.78	12.49	13.07	6.59	6.75	7.06
Mona_0377	evm.TU.C1.181	603	GO:0003713		GO:0006355								133.83	140.15	136.99	206.69	211.46	216.13	160.49	164.19	156.79	53.83	52.67	51.48	68.17	71.28	69.74	202.11	211.34	197.45	118.93	111.11	113.74	91.54	93.65	95.72	116.68	114.05	111.42
Mona_0378	evm.TU.C1.182	4786											20.78	19.84	20.31	34.23	35.02	35.79	23.19	23.73	24.25	5.8	5.68	5.55	7.83	8.01	7.65	8.62	9.01	8.42	22.61	21.59	22.1	19.07	18.63	19.94	7.53	7.36	7.19
Mona_0379	evm.TU.C1.183	2291											14.75	15.08	14.42	28.01	27.36	28.66	15.36	15.71	16.06	10.21	10.93	10.45	9.65	10.09	9.87	11.46	11.98	11.2	16.8	16.04	16.42	19.74	20.64	20.2	8.17	7.99	8.35
Mona_0380	evm.TU.C1.184	1549	GO:0030145		GO:0009987	K14213	-	EC:3.4.13.9	Xaa-Pro dipeptidase	-	0	1942	100.42	98.26	96.04	123.82	129.47	120.96	131.08	128.05	134.11	32.13	31.44	30.73	42.05	43.97	41.08	80.51	82.37	84.19	122.28	116.76	119.52	71.96	73.62	70.3	49.34	47.19	48.28
Mona_0381	evm.TU.C1.185	1085	GO:0005515										34.44	32.88	33.66	24.5	25.07	23.93	39.43	40.34	38.52	21.6	20.18	20.66	20.94	20.46	21.9	17.66	18.47	18.07	21.91	23.45	22.43	25.78	25.19	26.96	24.73	24.17	25.27
Mona_0382	evm.TU.C1.186	2403	GO:0008270		GO:0019370	K01254	-	EC:3.3.2.6	leukotriene-A4 hydrolase	map01100,map00590	0	2738	50.2	47.94	49.07	59	60.36	57.64	130.58	133.59	127.57	23.32	22.26	22.79	32.7	33.45	31.95	21.98	22.49	22.98	73.3	78.46	75.03	60.91	63.69	62.32	39.14	38.26	37.38
Mona_0383	evm.TU.C1.187	1534	GO:0005524		GO:0006468	K08850	-	EC:2.7.11.1	aurora kinase, other	-	0	1641	11.58	12.12	11.85	25.37	25.96	26.53	15.18	15.53	15.87	5.22	4.87	4.99	3.27	3.35	3.19	1.06	1.08	1.11	23.07	23.58	22.55	7.94	8.12	8.3	3.25	3.11	3.18
Mona_0384	evm.TU.C1.188	918	GO:0004222										52.89	49.41	50.58	55.84	57.13	54.55	38.62	39.51	40.38	23.56	24.68	24.12	28.87	30.19	28.2	96.64	98.87	101.05	40.24	38.42	39.33	29.04	28.37	30.37	34.25	33.48	32.71
Mona_0385	evm.TU.C1.189	1757	GO:0003723		GO:0008652	K00931	proB	EC:2.7.2.11	glutamate 5-kinase	map01100,map00330	0	1795	16.6	16.97	16.23	18.52	19.37	18.09	14.38	14.71	14.05	15	16.05	15.35	17.46	17.86	17.06	46.92	49.06	48	9.34	10	9.56	10.61	10.37	10.85	20.99	20.52	20.05
Mona_0386	evm.TU.C1.19	2241	GO:0005215	GO:0016020	GO:0006810	K03441	-	-	aquaglyceroporin related protein, other eukaryote	-	0	1767	70.91	75.9	72.59	263.96	257.87	276.01	59.31	60.68	62.02	39.07	40.91	39.99	56.65	55.34	59.24	308.16	322.23	301.05	151.46	148.19	144.85	56.6	57.91	59.18	137.4	131.4	134.43
Mona_0387	evm.TU.C1.190	962											52.19	55.86	53.42	68.26	69.84	71.38	67.07	65.52	70.13	46.72	45.71	44.68	46.58	48.71	45.5	157.99	165.2	154.34	56.95	53.2	54.46	38.08	39.82	37.2	70.76	72.43	75.74
Mona_0388	evm.TU.C1.191	1006				K12272	SRPRB	-	signal recognition particle receptor subunit beta	map03060	1e-122	1137	69.32	74.2	70.96	81.82	79.93	83.71	81.02	82.89	79.15	24.05	25.19	24.62	27.8	28.44	27.16	100.18	97.87	102.49	59.06	55.18	56.48	54.46	56.95	55.72	44.09	43.1	45.07
Mona_0389	evm.TU.C1.192	2791	GO:0030170		GO:0008152	K01697	-	EC:4.2.1.22	cystathionine beta-synthase	map01100,map00270,map00260	0	2149	84.08	78.55	80.41	180.52	188.76	184.69	103.06	105.44	107.76	34.9	36.54	35.72	59.58	60.96	62.3	32.26	31.52	33	111.19	116.45	113.82	88.92	90.97	86.87	71.86	68.72	70.31
Mona_0390	evm.TU.C1.193	2419				K07300	-	-	Ca2+:H+ antiporter	-	1e-174	1588	12.57	13.17	12.87	37.97	38.85	37.09	15.9	16.63	15.53	8.47	8.29	8.1	8.14	8.33	7.95	21.5	22.48	22	21.39	21.86	20.91	10.72	11.21	10.47	22.49	21.98	21.47
Mona_0391	evm.TU.C1.194	1706											17.11	16.33	16.72	25.19	26.34	24.61	20.73	20.25	21.68	6.59	6.91	6.75	10.6	10.84	11.08	5.88	6.02	5.74	18.93	17.68	18.1	20.76	21.71	20.28	11.1	11.36	11.88
Mona_0392	evm.TU.C1.195	823	GO:0019901		GO:0000079								50.15	47.89	49.02	87.34	91.33	85.32	74.2	77.59	72.49	42.34	41.42	40.49	49.48	50.62	51.74	71.95	73.61	75.23	54.25	55.45	53.03	36.37	38.03	35.53	45.46	43.48	44.48
Mona_0393	evm.TU.C1.196	3049	GO:0008270										20.54	21	20.08	25.69	26.28	25.1	21.61	22.11	21.11	8.73	9.15	8.94	10.19	10.43	10.66	17.76	18.17	18.57	15.56	16.3	15.93	17.46	18.26	17.86	13.16	12.59	12.3
Mona_0394	evm.TU.C1.197	1703				K10531	-	EC:1.13.12.-	L-ornithine N5-oxygenase	-	1e-177	1612	2.67	2.49	2.55	3.26	3.18	3.34	2.99	2.92	3.13	1.36	1.27	1.3	1.41	1.47	1.44	2.38	2.49	2.33	2.54	2.42	2.48	4.85	4.96	5.07	1.83	1.75	1.71
Mona_0395	evm.TU.C1.198	6262				K11886	-	-	proteasome component ECM29	-	0	6387	23.57	23.06	22.54	26.36	25.75	26.97	23.22	24.28	23.76	10	9.34	9.56	13.41	14.02	13.72	5.42	5.29	5.67	20.68	21.66	21.17	21.87	22.87	21.37	6.61	6.77	7.08
Mona_0396	evm.TU.C1.199	4943	GO:0005524										10.41	11.15	10.66	21.56	21.06	22.54	11.38	11.9	11.12	4.35	4.55	4.45	6.08	6.36	6.22	1.74	1.7	1.82	13.18	13.47	12.88	14.92	15.26	15.6	7.98	8.17	8.36
Mona_0397	evm.TU.C1.2	3325	GO:0046872	GO:0016020	GO:0008152	K01539	ATP1A	EC:3.6.3.9	sodium/potassium-transporting ATPase subunit alpha	map04260,map04961,map04972,map04960,map04970,map04971,map04976,map04978,map04973,map04964,map04974	0	4112	115.86	113.36	110.8	169.41	173.32	165.5	116.6	121.92	113.91	16.66	15.56	15.93	14.41	14.08	15.07	1.34	1.37	1.31	83.87	82.06	80.21	18.96	19.4	19.83	11.76	11.49	11.22
Mona_0398	evm.TU.C1.20	2062	GO:0008270	GO:0005634	GO:0006355								2.18	2.28	2.23	3.61	3.69	3.53	2.22	2.27	2.17	1.11	1.17	1.14	1.54	1.5	1.58	1.62	1.69	1.58	3.62	3.38	3.46	4.64	4.53	4.75	1.53	1.57	1.64
Mona_0399	evm.TU.C1.200	3770											21.71	20.73	21.22	24.07	25.17	24.63	27.89	29.16	28.53	15.14	14.46	14.8	14.8	15.14	15.48	50.48	49.31	52.78	20.72	21.17	20.25	18.26	19.09	17.84	14.2	14.54	15.2
Mona_0400	evm.TU.C1.201	1498	GO:0004615	GO:0005737	GO:0019307	K01840	-	EC:5.4.2.8	phosphomannomutase	map01100,map01110,map00520,map00051	1e-132	1216	34.48	33.73	32.97	58.6	57.25	61.28	47.44	48.53	46.35	5.58	5.46	5.34	13.93	14.25	13.61	117.64	114.92	120.36	36.95	35.29	36.12	28.33	29.62	27.68	20.38	19.92	19.46
Mona_0401	evm.TU.C1.202	1229	GO:0031072										57.11	53.36	54.62	51.21	53.55	52.39	56.29	54.99	57.59	88.78	84.78	86.78	69.72	72.9	71.33	204.76	209.49	200.03	56.81	53.08	54.33	59.68	58.3	61.06	60.04	61.46	62.88
Mona_0402	evm.TU.C1.203	1371	GO:0031072										34.97	35.74	34.18	50.07	48.91	51.23	30.7	31.41	32.1	13.81	14.47	14.14	17.98	18.39	18.8	43.26	45.23	44.26	25.69	24	24.57	22.07	21.56	23.08	18.35	17.55	17.14
Mona_0403	evm.TU.C1.204	526											64.92	67.98	66.45	99.03	101.32	96.74	54.77	53.51	57.27	29.38	28.06	28.72	58.17	60.83	59.51	139.94	146.33	136.71	57.37	53.6	54.87	61.72	60.3	63.14	40.15	39.24	38.33
Mona_0404	evm.TU.C1.205	1102											69.18	70.71	67.62	91.83	96.02	93.95	51.42	53.77	52.61	38.56	36.82	37.69	60.65	63.42	62.05	155.95	152.35	163.07	61.36	60.03	58.68	54.69	55.95	57.19	48.26	49.4	50.54
Mona_0405	evm.TU.C1.206	2043											64.57	67.63	66.1	31.33	30.61	32.76	71.35	74.61	73	151.29	148.03	144.69	126.43	129.35	132.2	496.34	484.88	519	45.5	44.51	43.51	65.56	67.07	64.05	84.98	81.27	79.39
Mona_0406	evm.TU.C1.207	2625											19.82	19.39	18.95	12.87	12.57	13.46	25.14	24.56	26.29	14.18	15.17	14.51	15.92	16.29	16.65	13.44	13.75	14.05	12.66	12.39	12.11	13.24	12.93	13.55	13.31	13.01	13.6
Mona_0407	evm.TU.C1.208	2660											89.62	91.6	87.6	66.94	68.48	65.4	83.33	81.41	85.25	92.41	90.42	88.38	79.39	77.56	83.01	12.27	11.99	12.83	45.98	48.16	47.07	75.78	79.24	77.53	51.58	50.42	52.72
Mona_0408	evm.TU.C1.209	777											49.62	46.35	47.45	50.09	51.25	52.38	56.17	57.47	54.87	77.3	79.01	75.56	59.57	62.29	60.94	75.82	77.57	79.28	34.29	35.05	33.52	39.26	40.17	41.05	93.64	89.55	91.62
Mona_0409	evm.TU.C1.21	1698											0.05	0.05	0.05	0.98	0.96	1.02	0.46	0.47	0.45	0.13	0.12	0.12	0.41	0.4	0.43	0.96	0.98	1	1.12	1.09	1.07	1.44	1.47	1.51	0.41	0.42	0.44
Mona_0410	evm.TU.C1.210	5813	GO:0005524		GO:0006468	K00924	-	EC:2.7.1.-		-	0	2739	14.54	13.88	14.21	20.31	21.24	20.78	14.5	14.83	15.16	7.35	6.87	7.03	8.84	9.04	9.24	9.7	9.92	10.14	13.48	12.88	13.18	16.08	16.45	15.71	10.67	10.2	10.44
Mona_0411	evm.TU.C1.211	5248	GO:0046872	GO:0016020	GO:0008152	K05853	ATP2A	EC:3.6.3.8	Ca2+ transporting ATPase, sarcoplasmic/endoplasmic reticulum	map05010,map04020,map04972	0	4542	77.4	82.85	79.23	94.41	92.23	96.59	112.5	109.9	117.64	111.66	114.12	109.14	118.65	115.91	121.39	49.27	50.41	51.52	109.6	102.4	104.82	64.95	66.45	67.91	58.97	56.4	55.1
Mona_0412	evm.TU.C1.212	3054											293.06	273.8	280.27	295.48	288.66	308.97	355.01	363.2	346.82	203.13	198.74	194.26	221.58	226.69	231.69	548.43	561.09	573.47	363.9	347.48	355.69	222.3	227.43	217.17	295.91	289.23	282.55
Mona_0413	evm.TU.C1.213	1028				K03245	EIF3J	-	translation initiation factor 3 subunit J	map03013	4e-81	779	225.16	241	230.48	234.1	228.7	239.5	210.68	220.3	205.82	230.41	220.01	225.21	183.02	187.24	178.8	427.46	417.59	446.97	188.74	202.02	193.2	192.51	201.3	188.07	228.92	218.93	213.88
Mona_0414	evm.TU.C1.214	1604	GO:0004634	GO:0000015	GO:0006096	K01689	ENO	EC:4.2.1.11	enolase	map01100,map01110,map01120,map03018,map00010,map00680,map04066	0	2147	1030.26	1052.99	1007.02	560.79	547.85	586.39	1715.16	1675.58	1754.74	1216.44	1243.28	1189	934.56	956.13	977.22	315.93	308.64	323.22	880.8	841.06	860.93	2594.59	2534.71	2713.03	986.53	964.28	942.03
Mona_0415	evm.TU.C1.215	1387	GO:0005524			K03064	PSMC6	-	26S proteasome regulatory subunit T4	map05169,map03050	0	1982	110.51	108.13	105.69	122.52	119.69	128.11	147.63	154.37	151.04	78.95	73.76	75.5	67.91	71.01	66.34	124.71	130.4	121.83	128.42	137.45	131.45	114.32	111.68	116.96	60.27	57.64	56.31
Mona_0416	evm.TU.C1.216	2288	GO:0005509	GO:0016020		K01230	MAN1	EC:3.2.1.113	mannosyl-oligosaccharide alpha-1,2-mannosidase	map01100,map04141,map00510,map00513	0	2669	26.05	26.62	25.46	26.35	26.96	25.74	25.03	24.45	26.17	10.87	11.64	11.13	9.93	9.7	10.38	44.36	43.34	46.38	29.5	28.16	28.83	24.27	23.71	25.38	14.19	13.87	14.5
Mona_0417	evm.TU.C1.217	1845	GO:0016787		GO:0008152	K01438	argE	EC:3.5.1.16	acetylornithine deacetylase	map01100,map01110,map00330,map01210	1e-151	1383	36.21	34.57	35.39	51.8	53	54.16	31.98	31.24	32.72	17.94	18.78	18.36	18.13	17.71	18.96	28.19	28.84	27.54	38.64	37.8	36.95	44.5	45.53	43.47	27.64	28.29	28.94
Mona_0418	evm.TU.C1.218	3175											25.31	26.51	25.91	31.27	31.99	30.55	31.7	30.97	32.43	6.05	5.77	5.91	11.34	11.08	11.86	47.55	48.65	46.45	19.99	19.09	19.54	22.77	23.3	22.24	20.53	20.07	20.99
Mona_0419	evm.TU.C1.219	1957				K08073	-	EC:3.1.3.32 2.7.1.78	bifunctional polynucleotide phosphatase/kinase	-	1e-176	1603	28.87	30.23	29.55	29.16	28.49	30.49	38.56	39.45	37.67	33.91	33.18	32.43	57.01	55.69	58.33	12.33	12.89	12.61	29.57	31.65	30.27	66.61	69.65	68.15	41.66	39.84	40.76
Mona_0420	evm.TU.C1.22	1886	GO:0050660										16.75	17.93	17.15	10.58	10.82	11.06	13.13	13.43	12.83	12.53	12.81	12.25	11.51	11.24	11.78	7.26	7.59	7.43	9.6	9.81	9.38	16.82	17.59	17.21	10.91	10.66	10.41
Mona_0421	evm.TU.C1.220	3022	GO:0016455	GO:0016592	GO:0006357	K15136	-	-	mediator of RNA polymerase II transcription subunit 18, fungi type	-	1e-112	1047	9.57	9.36	9.15	10.99	11.24	11.49	9.3	9.51	9.72	3.75	4.02	3.84	6.7	6.85	6.55	12.95	12.65	13.25	6.34	6.2	6.06	11.96	12.51	11.68	10.28	10.05	10.51
Mona_0422	evm.TU.C1.221	1271											0	0	0	0	0	0	0	0	0	0	0	0	0	0	0	0	0	0	0	0	0	0	0	0	0	0	0
Mona_0423	evm.TU.C1.222	2561											8.55	7.99	8.18	7.11	7.43	6.95	11.99	11.71	12.27	6.79	7.27	6.95	8.48	8.87	8.68	6.29	6.44	6.14	13.18	12.58	12.88	7.44	7.78	7.61	9.42	9.64	9.86
Mona_0424	evm.TU.C1.223	2877	GO:0004871										45.33	43.29	44.31	38.89	40.67	39.79	51.9	53.1	54.27	52.96	54.13	51.77	61.53	60.11	62.95	79.08	82.69	77.25	30.97	33.15	31.7	58.72	60.08	61.4	86.09	82.33	84.23
Mona_0425	evm.TU.C1.224	2127											3.22	3.08	3.15	3.93	4.11	3.84	2.84	2.91	2.97	4.45	4.55	4.35	4.76	4.87	4.65	4.39	4.49	4.29	6.23	5.82	5.96	4.54	4.64	4.75	7.05	6.74	6.9
Mona_0426	evm.TU.C1.225	3862	GO:0005524		GO:0006468	K02218	CSNK1	EC:2.7.11.1	casein kinase 1	map04340	0	1934	86.4	84.54	82.63	110.97	116.04	113.53	96.08	100.47	98.3	51.37	52.5	50.21	65	66.5	63.5	84.88	86.84	88.75	80	81.77	78.2	114.68	119.92	117.33	91.33	93.49	97.76
Mona_0427	evm.TU.C1.226	1630											24.06	24.59	23.52	43.08	45.05	42.09	19.16	20.03	18.72	5.22	4.87	4.99	8.06	8.25	8.43	27.93	29.2	27.29	20.25	19.82	19.37	22.28	21.77	22.79	16.3	15.93	16.66
Mona_0428	evm.TU.C1.227	1274											111.54	109.13	106.67	91.98	96.18	94.1	114.55	119.78	111.91	66.82	62.43	63.9	50.22	52.51	51.38	47.59	48.69	46.49	92.53	96.91	94.72	92.11	96.31	94.24	42.99	41.11	40.16
Mona_0429	evm.TU.C1.228	2361				K07975	-	-	Rho family, other	-	1e-102	955	402.65	384.49	393.57	401.09	419.4	410.35	483.91	506	472.74	205.9	210.45	201.26	207.28	212.06	202.5	1273.44	1302.83	1331.57	429.83	420.56	411.07	243.01	254.1	248.62	598.83	585.32	571.81
Mona_0430	evm.TU.C1.229	2968											15.59	14.57	14.91	24.14	25.24	24.7	17.52	18.32	17.92	4.75	4.97	4.86	7.34	7.17	7.68	16.19	15.82	16.56	15.84	15.12	15.48	19.2	18.76	19.64	10.07	9.84	9.61
Mona_0431	evm.TU.C1.23	355											12.81	12.53	12.25	9.56	10	9.34	14.82	15.16	14.48	6.76	6.46	6.61	11.97	12.52	11.69	10.85	10.6	11.35	8.29	8.11	7.93	14.97	15.65	14.62	7.44	7.62	7.8
Mona_0432	evm.TU.C1.230	1619	GO:0016742		GO:0009058	K00604	MTFMT	EC:2.1.2.9	methionyl-tRNA formyltransferase	map00970,map00670	1e-154	1411	7.86	8.03	7.68	11.15	11.66	11.41	7.25	7.08	7.42	3.45	3.29	3.37	4.87	4.98	4.76	26.24	27.44	26.85	6.95	6.5	6.65	10.61	11.09	10.37	6.42	6.57	6.87
Mona_0433	evm.TU.C1.231	2012	GO:0016491		GO:0008152								8.62	9.02	8.82	4.69	4.58	4.9	6	6.14	5.86	9.26	9.46	9.05	8.1	8.47	7.91	11.34	11.86	11.08	9.51	9.09	9.3	4.71	4.6	4.93	20.4	20.88	21.36
Mona_0434	evm.TU.C1.232	1684											3.19	3.12	3.05	3.05	2.98	3.12	2.87	3	2.8	1.34	1.28	1.31	3.03	3.1	3.17	9.93	9.7	10.16	2.62	2.45	2.51	6.65	6.8	6.95	3.47	3.32	3.24
Mona_0435	evm.TU.C1.233	1868				K07441	ALG14	EC:2.4.1.141	beta-1,4-N-acetylglucosaminyltransferase	map01100,map00510,map00513	7e-95	898	15.91	14.87	15.22	19.11	19.55	18.67	16.71	17.1	17.47	7.07	7.23	6.91	10.09	10.32	9.86	7.44	7.27	7.61	13.11	12.25	12.54	11.78	11.51	12.05	9.94	9.51	9.73
Mona_0436	evm.TU.C1.234	2901											30.49	29.83	29.16	30.6	29.89	32	27.06	27.68	28.3	11.04	10.32	10.56	10.31	10.07	10.78	5.45	5.58	5.7	19.98	21.38	20.45	14.43	14.76	14.1	11.08	11.34	11.86
Mona_0437	evm.TU.C1.235	3233	GO:0004107		GO:0009073	K01736	aroC	EC:4.2.3.5	chorismate synthase	map01100,map01110,map00400	0	1959	33.58	31.37	32.11	32.35	31.6	33.83	30.52	29.82	31.91	27.71	29.65	28.36	29.61	30.96	28.93	15.81	16.53	15.45	28.53	27.91	27.28	24.76	25.33	25.89	19.65	18.79	19.22
Mona_0438	evm.TU.C1.236	1825	GO:0003824		GO:0006464	K03800	lplA	EC:2.7.7.63	lipoate-protein ligase A	map01100,map00785	1e-167	1529	7.8	7.97	7.62	11.98	12.53	12.26	7.85	7.67	8.03	3.28	3.36	3.21	2.62	2.68	2.74	2.33	2.44	2.38	12.79	12.51	12.23	7.98	7.8	8.34	4.48	4.59	4.8
Mona_0439	evm.TU.C1.237	3580											14.75	13.78	14.11	25.77	26.95	26.36	12.53	12.82	13.1	5.1	5.34	5.22	5.48	5.61	5.73	0.79	0.83	0.77	23.27	21.74	22.25	14.21	14.86	14.54	6.47	6.62	6.92
Mona_0440	evm.TU.C1.238	5761	GO:0005524		GO:0006468	K07359	CAMKK	EC:2.7.11.17	calcium/calmodulin-dependent protein kinase kinase	map05034,map04920	0	3430	56.53	55.31	54.06	71.01	74.25	72.65	45.9	46.96	48	37.91	39.71	38.81	45.81	47.9	44.75	13.29	13.6	13.9	38.06	35.56	36.4	58.06	60.71	56.72	21.04	21.54	22.52
Mona_0441	evm.TU.C1.239	2692	GO:0008270	GO:0005622									41.64	42.56	40.7	61.56	62.98	60.14	59.31	60.68	62.02	8.62	8.81	8.43	26.41	27.62	27.02	46.59	47.67	48.72	32.07	31.38	30.67	47.66	49.84	46.56	22.86	21.86	22.36
Mona_0442	evm.TU.C1.24	2992	GO:0004553		GO:0005975	K01192	-	EC:3.2.1.25	beta-mannosidase	map04142,map00511	0	3477	9.9	9.46	9.68	7.03	7.35	6.87	7.99	8.17	7.81	2.45	2.62	2.51	2.74	2.87	2.68	1.39	1.45	1.42	12.77	13.67	13.07	4.32	4.42	4.22	1.82	1.78	1.74
Mona_0443	evm.TU.C1.240	2356				K03844	ALG11	EC:2.4.1.-	alpha-1,2-mannosyltransferase	map01100,map00510,map00513	0	2160	35.42	36.2	34.62	31.67	30.94	32.4	34.63	33.83	35.43	27.62	26.38	27	25.25	25.83	24.67	14.03	13.71	14.67	24.46	22.85	23.39	33.88	33.1	35.43	25.04	25.63	26.8
Mona_0444	evm.TU.C1.241	3940	GO:0003824										41.2	44.1	42.17	53.53	52.29	54.77	41.46	40.5	43.35	20.21	19.78	19.33	25.55	24.96	26.72	37.16	36.3	38.02	37.12	39.73	38	36.26	35.42	37.1	18.45	17.64	18.05
Mona_0445	evm.TU.C1.242	2459											35.57	34.81	34.02	37.48	39.19	36.61	25.5	26.66	24.91	12.35	12.08	11.81	20.83	21.78	20.35	28.37	29.67	29.02	17.7	16.54	16.93	33.99	35.54	33.21	19.01	18.18	17.76
Mona_0446	evm.TU.C1.243	1908											51.04	47.68	48.81	71.83	75.11	70.17	53.39	54.62	55.83	20.24	21.67	20.72	41.75	43.66	40.79	47.67	46.57	48.77	46.43	47.45	45.38	56.96	59.56	58.27	74.77	73.08	71.39
Mona_0447	evm.TU.C1.244	1374	GO:0003735	GO:0005840	GO:0006414	K02942	RP-LP1	-	large subunit ribosomal protein LP1	map03010	5e-29	325	552.68	578.8	565.74	651.05	666.08	680.77	538.55	550.98	563.13	285.18	279.02	272.73	249.74	243.98	261.14	588.65	602.24	615.52	522.81	559.59	535.16	610.34	596.25	624.43	218.59	213.66	223.41
Mona_0448	evm.TU.C1.245	2344											94.38	96.46	92.25	69.6	67.99	71.21	116.79	122.12	119.49	133.32	139.62	136.47	109.6	112.13	107.07	233.93	228.53	244.61	92.26	88.1	90.18	90.04	92.12	87.96	140.38	143.7	150.26
Mona_0449	evm.TU.C1.246	2468				K01681	ACO	EC:4.2.1.3	aconitate hydratase 1	map01100,map01110,map01120,map01210,map00020,map00630,map00720	0	3849	46.68	45.67	44.64	48.22	47.11	49.33	40.12	41.95	39.19	16.15	16.51	15.79	21.51	22.49	22.01	7.76	8.11	7.94	49.65	47.41	48.53	30.38	31.77	29.68	9.34	9.13	8.92
Mona_0450	evm.TU.C1.247	1347	GO:0046872		GO:0055114	K00100	-	EC:1.1.1.-		-	1e-144	1326	34.24	35.86	35.05	18.32	17.9	19.16	32.53	33.28	31.78	31.96	30.52	31.24	22.43	23.45	22.95	24.76	25.89	24.19	24.12	23.6	23.07	31.45	32.89	32.18	13.99	13.38	13.07
Mona_0451	evm.TU.C1.248	3667	GO:0050660										9.33	8.71	8.92	16.35	17.1	15.97	8.99	9.4	8.78	4.04	3.95	3.86	8.05	7.86	8.42	605.92	619.9	591.94	111.43	119.27	114.06	8.16	7.97	8.35	4.89	5.01	5.24
Mona_0452	evm.TU.C1.249	722				K12861	BCAS2	-	pre-mRNA-splicing factor SPF27	map03040	4e-91	863	60.49	57.77	59.13	85.11	89	87.07	54.48	56.97	53.22	25.11	26.29	25.7	38.74	39.63	37.85	171.89	179.74	167.92	58.99	60.29	57.66	50.29	52.59	49.13	39.88	40.82	41.76
Mona_0453	evm.TU.C1.25	964	GO:0043565										63.58	60.72	62.15	34.71	36.29	35.51	62.72	64.17	61.27	81.26	83.06	79.43	77.91	79.71	81.47	77.73	81.28	79.52	48.98	45.76	46.84	80.16	83.82	78.31	85.86	87.89	91.9
Mona_0454	evm.TU.C1.250	1778	GO:0008324	GO:0016021	GO:0055085								8.85	8.66	8.46	4.98	5.09	4.87	11.79	11.52	12.06	24.1	22.52	23.05	16.08	16.81	16.45	24.75	25.88	24.18	5.47	5.86	5.6	11.87	12.41	11.6	14.01	13.69	13.37
Mona_0455	evm.TU.C1.251	2357				K01441	ACER	EC:3.5.1.23	alkaline ceramidase	map01100,map00600	0	3065	44.71	41.77	42.76	53.05	54.27	51.83	45.38	46.43	44.33	29.28	29.93	28.62	31.4	32.83	32.12	55.06	53.79	56.33	28.8	30.16	29.48	36.85	38.53	36	37.13	36.29	35.45
Mona_0456	evm.TU.C1.252	808											97.33	92.93	95.13	16.91	17.68	16.52	87.96	85.93	89.99	10.66	10.18	10.42	20.46	21.39	19.99	7.28	7.61	7.11	17.58	16.78	17.18	16.8	17.57	17.19	123.14	126.05	131.8
Mona_0457	evm.TU.C1.253	2025	GO:0008270	GO:0005634	GO:0006355								22.69	23.77	23.23	28.26	29.55	28.91	23.21	24.27	22.67	10.32	10.8	10.56	11.98	12.26	12.53	12.42	12.71	12.99	20.37	19.45	19.91	21.89	21.38	22.89	13.45	12.86	12.56
Mona_0458	evm.TU.C1.254	1005											24.06	22.48	23.01	31.39	32.82	30.67	35.7	37.33	36.52	15.89	16.65	16.27	17.53	18.33	17.13	53.37	52.14	54.6	21.39	21.86	20.91	19.94	19.48	20.4	21.57	20.63	21.11
Mona_0459	evm.TU.C1.255	812	GO:0003824		GO:0008152	K01560	-	EC:3.8.1.2	2-haloacid dehalogenase	map01100,map01120,map00361,map00625	2e-87	833	19.88	21.28	20.35	13.77	13.45	14.4	22.41	21.89	22.93	12.95	13.24	12.66	17.03	16.64	17.81	21.73	22.72	21.23	20.85	19.48	19.94	17.02	17.41	17.8	16.71	15.98	15.61
Mona_0460	evm.TU.C1.256	1577											17.93	18.33	17.53	14.44	14.11	14.77	16.63	17.01	17.39	5.55	5.29	5.42	7.2	7.03	7.53	22.05	22.56	21.54	11.77	12.33	12.05	13.33	13.02	13.94	10.16	10.4	10.64
Mona_0461	evm.TU.C1.257	3272	GO:0005525		GO:0006413	K02519	-	-	translation initiation factor IF-2	-	0	2720	35.62	38.12	36.46	34.72	36.3	33.92	29.23	29.9	30.56	7	7.34	7.17	19.84	20.3	19.38	4.31	4.51	4.21	23.12	24.22	23.67	23.67	23.12	24.75	10.79	10.55	11.03
Mona_0462	evm.TU.C1.258	1717				K15109	-	-	solute carrier family 25 (mitochondrial carnitine/acylcarnitine transporter), member 20/29	-	1e-140	1289	36.52	37.33	35.7	44.9	45.94	46.95	34.81	35.61	36.4	8.31	7.93	8.12	10.98	10.73	11.48	14.17	13.84	14.82	43.82	45.9	44.86	34.62	36.2	33.82	17.74	18.16	18.58
Mona_0463	evm.TU.C1.259	2084	GO:0003735	GO:0005840	GO:0006412	K02967	RP-S2	-	small subunit ribosomal protein S2	map03010	1e-138	1271	48.38	47.34	46.27	38.66	39.55	37.77	37.29	38.99	36.43	42.85	41.93	40.98	33.33	34.85	32.56	25.49	26.65	24.9	38.09	40.77	38.99	39.55	41.36	38.64	45.63	43.64	44.65
Mona_0464	evm.TU.C1.26	555											178.88	182.82	174.84	85.05	83.09	87.01	159.45	166.73	155.77	164.67	153.85	157.48	80.19	78.34	82.04	22.84	23.88	23.37	247.47	236.31	241.89	141.6	148.06	138.33	176.45	172.47	180.34
Mona_0465	evm.TU.C1.260	525											6377.57	6089.83	6233.7	6783.22	6939.77	6626.67	5290.17	5168.08	5412.26	5790.27	6197.62	5927.06	4200.45	4392.2	4297.39	11035.7	11539.5	11290.4	5585.18	5849.08	5717.13	3461.21	3619.21	3381.33	7507.47	7338.11	7673.09
Mona_0466	evm.TU.C1.261	2060											70.14	73.46	71.8	102.19	106.85	104.55	50.33	49.17	52.63	15.83	16.18	15.47	37.21	38.91	36.35	4.87	4.76	4.98	52.47	51.34	50.18	53.19	51.96	55.62	26.67	25.51	26.1
Mona_0467	evm.TU.C1.262	825	GO:0051536			K03941	NDUFS8	EC:1.6.5.3 1.6.99.3	NADH dehydrogenase (ubiquinone) Fe-S protein 8	map01100,map05016,map00190,map05010,map05012	1e-109	1023	189.44	185.35	181.17	144.24	150.82	147.57	195.82	191.3	204.76	63.57	62.19	60.79	93.66	95.82	91.5	132.98	136.05	139.05	138.55	135.56	132.5	137.68	143.96	140.86	89.44	91.55	95.73
Mona_0468	evm.TU.C1.263	1202	GO:0048037			K03955	NDUFAB1	EC:1.6.5.3 1.6.99.3	NADH dehydrogenase (ubiquinone) 1 alpha/beta subcomplex 1	map01100,map05016,map00190,map05010,map05012	1e-55	555	225.57	236.23	230.9	169.62	173.53	177.36	239.74	234.21	245.27	158.19	154.77	151.28	128.24	125.28	131.2	120.37	123.15	117.59	196.95	201.3	192.51	205.53	214.91	200.79	157.11	153.57	160.58
Mona_0469	evm.TU.C1.264	2404											35.81	35.04	34.25	49.78	52.05	50.93	42.8	44.75	43.79	13.95	13.03	13.34	15.81	16.17	15.45	61.79	63.22	60.36	35.22	33.64	34.43	30.68	32.08	31.39	22.52	22.01	23.01
Mona_0470	evm.TU.C1.265	1408				K00540	-	EC:1.-.-.-		-	7e-74	719	2.32	2.17	2.22	3.29	3.21	3.37	2.57	2.63	2.51	1.06	1.13	1.08	3.02	2.95	3.16	2.74	2.8	2.68	1.82	1.9	1.86	8.89	9.3	8.68	3.94	4.03	4.12
Mona_0471	evm.TU.C1.266	1771											6.53	6.83	6.68	13.7	14.33	13.38	7.94	8.3	8.12	5.29	4.94	5.06	4.84	4.73	5.06	2.46	2.57	2.4	10.69	10.21	10.45	9.79	9.56	10.24	7.11	7.28	7.45
Mona_0472	evm.TU.C1.267	1791				K09140	-	-	pre-rRNA-processing protein TSR3	-	1e-152	1395	27.84	29.8	28.5	44.3	43.28	45.32	25.52	26.11	24.93	10.83	10.35	10.59	16.74	17.5	17.13	43.14	45.11	44.14	17.5	18.73	17.91	31.96	32.7	31.22	18.83	19.27	19.71
Mona_0473	evm.TU.C1.268	2772											42.68	43.62	41.72	48.28	47.17	50.48	32.48	33.23	31.73	37.92	39.72	38.82	35.18	36.79	34.37	32.81	33.57	32.05	59.05	60.35	57.72	39.09	39.99	40.87	34.83	34.04	33.25
Mona_0474	evm.TU.C1.269	1817											69.76	65.17	66.71	98.54	103.04	100.81	70.45	73.67	72.08	211.13	197.25	201.91	158.83	166.08	155.16	17.19	17.97	16.79	113.87	119.25	116.56	115.71	113.04	118.38	165.99	158.74	155.08
Mona_0475	evm.TU.C1.27	2513											82.47	88.27	84.42	128.98	131.96	126	100.67	102.99	98.35	117.08	111.8	114.44	103.52	108.25	101.13	70.73	72.36	69.1	121.1	113.14	115.81	87.21	85.2	91.19	96.61	92.39	94.52
Mona_0476	evm.TU.C1.270	2090	GO:0005515										49.08	50.16	47.97	51.67	52.86	50.48	50.51	49.34	52.82	38.63	37.79	36.94	34.05	35.6	33.26	55.55	56.83	58.09	56.57	57.81	55.29	47.81	46.71	49.99	49.21	50.37	52.67
Mona_0477	evm.TU.C1.271	2735	GO:0004197		GO:0006508								193.3	184.58	188.94	276.69	283.08	270.3	172.06	179.91	168.09	115.15	109.95	112.55	107.35	109.83	104.87	529.17	541.38	516.96	218.34	203.99	208.81	119.6	116.84	122.36	172.83	176.91	180.99
Mona_0478	evm.TU.C1.272	2547	GO:0005524		GO:0044267	K09499	-	-	T-complex protein 1 subunit eta	-	0	2756	73.57	77.05	75.31	72.54	70.87	74.21	71.89	70.23	73.55	40.83	42.75	41.79	38.53	39.42	37.64	76.59	80.09	78.36	68.59	70.1	67.04	59.62	62.34	58.24	36.06	35.25	36.86
Mona_0479	evm.TU.C1.273	2116											22.6	24.19	23.13	21.92	22.43	22.92	17.98	17.57	18.39	24.85	23.73	24.29	22.42	22.94	23.44	23.96	24.51	23.41	23.09	23.6	22.57	22.38	21.86	23.4	18.36	18.79	19.65
Mona_0480	evm.TU.C1.274	2066											8.64	9.04	8.84	4.69	4.8	4.58	6.72	6.56	7.03	9.11	8.91	8.71	5.87	6.01	5.73	8.44	8.83	8.63	8.32	8.91	8.52	8.27	8.65	8.08	7.33	7.5	7.84
Mona_0481	evm.TU.C1.275	2928	GO:0005515										12.76	12.18	12.47	28.93	30.25	29.6	16.38	16	16.76	14.15	13.51	13.83	39.27	38.36	41.06	24.97	25.55	24.39	24.68	24.14	23.6	24.3	23.74	24.86	15.87	15.18	14.83
Mona_0482	evm.TU.C1.276	1436	GO:0003735	GO:0005840	GO:0006412	K02976	RP-S26e	-	small subunit ribosomal protein S26e	map03010	5e-59	584	355.45	332.08	339.93	496.41	519.07	484.95	371.56	362.98	388.52	113.34	115.84	110.78	143.45	150	140.14	533.58	557.94	545.89	310.88	325.56	318.22	348.29	340.25	364.19	154.63	147.88	151.29
Mona_0483	evm.TU.C1.277	2882	GO:0005515										125.14	131.06	128.1	77.27	79.05	80.8	128.9	134.78	131.87	134.2	140.54	137.37	157.8	161.44	154.16	36.13	37.78	36.96	130.8	136.98	133.89	168.66	164.77	176.36	228.74	223.58	233.79
Mona_0484	evm.TU.C1.278	4402											71.6	73.17	69.98	100.29	104.87	102.6	70.28	73.49	68.66	24	25.69	24.57	44.6	45.63	43.57	7.37	7.71	7.54	75.3	70.35	72.01	52.31	53.52	51.1	23.21	22.2	21.69
Mona_0485	evm.TU.C1.279	3237											10.11	9.45	9.67	7.29	7.12	7.46	9.78	9.55	10.01	10.03	10.51	10.27	18.24	17.82	19.07	15.94	16.67	16.31	8.93	8.74	8.54	10.74	11.23	10.99	10.57	10.11	10.34
Mona_0486	evm.TU.C1.28	1442				K01011	TST	EC:2.8.1.1 2.8.1.2	thiosulfate/3-mercaptopyruvate sulfurtransferase	map01100,map00270,map04122	1e-147	1348	39.66	37.05	37.93	46.8	45.72	47.88	44.98	47.03	43.94	15.24	15.96	15.6	15.11	15.46	15.8	67.57	70.65	69.13	44.76	46.88	45.82	32.15	33.62	31.41	22.74	21.75	22.25
Mona_0487	evm.TU.C1.280	628											12.16	11.36	11.63	16.88	16.49	17.65	14.56	15.22	14.22	4.02	3.75	3.84	6.64	6.94	6.79	36.81	35.96	37.66	6.72	6.42	6.57	9.9	10.13	10.35	10.8	10.33	10.57
Mona_0488	evm.TU.C1.281	808				K12194	CHMP4	-	charged multivesicular body protein 4	map04144	2e-84	805	85.15	91.14	87.16	96.14	93.92	98.36	98.85	101.13	103.36	46.51	45.51	44.48	69.62	72.8	71.23	44.8	45.83	43.77	69.77	66.63	68.2	88.05	90.08	86.02	67.46	69.05	70.64
Mona_0489	evm.TU.C1.282	2366				K11761	-	-	chromatin structure-reTUing complex protein RSC7	-	0	2205	37.37	35.69	36.53	44.56	45.59	46.59	35.07	36.67	35.88	19.09	20.43	19.54	29.23	29.9	30.56	103.62	106.01	108.35	31.35	32.04	30.64	39.82	38.9	40.74	20.03	19.16	18.72
Mona_0490	evm.TU.C1.283	4841	GO:0005524		GO:0006468	K08286	-	EC:2.7.11.-	protein-serine/threonine kinase	-	0	2772	145.64	155.89	149.08	107.41	112.31	109.89	140.54	143.78	146.96	160.42	149.88	153.42	130.64	127.62	136.6	77.81	76.01	81.36	130.62	133.5	127.67	117.27	119.98	114.56	130.11	133.18	136.25
Mona_0491	evm.TU.C1.284	2765											10.17	10.65	10.41	19.26	20.14	18.82	13.16	13.46	12.86	3.11	2.9	2.97	4.72	4.83	4.94	56.8	55.49	58.11	12.05	12.32	11.78	12.16	12.72	12.44	6.27	6	6.14
Mona_0492	evm.TU.C1.285	1821	GO:0005524			K03065	PSMC3	-	26S proteasome regulatory subunit T5	map05169,map03050	0	2200	78.94	77.23	75.49	85.86	83.88	87.84	84.97	86.93	88.85	38.33	39.18	37.47	37.08	37.94	38.77	23.94	24.49	25.03	83.22	85.05	81.34	64.35	62.86	65.84	22.33	21.83	21.33
Mona_0493	evm.TU.C1.286	1468	GO:0016491		GO:0055114								45.96	42.94	43.95	34.19	34.98	35.75	49.94	52.22	48.79	24.1	25.24	24.67	16.11	16.48	16.85	15.82	16.19	16.54	64.55	65.97	63.09	30.64	31.35	29.93	15	15.35	16.05
Mona_0494	evm.TU.C1.287	1511	GO:0016491		GO:0008152								12.71	13.6	13.01	13.7	13.38	14.33	13.01	12.71	13.6	3.88	4.06	3.97	4.19	4.29	4.09	22.41	23.43	22.93	19.76	21.15	20.23	11.96	11.68	12.24	8.17	7.81	7.99
Mona_0495	evm.TU.C1.288	1963	GO:0008276	GO:0005737	GO:0006479	K11434	-	EC:2.1.1.-	protein arginine N-methyltransferase 1	-	1e-179	1629	63.63	65.03	62.19	108.38	105.88	110.88	73.42	71.73	75.11	18.16	19.44	18.59	30.35	29.65	31.05	97.78	95.52	102.24	65.67	67.12	64.19	35.24	36.85	34.43	50.65	48.44	49.56
Mona_0496	evm.TU.C1.289	1774											12.31	13.18	12.6	12.18	12.46	12.74	16.14	15.77	16.51	6.49	6.19	6.34	7.8	8.16	7.62	15.03	15.38	15.72	12.92	12.65	12.36	11.43	11.69	11.95	11.05	10.57	10.33
Mona_0497	evm.TU.C1.29	583				K03358	APC11	-	anaphase-promoting complex subunit 11	map04111,map04113,map04120,map04110,map05166,map04114,map04914	1e-44	460	7.33	7.49	7.16	10.09	10.55	9.86	12.13	12.41	11.85	4.71	4.4	4.5	5.96	6.23	5.82	50.78	53.1	49.61	6.89	6.57	6.73	8.84	8.64	9.24	9.54	9.12	8.91
Mona_0498	evm.TU.C1.290	811											1.57	1.68	1.61	1.94	1.9	1.98	2.87	3	2.94	1.04	1.07	1.02	2.76	2.89	2.82	5.38	5.63	5.26	1.65	1.68	1.61	2.52	2.64	2.58	5.32	5.45	5.58
Mona_0499	evm.TU.C1.291	2251	GO:0016868		GO:0005975	K01836	-	EC:5.4.2.3	phosphoacetylglucosamine mutase	map01110,map00520	0	2639	51.38	49.06	50.22	112.35	109.76	117.48	65.18	68.16	66.68	17.33	18.55	17.74	30.45	31.15	31.84	23.11	23.64	24.16	62.11	63.48	60.71	60.41	63.17	61.8	26.06	25.47	24.88
Mona_0500	evm.TU.C1.292	1884	GO:0008026			K14777	-	EC:3.6.4.13	ATP-dependent RNA helicase DDX47/RRP3	-	0	2098	34.4	36.82	35.21	58.42	59.77	57.07	30.81	30.1	32.22	9.72	9.09	9.3	15.13	15.48	14.78	46.98	45.9	49.12	32.59	31.89	31.17	17.62	18.03	18.42	23.84	23.3	24.36
Mona_0501	evm.TU.C1.293	1777				K14859	-	-	ribosome biogenesis protein SSF1/2	-	0	1704	29.27	28.64	27.99	56.58	55.27	57.89	24.12	23.56	24.68	6.82	6.37	6.52	17.35	18.14	16.95	18.03	17.61	18.45	23.11	24.21	23.66	15.65	16.01	16.36	19.71	19.27	20.15
Mona_0502	evm.TU.C1.294	989	GO:0004746		GO:0009231	K00793	ribE	EC:2.5.1.9	riboflavin synthase	map01100,map00740	1e-103	967	60.35	61.68	58.99	49.65	50.8	51.92	49.45	48.31	51.71	18.75	18.34	17.93	21.02	20.53	21.98	78.02	76.22	81.58	57.31	53.55	54.81	40.93	39.99	41.87	30.69	29.35	28.67
Mona_0503	evm.TU.C1.295	1706	GO:0003824		GO:0008152								13.7	14.34	14.02	9.27	9.06	9.48	13.4	13.09	14.01	7.23	7.57	7.4	3.26	3.18	3.41	4.99	5.22	5.11	21.59	22.06	21.1	11.12	10.86	11.38	4.38	4.28	4.48
Mona_0504	evm.TU.C1.296	1750	GO:0005515										14.54	13.88	14.21	15.43	15.79	15.07	13.7	14.33	14.02	9.36	8.74	8.95	9.89	9.66	10.12	17.44	17.84	18.24	14.79	13.81	14.14	17.8	18.61	17.39	12.91	12.62	12.33
Mona_0505	evm.TU.C1.297	1489											6.67	7.14	6.83	7.06	7.22	7.38	6.2	6.34	6.06	3.53	3.77	3.61	5.4	5.65	5.52	6.74	6.9	6.58	5.68	5.94	5.81	11.64	11.91	12.17	4.34	4.24	4.43
Mona_0506	evm.TU.C1.298	1732	GO:0016491		GO:0008152								0	0	0	0	0	0	0	0	0	0	0	0	0	0	0	0	0	0	0	0	0	0	0	0	0	0	0
Mona_0507	evm.TU.C1.299	3079				K11806	-	-	WD repeat and SOF domain-containing protein 1	-	0	2118	13.81	14.12	13.5	20.79	21.74	20.31	12.49	13.06	12.78	1.94	2.04	1.99	6.75	7.06	6.91	5.4	5.65	5.52	11.55	12.36	11.82	7.78	7.96	8.14	6.03	5.77	5.9
Mona_0508	evm.TU.C1.3	631											83.86	82.05	80.2	48.95	47.82	51.18	67.66	66.1	70.75	188.85	184.78	180.61	70.65	72.28	69.02	20.73	21.68	20.25	191.81	205.3	196.34	117.93	120.65	115.21	150.09	146.7	153.4
Mona_0509	evm.TU.C1.30	1153											0	0	0	0	0	0	0	0	0	0	0	0	0	0	0	0	0	0	0	0	0	0	0	0	0	0	0
Mona_0510	evm.TU.C1.300	1704	GO:0005515			K03036	PSMD11	-	26S proteasome regulatory subunit N6	map05169,map03050	0	1985	65.84	61.52	62.97	64.98	67.95	63.48	63.22	64.68	61.76	28.15	27.54	26.92	27.98	27.33	29.26	148.28	144.86	155.05	67.56	64.52	66.04	51.35	53.69	50.16	33.54	34.33	35.9
Mona_0511	evm.TU.C1.301	1705	GO:0005515			K11650	-	-	SWI/SNF-related matrix-associated actin-dependent regulator of chromatin subfamily D	-	0	2061	66.06	64.64	63.18	72.56	75.87	70.89	55.95	54.66	57.24	43.03	42.1	41.15	49.26	50.4	51.51	36.1	36.93	37.75	64.38	61.48	62.93	62.21	60.77	65.05	34.5	32.99	33.75
Mona_0512	evm.TU.C1.302	1307											124.03	121.36	118.62	113.61	110.99	118.8	133.77	139.88	130.68	125.4	131.32	128.36	100.97	98.64	105.58	261.28	255.25	267.31	87.06	88.98	85.1	124.38	130.06	127.25	171.06	175.1	179.14
Mona_0513	evm.TU.C1.303	7812											7.19	7.53	7.36	15.59	15.95	16.3	6.88	7.04	7.19	4.28	4.37	4.18	5.3	5.42	5.54	1.16	1.21	1.19	15.06	16.12	15.42	6.98	7.3	7.14	2.52	2.58	2.7
Mona_0514	evm.TU.C1.304	1434	GO:0003735	GO:0005840	GO:0006412	K02901	RP-L27e	-	large subunit ribosomal protein L27e	map03010	2e-63	621	370.41	378.58	362.05	401.42	410.68	419.74	304.65	318.56	311.68	128.63	125.85	123.01	138.85	142.05	135.65	685.35	669.53	701.17	350.01	366.55	358.28	337.65	329.86	353.06	134.07	128.22	125.26
Mona_0515	evm.TU.C1.305	627											1404.47	1503.28	1437.65	583.25	569.79	596.71	1500.41	1535.04	1568.9	863.65	806.89	825.95	744.68	727.49	761.87	5133	5014.53	5367.32	877.38	837.8	857.59	708.59	692.24	740.94	1361.11	1393.27	1456.87
Mona_0516	evm.TU.C1.306	1197											9.34	9.14	8.93	10.1	10.56	10.33	9.08	8.87	9.49	5.19	4.85	4.96	6.07	6.21	6.35	12.11	12.66	12.39	13.44	12.55	12.85	10.59	11.07	10.83	10.94	10.69	10.44
Mona_0517	evm.TU.C1.307	2607											11.37	10.85	11.11	16.93	17.32	16.54	11.45	11.19	11.97	3.63	3.71	3.55	11.23	11.74	11.49	13.11	13.41	13.71	14.76	15.09	14.43	13.21	12.91	13.81	17.82	17.04	17.43
Mona_0518	evm.TU.C1.308	2015				K00637	-	EC:2.3.1.26	sterol O-acyltransferase	map00100	0	1853	374.17	391.85	383.01	199.82	195.21	204.43	393.89	402.98	411.87	524.69	536.26	512.85	431.57	421.61	451.27	294.82	308.28	288.02	297.25	290.83	284.27	275.81	269.44	282.18	299.71	292.95	306.32
Mona_0519	evm.TU.C1.309	1516	GO:0005351	GO:0016021	GO:0008643								192.27	179.64	183.88	102.15	104.51	99.79	162.04	165.78	158.3	333.19	348.93	341.06	192.04	200.81	196.47	532.24	519.96	544.52	121.69	116.19	118.94	172.61	180.49	176.59	354.38	346.39	338.4
Mona_0520	evm.TU.C1.31	5766	GO:0005524		GO:0007018	K10398	-	-	kinesin family member 11	-	0	4098	12.39	11.83	12.11	22.35	21.83	23.37	12.88	13.47	12.58	9.01	9.43	9.22	9.46	9.89	9.24	31.99	33.45	32.73	19.97	19.54	19.1	15.63	15.99	16.34	12.45	12.74	13.03
Mona_0521	evm.TU.C1.310	7049	GO:0016455	GO:0016592	GO:0006357								28.43	26.56	27.19	35.66	37.29	36.48	23.58	24.66	23.04	23.59	25.25	24.15	34.53	35.33	33.73	5.19	5.31	5.43	34.41	33.67	32.91	36.16	36.99	35.33	13.71	13.4	13.09
Mona_0522	evm.TU.C1.311	2124											38.91	40.75	39.83	31.39	30.67	32.82	49.1	50.23	47.97	32.56	33.28	31.83	26.74	27.36	26.12	64.06	66.98	65.54	34.21	33.48	32.72	27.91	27.27	29.18	23.01	22.49	21.97
Mona_0523	evm.TU.C1.312	1219	GO:0005515		GO:0006915								75.63	70.66	72.33	90.35	94.47	88.26	65.03	66.53	63.53	86.08	90.14	88.11	82.53	84.43	86.3	74.69	76.41	72.97	63.47	60.61	62.04	85.87	87.85	83.89	78.15	80	83.65
Mona_0524	evm.TU.C1.313	3018											38.56	37.73	36.88	43.93	42.92	44.94	33.04	32.28	33.8	12.5	11.67	11.95	15.16	15.51	15.85	25.23	26.38	24.65	33.59	32.86	32.12	29.56	30.91	30.24	19.46	18.61	18.18
Mona_0525	evm.TU.C1.314	498	GO:0015035		GO:0045454	K03676	-	-	glutaredoxin 3	-	1e-36	391	408.85	437.61	418.51	240.29	251.26	245.84	381.04	389.83	372.25	252.4	257.97	246.71	222.95	217.8	228.1	638.28	623.55	667.42	287.38	281.17	274.83	286.38	292.99	279.77	226.73	216.83	211.83
Mona_0526	evm.TU.C1.315	1312	GO:0016872		GO:0042398								56.68	52.96	54.21	41.91	42.88	40.94	51.87	54.24	50.67	29.42	30.07	28.76	29.03	29.7	28.36	39.18	40.97	38.28	51.94	48.52	49.67	41.7	42.66	43.6	22.92	21.92	22.43
Mona_0527	evm.TU.C1.316	2274											1.57	1.65	1.61	2.08	2.13	2.03	1.44	1.51	1.47	1.05	1.02	1	0.88	0.86	0.92	7.36	7.53	7.7	1.62	1.59	1.55	0.97	0.95	1.01	0.99	0.95	0.97
Mona_0528	evm.TU.C1.317	1579	GO:0030170		GO:0008152	K01752	-	EC:4.3.1.17	L-serine dehydratase	map01100,map01110,map00270,map00260	1e-139	1285	4.63	4.96	4.74	5.51	5.38	5.76	2.68	2.62	2.8	2.39	2.56	2.45	1.42	1.48	1.39	7.51	7.34	7.68	4.46	4.17	4.27	4.4	4.3	4.5	3.45	3.37	3.52
Mona_0529	evm.TU.C1.318	2381	GO:0005515										28.79	26.89	27.53	43.96	45.97	44.97	32.68	34.17	33.43	8.03	7.86	7.68	14.12	13.79	14.45	34.37	33.58	35.94	26.41	27.65	27.03	30.46	31.85	31.16	15.16	15.52	16.23
Mona_0530	evm.TU.C1.319	1396	GO:0008270		GO:0006351	K03019	RPC11	-	DNA-directed RNA polymerase III subunit RPC10	map01100,map00230,map00240,map05169,map03020,map04623	2e-54	544	25.53	23.86	24.42	38.08	39.82	37.2	24.96	24.38	25.54	8.88	9.3	9.09	24.63	25.2	24.06	99.36	101.65	103.9	15.27	15.99	15.63	38.08	38.96	37.2	41.86	40.03	40.95
Mona_0531	evm.TU.C1.32	1940											97.94	100.1	95.73	133.44	136.52	130.36	90.79	92.89	94.93	110.36	107.98	105.54	141.95	138.67	145.23	440.59	450.76	430.42	149	145.79	142.5	133.2	130.13	139.28	230.96	225.75	220.54
Mona_0532	evm.TU.C1.320	1842	GO:0005525			K03231	EEF1A	-	elongation factor 1-alpha	map03013,map05134	0	2326	3499.38	3341.5	3420.44	4755.48	4972.56	4645.73	3352.8	3275.42	3505.85	2148.63	2102.25	2054.83	2674.09	2796.16	2612.37	590.08	603.7	576.46	3677.51	3851.27	3764.39	3438.71	3359.35	3595.68	1704.67	1744.94	1785.21
Mona_0533	evm.TU.C1.321	1563											2.21	2.06	2.11	2.28	2.23	2.38	0.44	0.46	0.45	1.01	0.95	0.97	1.09	1.06	1.14	1.1	1.07	1.13	1.97	2.02	1.93	3.4	3.56	3.48	1.18	1.15	1.2
Mona_0534	evm.TU.C1.322	4154	GO:0003824		GO:0008152								14.93	13.95	14.28	22.49	23.52	21.97	13.23	13.83	13.54	15.73	16.08	15.38	6.32	6.17	6.61	13.6	14.22	13.91	53.87	55.05	52.65	9.78	10.23	10.01	6.78	6.94	7.26
Mona_0535	evm.TU.C1.323	1582	GO:0003735	GO:0005840	GO:0006412	K02872	RP-L13Ae	-	large subunit ribosomal protein L13Ae	map03010	1e-106	997	385.74	360.39	368.9	524.78	548.74	536.89	362.46	370.83	354.09	143.7	146.87	140.46	147.55	154.29	150.96	309.94	324.09	302.79	363.9	389.5	372.5	386.34	403.98	395.26	115.88	110.82	108.26
Mona_0536	evm.TU.C1.324	1790	GO:0016787										6.21	5.93	6.07	8.33	8.71	8.52	6.12	6.26	5.98	4.72	4.41	4.51	7.34	7.68	7.51	15.24	15.59	14.89	5.86	5.6	5.73	6.67	6.97	6.82	7.69	7.35	7.18
Mona_0537	evm.TU.C1.325	3289	GO:0046872	GO:0016020	GO:0008152								0.22	0.21	0.21	1.59	1.63	1.55	0.13	0.14	0.13	0.24	0.24	0.23	0.42	0.43	0.41	49.29	50.43	51.54	0.65	0.67	0.64	0.45	0.46	0.44	0.38	0.36	0.35
Mona_0538	evm.TU.C1.326	3468				K12391	AP1G1	-	AP-1 complex subunit gamma-1	map04142	0	3725	33.72	36.1	34.52	52.1	54.48	50.9	34.17	34.96	33.38	10.82	10.34	10.58	17.18	16.78	17.96	22.31	22.82	23.33	31.62	30.2	30.91	33.63	34.41	35.17	23.51	24.07	25.17
Mona_0539	evm.TU.C1.327	995											0.43	0.46	0.44	0.17	0.17	0.18	0.61	0.64	0.6	0	0	0	0.31	0.32	0.32	0.1	0.1	0.1	0.1	0.1	0.1	0.25	0.26	0.24	0.18	0.18	0.19
Mona_0540	evm.TU.C1.328	1205											2.29	2.19	2.24	0.21	0.21	0.22	1.93	1.97	2.02	0.9	0.94	0.92	5.71	5.97	5.58	1.18	1.21	1.15	0.24	0.26	0.25	0.88	0.86	0.92	7.27	7.11	7.43
Mona_0541	evm.TU.C1.329	2229	GO:0016884			K01426	-	EC:3.5.1.4	amidase	map01120,map00330,map00380,map00360,map00627,map00643	6e-87	833	13.26	12.97	12.68	6.06	5.92	6.34	12.27	12.55	11.99	18.53	18.94	18.11	17.61	18.41	17.2	8.64	8.44	9.03	15.47	16.21	15.84	16.29	16.67	15.91	38.95	39.87	41.69
Mona_0542	evm.TU.C1.33	3293	GO:0005524	GO:0005737	GO:0006418	K01870	IARS	EC:6.1.1.5	isoleucyl-tRNA synthetase	map00970	0	4277	29.91	27.94	28.6	22.91	22.38	23.96	26.53	27.74	27.14	10.01	9.55	9.78	11.8	12.34	12.07	2.8	2.86	2.74	24.52	25.06	23.97	18.48	18.05	18.91	4.29	4.19	4.38
Mona_0543	evm.TU.C1.330	2640	GO:0008270	GO:0005634	GO:0006355								5.27	5.16	5.04	5.74	5.87	6	5	4.88	5.23	2.15	2.01	2.06	4.8	4.91	5.02	0.77	0.75	0.81	6.78	6.48	6.63	6.2	6.34	6.48	3.4	3.48	3.64
Mona_0544	evm.TU.C1.331	2882	GO:0005515			K03360	GRR1	-	F-box and leucine-rich repeat protein GRR1	map04111,map04120	0	2261	64.08	61.18	62.63	96.32	100.72	98.54	72.25	70.58	75.55	40.64	37.97	38.87	52.98	54.2	51.76	44.01	45.03	42.99	69.79	71.33	68.22	78.54	76.73	82.13	60.13	61.55	64.36
Mona_0545	evm.TU.C1.332	1272	GO:0016787		GO:0008152								0.91	0.93	0.89	2.8	2.93	2.86	0.95	0.97	0.93	0.37	0.39	0.38	1.21	1.18	1.24	5.1	5.33	4.98	2.18	2.08	2.13	1.86	1.9	1.82	1.38	1.35	1.41
Mona_0546	evm.TU.C1.333	3142	GO:0008233		GO:0006508								22.25	22.74	21.75	34.26	35.05	33.47	22.35	23.37	21.83	11.03	11.27	10.78	11.12	11.38	11.63	17.65	18.46	18.06	23.5	22.99	22.47	18.14	18.56	18.97	13	13.31	13.92
Mona_0547	evm.TU.C1.334	1985											7.85	7.49	7.67	13.35	13.66	13.04	9.26	9.05	9.68	3.63	3.89	3.72	4.55	4.44	4.76	25.54	26.71	26.13	34.1	35.72	34.91	8.12	8.31	7.93	4.21	4.31	4.51
Mona_0548	evm.TU.C1.335	1781											7.1	7.44	7.27	10.74	10.99	11.23	7.22	7.05	7.39	3.03	3.24	3.1	4.73	4.84	4.62	8.71	8.51	9.11	13.23	13.52	12.93	5.42	5.29	5.55	4.13	3.95	4.04
Mona_0549	evm.TU.C1.336	348											3.58	3.66	3.5	2.38	2.43	2.49	4.96	4.85	5.19	1.55	1.66	1.59	1.33	1.3	1.36	12.53	12.24	12.82	1.69	1.81	1.73	2.11	2.21	2.06	2.78	2.85	2.98
Mona_0550	evm.TU.C1.337	2899											15.56	15.9	15.21	28.68	29.34	29.99	11.63	11.36	11.9	11.91	12.17	11.64	16.84	16.45	17.61	32	31.26	33.46	23.17	22.13	22.65	15.68	15.32	16.04	14.48	14.15	14.8
Mona_0551	evm.TU.C1.338	3798	GO:0005524		GO:0006468	K08853	-	EC:2.7.11.1	AP2-associated kinase	-	0	3079	29.06	28.43	27.79	43.8	45.8	44.81	27.34	27.97	26.71	34.08	32.54	33.31	42.93	41.94	43.92	27.34	27.97	26.71	33.2	31.02	31.75	42.29	44.22	43.27	19.75	18.89	19.33
Mona_0552	evm.TU.C1.339	645	GO:0016455	GO:0016592	GO:0006357	K15151	-	-	mediator of RNA polymerase II transcription subunit 10	-	2e-65	639	56.37	60.33	57.7	69.85	73.04	71.46	67.4	68.96	65.84	68.34	73.14	69.95	42.05	41.08	43.02	144.31	150.9	147.64	59.41	62.21	60.81	62.88	65.75	61.43	44.37	45.42	47.49
Mona_0553	evm.TU.C1.34	1592	GO:0005216	GO:0016020	GO:0006811								14.16	13.23	13.54	5.05	4.93	5.17	13.49	14.11	13.8	21.95	20.95	21.45	5.68	5.55	5.81	70.63	72.26	69	12.41	13.28	12.7	12.38	12.67	12.95	7.81	7.47	7.3
Mona_0554	evm.TU.C1.340	1400											583.55	557.23	570.39	727.45	744.24	710.66	444.57	434.31	454.83	1307.33	1369.09	1338.21	536.61	524.23	548.99	1164.56	1137.68	1217.72	634.94	606.3	620.62	634	648.63	619.37	867.27	847.71	886.41
Mona_0555	evm.TU.C1.341	5440	GO:0031072			K09527	-	-	DnaJ homolog subfamily C member 7	-	0	2029	45	44.03	43.04	38.51	40.27	37.62	47.11	49.26	46.02	54.99	53.8	52.59	48.89	50.02	47.76	30.57	29.86	31.97	57.37	53.6	54.87	30.5	29.8	31.89	21.92	20.96	20.48
Mona_0556	evm.TU.C1.342	3032											4.6	4.4	4.5	3.96	4.14	3.87	7.88	8.24	7.7	1.29	1.35	1.32	3.08	3.01	3.15	0.64	0.63	0.67	2.65	2.71	2.59	3.4	3.48	3.32	13.07	13.38	13.69
Mona_0557	evm.TU.C1.343	1498											683.9	638.95	654.04	538.12	562.68	525.7	803.68	840.37	822.23	297.37	311.43	304.4	513.57	537.01	525.42	276.63	270.25	289.26	655.2	612.14	626.6	288.34	294.99	281.69	706.26	722.94	755.94
Mona_0558	evm.TU.C1.344	2056	GO:0008236		GO:0006508	K01279	TPP1	EC:3.4.14.9	tripeptidyl-peptidase I	map04142	0	2063	96.05	93.98	91.86	37.26	36.4	38.96	160.63	156.92	164.34	10.77	10.54	10.3	5.6	5.73	5.47	2.37	2.42	2.48	156.88	160.34	153.34	41.37	40.42	43.26	14.17	13.55	13.24
Mona_0559	evm.TU.C1.345	1840	GO:0005524		GO:0006468	K08294	MKK1_2	EC:2.7.12.2	mitogen-activated protein kinase kinase	map04011	0	2065	115.03	112.55	110.01	154.78	158.35	161.85	112.69	117.83	115.29	78.56	84.09	80.42	101.91	99.56	104.26	229.18	239.64	223.89	140.16	146.78	143.47	86.93	88.94	84.92	157.31	150.44	153.91
Mona_0560	evm.TU.C1.346	3137											28.98	31.01	29.66	27.64	28.28	27	24.06	23.5	24.62	17.36	18.18	17.77	17.04	17.43	16.65	10.28	10.52	10.04	25.78	24.62	25.2	26.51	27.72	27.12	10.67	10.2	9.96
Mona_0561	evm.TU.C1.347	8146	GO:0016817			K15192	-	EC:3.6.4.-	TATA-binding protein-associated factor	-	0	8400	34.59	33.84	33.08	27.3	26.67	27.93	28.37	29.02	27.72	53.86	57.65	55.13	53.88	52.64	55.12	6.41	6.26	6.56	35.12	37.59	35.95	38.1	38.98	39.84	38.8	37.11	36.25
Mona_0562	evm.TU.C1.348	1510	GO:0016491										0	0	0	0	0	0	0	0	0	0	0	0	0	0	0	0	0	0	0	0	0	0	0	0	0	0	0
Mona_0563	evm.TU.C1.349	2467											13.37	13.09	12.79	26.28	25.67	27.48	15.66	16.37	15.3	13.41	12.81	13.11	19.2	19.64	18.76	4.52	4.73	4.62	18.02	17.2	17.61	27.28	26.65	27.91	10.24	10.01	9.78
Mona_0564	evm.TU.C1.35	1129											2.74	2.56	2.62	0.29	0.3	0.3	3.51	3.59	3.67	2.75	2.87	2.81	2.6	2.72	2.66	0.99	1.01	0.97	1	0.96	0.98	5.07	5.3	5.19	5.15	5.03	5.26
Mona_0565	evm.TU.C1.350	1492											5.01	4.79	4.9	3.5	3.66	3.42	4.28	4.38	4.48	4.98	4.87	4.76	6.06	6.2	5.92	4.35	4.45	4.55	5.11	4.87	4.99	4.22	4.12	4.41	2.1	2.05	2
Mona_0566	evm.TU.C1.351	1307											7.49	7.65	7.32	13.31	13.92	13.62	14.72	15.06	14.38	2.53	2.65	2.59	10.58	10.82	11.06	23.35	23.89	22.81	5.79	5.41	5.54	14.7	14.36	15.37	8.11	7.93	7.75
Mona_0567	evm.TU.C1.352	1735											95.64	89.35	91.46	64.39	67.33	65.88	153.02	156.55	160.01	76.72	73.26	74.99	56.74	55.43	58.05	115.53	118.2	120.8	51.11	52.24	49.96	44.96	43.92	46	42.58	43.59	44.6
Mona_0568	evm.TU.C1.353	3898	GO:0004553		GO:0005975	K01188	-	EC:3.2.1.21	beta-glucosidase	map01100,map01110,map00500,map00460,map00940	0	3362	26.02	27.24	26.63	3.93	3.84	4.02	15.07	15.76	15.42	18.26	19.12	18.69	9.83	9.6	10.06	9.21	9.42	9	12.88	12.3	12.59	1.97	2.02	2.06	6.56	6.71	6.86
Mona_0569	evm.TU.C1.354	1709	GO:0005507			K02258	COX11	-	cytochrome c oxidase assembly protein subunit 11	map01100,map00190	1e-109	1023	32.95	31.47	32.21	20.01	20.92	20.47	32.86	34.36	33.62	25.27	24.13	24.7	20.98	21.46	21.94	44.02	46.03	45.04	29.48	27.54	28.19	19.81	19.35	20.27	14.23	13.61	13.92
Mona_0570	evm.TU.C1.355	2667											17.38	17.77	16.99	20.59	21.53	21.07	20.05	19.59	20.97	11.27	11.52	11.02	13.67	13.99	13.35	28.4	29.7	29.06	28	29.97	28.66	13.64	13.95	13.33	19.16	18.32	17.9
Mona_0571	evm.TU.C1.356	1429	GO:0030528		GO:0006355								67.29	70.47	68.88	91.33	89.22	93.44	58.55	61.22	57.2	59.51	60.83	58.17	128.09	125.13	133.94	95.57	97.78	99.93	82.58	78.86	80.72	81.49	85.21	79.61	105.99	108.49	113.44
Mona_0572	evm.TU.C1.357	1093											24.98	23.86	24.42	34.7	35.5	33.9	33.93	33.15	34.71	52.49	53.65	51.31	63.76	66.67	65.23	57.61	58.94	56.28	48.2	49.26	47.11	75.79	74.04	79.25	76.77	75.04	78.47
Mona_0573	evm.TU.C1.358	2300	GO:0008270	GO:0005634	GO:0006355								125.23	131.15	128.19	91.6	95.78	93.71	171.16	178.97	167.21	373.97	365.89	357.64	382.9	391.74	374.06	29.1	29.77	30.43	124.47	130.35	127.41	313.34	306.11	320.57	529.63	517.68	505.73
Mona_0574	evm.TU.C1.359	3615											3.67	3.43	3.51	1.67	1.63	1.75	3.32	3.24	3.47	10.1	10.58	10.34	7.4	7.23	7.74	2.08	2.13	2.17	4.32	4.52	4.42	11.45	11.71	11.19	7.96	7.78	7.6
Mona_0575	evm.TU.C1.36	608											2.24	2.34	2.29	3	2.93	3.07	1.84	1.8	1.88	0.22	0.24	0.23	3.43	3.35	3.59	2.17	2.27	2.12	0.52	0.49	0.5	13.05	12.75	13.65	7.29	6.97	7.13
Mona_0576	evm.TU.C1.360	4850											18.13	17.74	17.34	21.72	22.71	21.22	20.54	21.01	20.07	7.07	7.41	7.24	13.88	14.2	13.56	7.59	7.94	7.41	16.46	15.72	16.09	19.05	19.49	18.61	10.66	10.91	11.16
Mona_0577	evm.TU.C1.361	1023											65.13	62.19	63.66	60.55	63.31	59.15	62.48	63.92	61.04	39.93	42.74	40.87	54.46	56.95	55.72	74.04	72.33	75.75	46.26	44.18	45.22	53	54.22	51.78	48.03	49.16	50.29
Mona_0578	evm.TU.C1.362	3206											13.1	12.5	12.8	17.77	18.58	18.18	12.19	12.75	12.47	4.07	4.16	3.98	6.46	6.75	6.31	4.55	4.44	4.76	10.82	10.11	10.35	16.86	16.47	17.25	6.15	5.88	5.74
Mona_0579	evm.TU.C1.363	2509	GO:0046933	GO:0045261	GO:0015986	K06685	MOB1	-	MOB kinase activator 1	map04111,map04391	1e-120	1116	156.32	152.95	149.5	145.23	151.86	141.88	146.69	153.39	143.3	107.42	109.79	105	82.01	83.9	80.12	64.98	66.48	63.48	206.91	193.31	197.88	163.32	159.55	167.09	66.68	63.77	62.3
Mona_0580	evm.TU.C1.364	1567											42.12	39.35	40.28	50.21	49.05	51.37	40.57	41.51	42.42	17.03	16.67	16.29	25.44	24.85	26.03	29.12	29.79	28.45	28.47	30.47	29.14	44.51	46.54	45.54	25.01	24.45	23.89
Mona_0581	evm.TU.C1.365	3628											63.82	68.31	65.33	130.4	127.39	136.35	57.3	58.62	59.92	25.34	26.54	25.94	18.87	18.43	19.73	36.64	38.31	35.79	65.62	67.07	64.14	73.53	75.23	71.83	57.98	56.67	55.36
Mona_0582	evm.TU.C1.366	649											23.39	21.85	22.37	50.78	51.95	53.1	19.27	18.83	20.15	16.34	15.99	15.63	10.83	10.58	11.08	32.81	34.31	33.57	16.33	15.59	15.96	33.01	32.25	34.52	32.09	30.69	31.4
Mona_0583	evm.TU.C1.367	445											5.31	4.96	5.08	6.51	6.36	6.66	2.91	2.84	2.98	0.65	0.63	0.62	7.29	7.12	7.46	2.73	2.67	2.79	4.16	4.26	4.07	8.64	9.03	8.84	8.71	8.51	8.31
Mona_0584	evm.TU.C1.368	2154											14.44	13.49	13.81	18.95	19.39	18.51	15.18	15.87	15.53	9.16	9.81	9.38	33.65	32.87	35.19	2.26	2.36	2.21	18.96	19.38	18.53	12.07	12.35	11.79	42.63	43.64	44.65
Mona_0585	evm.TU.C1.369	400	GO:0008171			K00599	-	EC:2.1.1.-		-	7e-42	436	7.43	7.96	7.61	8.7	8.9	8.5	8.84	8.64	9.04	20.9	21.88	21.39	30.13	30.83	31.51	11.41	11.67	11.93	9.77	9.99	9.55	11.45	11.97	11.71	41.38	42.36	44.29
Mona_0586	evm.TU.C1.37	1649	GO:0003735	GO:0005840	GO:0006412	K02981	RP-S2e	-	small subunit ribosomal protein S2e	map03010	1e-122	1133	237.99	249.23	243.61	367.36	384.13	358.88	228.26	222.99	233.53	84.88	90.86	86.89	90.1	94.21	88.02	248.96	254.71	260.32	283.82	297.24	290.53	285.15	298.17	291.73	71.93	73.63	75.33
Mona_0587	evm.TU.C1.370	2695	GO:0005515										0	0	0	0	0	0	0	0	0	0	0	0	0	0	0	0	0	0	0	0	0	0	0	0	0	0	0
Mona_0588	evm.TU.C1.371	4741											10.32	10.55	10.09	15.76	15.4	16.48	9.72	10.16	9.94	2.81	2.88	2.75	6.86	6.7	7.17	4.43	4.53	4.33	10.16	9.7	9.93	11.33	11.59	11.85	3.87	3.78	3.95
Mona_0589	evm.TU.C1.372	2336	GO:0003824			K01640	-	EC:4.1.3.4	hydroxymethylglutaryl-CoA lyase	map01100,map01110,map04146,map00280,map00650,map00281,map00072	1e-168	1530	43.45	46.51	44.48	38.92	40.7	39.82	46.63	48.76	45.55	21.98	23.02	22.5	20.47	21.4	20	51.39	52.58	50.2	48.03	50.29	49.16	32.21	32.95	33.68	30.08	30.79	31.5
Mona_0590	evm.TU.C1.373	466											0	0	0	0	0	0	0	0	0	0	0	0	0	0	0	0	0	0	0	0	0	0	0	0	0	0	0
Mona_0591	evm.TU.C1.374	4421	GO:0030170			K00818	-	EC:2.6.1.11	acetylornithine aminotransferase	map01100,map01110,map00330,map01210	0	2088	17.53	16.73	17.13	19.65	19.2	20.55	14.79	15.13	15.47	5.5	5.38	5.26	7.03	7.35	6.87	3.46	3.62	3.54	16.78	17.15	16.4	9.12	9.54	8.91	6.8	6.65	6.95
Mona_0592	evm.TU.C1.375	2611	GO:0016787		GO:0008152								2.25	2.3	2.2	6.5	6.35	6.65	3.4	3.56	3.32	1.21	1.19	1.16	7.75	7.57	7.93	14.21	14.54	13.88	6.58	7.05	6.74	4.04	4.13	3.95	6.1	5.83	5.96
Mona_0593	evm.TU.C1.376	1582				K12389	BTS	-	battenin	map04142	0	1709	8.16	8.54	8.35	13.51	13.2	14.13	10.41	10.89	10.65	3.58	3.83	3.66	6.4	6.69	6.55	33.14	33.9	32.38	8.51	8.91	8.71	10.49	10.97	10.73	9.85	9.63	9.41
Mona_0594	evm.TU.C1.377	1789											0.9	0.96	0.92	0.74	0.72	0.77	0.39	0.4	0.38	0.12	0.12	0.12	1.12	1.15	1.09	0.11	0.11	0.12	0.61	0.63	0.62	0.82	0.86	0.8	0.58	0.55	0.54
Mona_0595	evm.TU.C1.378	589											24.46	23.36	23.91	7.03	6.87	7.35	17.28	17.68	18.07	8.81	8.62	8.43	5.77	5.64	5.9	25.82	25.22	27	22.68	24.28	23.22	10.14	10.37	9.91	8.52	8.72	9.12
Mona_0596	evm.TU.C1.379	1093											71.95	70.4	68.81	75.01	78.43	73.28	48.3	50.5	47.19	70.84	67.64	69.24	86.17	84.18	88.16	186.18	194.68	181.88	71.48	66.78	68.36	78.48	80.29	76.67	94.24	90.13	88.05
Mona_0597	evm.TU.C1.38	1245				K13348	MPV17	-	protein Mpv17	map04146	9e-75	720	36.94	37.76	36.11	48.82	49.95	51.05	47.39	49.55	48.48	8.92	8.33	8.53	18.62	19.47	19.05	66.78	68.32	69.83	49.41	47.19	48.3	32.05	33.51	32.79	26.57	25.41	24.82
Mona_0598	evm.TU.C1.380	1979											520.06	485.88	497.36	546.97	571.94	534.35	454.41	443.92	475.15	652.85	667.25	638.12	646.59	676.11	631.67	32.33	33.08	31.58	537.03	512.81	524.92	347.02	362.86	355.03	412.8	403.49	421.91
Mona_0599	evm.TU.C1.381	1954	GO:0008124		GO:0006729	K01724	-	EC:4.2.1.96	4a-hydroxytetrahydrobiopterin dehydratase	-	8e-43	448	15.3	15.63	14.95	13.22	13.82	12.91	14.3	14.63	14.95	10.32	11.04	10.56	13.88	13.56	14.51	13.49	13.8	13.18	13.52	14.16	13.84	16.24	15.87	16.61	12.88	12.32	12.6
Mona_0600	evm.TU.C1.382	3551											30.28	31.72	31	47.43	46.34	48.52	37.16	38.02	38.86	27.66	28.96	28.31	33.49	35.02	32.72	3.71	3.62	3.8	50.61	47.28	48.4	52.23	51.02	53.44	30.55	29.22	28.55
Mona_0601	evm.TU.C1.383	2484											15.63	16.37	16	27.1	28.34	26.47	10.04	10.5	9.81	16.2	16.96	16.58	15.05	15.4	15.74	56.98	55.66	58.3	14.39	13.44	13.76	22.95	22.42	23.48	13.47	13.17	12.87
Mona_0602	evm.TU.C1.384	1769											41.89	40.98	40.06	49.53	50.67	51.79	42.37	41.39	44.3	41.64	40.74	39.82	29.7	29.01	31.06	28.49	29.15	29.79	47.2	46.18	45.14	63.61	62.14	66.51	35.59	34.04	34.83
Mona_0603	evm.TU.C1.385	445											0	0	0	0	0	0	0	0	0	0	0	0	0	0	0	0	0	0	0	0	0	0	0	0	0	0	0
Mona_0604	evm.TU.C1.386	5145				K00528	-	EC:1.18.1.2	ferredoxin--NADP+ reductase	-	0	2164	61.93	66.28	63.39	59.44	58.07	62.15	47.36	46.27	48.45	25.88	24.72	25.3	49.68	50.83	48.53	960.6	982.77	938.43	33.03	32.32	31.59	44.5	45.53	43.47	34.84	33.32	34.09
Mona_0605	evm.TU.C1.387	2726											12.9	12.06	12.34	24.42	24.98	23.86	13.26	12.95	13.87	6.67	7.14	6.83	11.25	10.99	11.51	2.23	2.28	2.18	21.04	22.52	21.54	11.88	11.61	12.15	5.36	5.13	5.01
Mona_0606	evm.TU.C1.388	2105											33.17	35.5	33.95	41.07	40.12	42.94	44.7	45.73	43.67	19.02	20.36	19.47	28.23	27.58	29.52	35.31	36.92	36.12	26.32	27.56	26.94	37.8	39.53	36.93	31.12	29.76	29.07
Mona_0607	evm.TU.C1.389	2721	GO:0008565	GO:0016021	GO:0015031	K12275	SEC62	-	translocation protein SEC62	map04141,map03060	1e-145	1338	24.59	22.98	23.52	30.37	31.07	29.67	28.12	29.4	27.47	15.77	14.73	15.08	24.53	25.1	25.65	44.57	45.6	46.6	22.29	20.83	21.32	25.55	24.96	26.72	26.99	27.63	28.27
Mona_0608	evm.TU.C1.39	1674	GO:0003743	GO:0005737	GO:0006413	K03259	EIF4E	-	translation initiation factor 4E	map03013,map04151,map04910,map04066,map04150	1e-123	1140	156.17	149.13	152.65	159.94	156.25	163.63	154.47	161.52	158.04	33.85	34.6	33.09	76.34	74.58	79.82	142.22	148.71	145.5	110.2	112.63	107.71	99.41	97.12	103.95	82.57	80.71	78.85
Mona_0609	evm.TU.C1.390	1437											0	0	0	0	0	0	0	0	0	0	0	0	0	0	0	0	0	0	0	0	0	0	0	0	0	0	0
Mona_0610	evm.TU.C1.391	3499											33.13	30.95	31.68	41.47	43.36	42.43	33.55	32.78	34.32	14.08	13.16	13.47	19.34	19.79	20.22	52.97	54.19	51.75	30.88	33.05	31.61	27.46	28.09	28.71	22.9	21.9	21.39
Mona_0611	evm.TU.C1.392	2684				K14799	-	-	pre-rRNA-processing protein TSR1	-	0	3390	7.53	7.89	7.71	15.74	16.46	15.38	6.33	6.62	6.48	1.36	1.42	1.39	3.02	3.16	3.09	1.85	1.81	1.89	6.21	5.93	6.07	5.36	5.24	5.6	1.9	1.95	2
Mona_0612	evm.TU.C1.393	1689				K14768	-	-	U3 small nucleolar RNA-associated protein 7	-	0	2456	0	0	0	0	0	0	0	0	0	0	0	0	0	0	0	0	0	0	0	0	0	0	0	0	0	0	0
Mona_0613	evm.TU.C1.394	3169				K03189	-	-	urease accessory protein	-	1e-140	1285	22.94	23.44	22.42	25.3	24.72	26.45	23.08	22.55	24.13	12	12.27	11.73	14.19	14.84	14.52	35.9	35.07	37.54	25.15	24.61	24.05	23.51	24.58	24.05	24.62	24.06	25.16
Mona_0614	evm.TU.C1.395	4260											36.22	35.44	34.64	50.31	52.61	49.15	34.66	33.86	35.46	17.86	17.47	17.08	33.72	35.26	34.5	15.76	15.4	16.48	40.36	39.49	38.6	40.25	41.18	42.09	21.24	20.31	19.84
Mona_0615	evm.TU.C1.396	3273	GO:0005524										23.85	24.97	24.41	37.7	36.83	39.42	22.69	23.21	22.17	12.68	12.96	12.39	17.12	17.52	16.72	3.47	3.63	3.39	22.04	21.57	21.08	25.98	26.58	27.17	7.44	7.27	7.1
Mona_0616	evm.TU.C1.397	1252											48.38	51.78	49.52	31.35	32.78	32.07	39.27	38.36	40.18	27.82	27.22	26.61	37.71	36.84	38.58	33.37	34.14	34.89	22.6	24.19	23.13	47.09	48.18	46	38.67	37.8	39.53
Mona_0617	evm.TU.C1.398	6793											6.69	6.39	6.54	9.69	9.91	9.47	6.77	7.08	6.93	3.36	3.43	3.28	3.69	3.6	3.86	1.4	1.46	1.37	6.02	6.3	6.16	6.68	6.83	6.98	1.66	1.62	1.69
Mona_0618	evm.TU.C1.399	1011											19.16	20.51	19.61	27.19	28.43	26.56	26.79	27.41	28.01	11.06	10.82	10.58	10.09	10.32	9.86	37.01	38.7	36.16	16.52	17.3	16.91	16.26	17	16.64	11.32	11.06	11.56
Mona_0619	evm.TU.C1.4	1319	GO:0005097	GO:0005622	GO:0032313								85.86	81.98	83.92	135.55	132.42	141.74	96.32	98.54	100.72	82.57	77.15	78.97	97.94	102.41	95.68	198.56	207.62	193.98	138.3	132.06	135.18	117.61	120.32	122.98	141.65	138.45	144.77
Mona_0620	evm.TU.C1.40	1107				K01561	-	EC:3.8.1.3	haloacetate dehalogenase	map01100,map01120,map00361,map00625	9e-90	854	13.9	14.21	13.59	10.62	11.1	10.37	10.36	10.6	10.12	7.52	7.69	7.35	8.17	8.36	7.98	34.62	33.82	36.2	20.73	19.79	20.26	13.08	13.38	13.68	14.73	14.09	14.42
Mona_0621	evm.TU.C1.400	1066	GO:0016491		GO:0055114								20.99	20.53	20.07	9.94	10.39	9.71	14.73	15.07	15.4	4.54	4.24	4.34	3.55	3.63	3.47	13.89	13.57	14.52	24.16	23.64	23.11	9.13	9.34	9.55	4.42	4.23	4.33
Mona_0622	evm.TU.C1.401	4072				K12828	SF3B1	-	splicing factor 3B subunit 1	map03040	0	6037	68.26	63.77	65.28	92.72	96.95	94.86	63.74	66.65	62.27	40.15	38.33	39.24	61.04	63.83	59.63	54.88	53.61	56.15	72.95	71.38	69.77	68.58	70.16	67	49.31	50.47	52.77
Mona_0623	evm.TU.C1.402	802											46.92	44.8	45.86	70.73	69.1	72.36	47.21	46.12	49.37	24.36	25.52	24.94	118.02	120.74	123.41	168.27	164.39	175.95	89.3	93.52	91.41	52.31	54.7	51.1	77.44	74.06	72.35
Mona_0624	evm.TU.C1.403	950											13.68	14.32	14	18.74	18.31	19.6	17.89	18.3	18.71	16.02	15.67	15.32	14.4	15.06	14.07	59.77	58.39	61.15	17.76	16.96	17.36	15.84	16.56	15.47	15.47	15.84	16.21
Mona_0625	evm.TU.C1.404	4260											9.39	9.83	9.61	11.29	11.03	11.81	10.47	10.23	10.71	4.7	4.92	4.81	6.15	6.43	6.29	29.89	31.25	30.58	26.29	27.53	26.91	8	7.82	8.18	14.47	13.84	14.16
Mona_0626	evm.TU.C1.405	535											0	0	0	0	0	0	0	0	0	0	0	0	0	0	0	0	0	0	0	0	0	0	0	0	0	0	0
Mona_0627	evm.TU.C1.406	2914											11.23	11.48	10.98	17.68	18.09	18.49	11.78	11.51	12.05	5.5	5.89	5.63	7.45	7.28	7.79	5.6	5.86	5.47	10.94	10.7	10.46	13.02	13.32	13.61	8.16	8.35	8.73
Mona_0628	evm.TU.C1.407	4160				K14569	BMS1	-	ribosome biogenesis protein BMS1	map03008	0	4838	27.01	26.43	25.83	50.64	52.95	51.81	23.89	24.44	24.98	6.67	6.37	6.52	15.95	16.68	15.58	1.32	1.35	1.29	24.97	23.33	23.88	15.63	15.99	15.27	15.11	14.45	14.78
Mona_0629	evm.TU.C1.408	1011											14.87	15.57	15.22	15.81	16.53	15.45	19.96	19.5	20.87	29.05	29.69	28.39	33.09	33.85	32.33	25.57	26.74	24.98	18.52	18.93	18.1	41.25	43.13	40.3	30.83	30.13	29.43
Mona_0630	evm.TU.C1.409	496											954.74	1021.91	977.3	1275.75	1246.31	1305.19	1097.29	1122.61	1147.38	2390.03	2338.44	2285.69	2240.7	2188.99	2342.99	3935.08	3844.26	4025.9	962.04	983.27	940.34	1757.19	1716.64	1837.4	3008.74	3079.82	3220.41
Mona_0631	evm.TU.C1.41	2371	GO:0005215	GO:0016020	GO:0006857	K03305	-	-	proton-dependent oligopeptide transporter, POT family	-	0	2431	3.37	3.61	3.45	96.78	101.2	99.01	7.78	7.96	8.14	7.21	7.06	6.9	14.79	15.47	14.45	5.47	5.6	5.34	104.34	111.68	106.8	23.38	23.92	22.84	37.95	38.85	39.75
Mona_0632	evm.TU.C1.410	1785	GO:0005524										29.7	28.36	29.03	28.07	28.72	27.42	44.26	43.24	45.28	43.65	41.69	42.67	46.01	47.07	44.95	9.94	10.17	10.39	17.23	17.61	16.84	75.32	73.58	77.06	51.14	49.99	48.84
Mona_0633	evm.TU.C1.411	1934	GO:0030976			K01671	-	EC:4.1.-.-		-	0	2273	4.42	4.13	4.23	4.75	4.64	4.97	2.81	2.94	2.75	2.02	1.89	1.93	3.4	3.48	3.32	6.82	6.66	6.98	9.35	9.15	8.94	4.02	4.2	3.93	2.96	2.89	2.82
Mona_0634	evm.TU.C1.412	2045	GO:0030170		GO:0009058	K00838	ARO8	EC:2.6.1.57 2.6.1.27 2.6.1.5	aromatic amino acid aminotransferase I	map01100,map01110,map00270,map01210,map00350,map00380,map00400,map00360,map00300,map00950,map00960,map00130,map00401	0	2118	50.42	49.33	48.22	70.3	73.51	68.68	53.99	56.45	55.24	44.72	47.87	45.78	28.49	29.79	27.83	28.66	29.32	29.97	104.39	109.33	106.86	41.43	43.32	42.39	44.91	45.97	48.07
Mona_0635	evm.TU.C1.413	4606	GO:0005524		GO:0006468								8.03	7.67	7.85	8.95	8.74	9.16	8.61	8.41	8.81	4.78	4.46	4.57	6.44	6.73	6.29	5.77	5.9	6.03	11.8	11.26	11.53	9.98	9.75	10.44	7.53	7.2	7.03
Mona_0636	evm.TU.C1.414	1836											7.56	7.73	7.39	6.5	6.35	6.65	9.21	9.63	9.42	3.88	3.96	3.79	2.99	3.13	2.92	2.71	2.83	2.77	4.49	4.71	4.6	6.28	6.14	6.57	5.08	4.86	4.97
Mona_0637	evm.TU.C1.415	1401											6.36	5.94	6.08	7.15	7.32	6.98	7.39	7.73	7.56	4.74	4.84	4.63	5.85	6.12	5.71	13.39	13.08	13.7	3.67	3.75	3.59	6.54	6.39	6.69	4.9	5.02	5.14
Mona_0638	evm.TU.C1.416	2598	GO:0005524		GO:0006468	K00908	-	EC:2.7.11.17	Ca2+/calmodulin-dependent protein kinase	-	0	1735	74.64	71.28	72.96	119.57	116.81	122.33	83.7	85.63	87.52	20.1	20.55	19.65	16.95	17.34	16.56	111.15	113.72	108.58	70.83	75.81	72.5	31.57	33.01	32.3	26.37	26.99	27.61
Mona_0639	evm.TU.C1.417	2065	GO:0051287		GO:0055114	K03935	NDUFS2	EC:1.6.5.3 1.6.99.3	NADH dehydrogenase (ubiquinone) Fe-S protein 2	map01100,map05016,map00190,map05010,map05012	0	2326	134.46	125.62	128.59	132.14	138.17	129.09	164.57	172.08	168.37	74.51	72.9	71.26	75.32	77.06	78.76	50.23	51.39	49.07	186.22	173.98	178.09	122.41	119.58	128	59.4	60.8	63.58
Mona_0640	evm.TU.C1.418	1660	GO:0046983		GO:0006351	K03027	RPC40	-	DNA-directed RNA polymerases I and III subunit RPAC1	map01100,map00230,map00240,map05169,map03020,map04623	0	1736	38.64	41.36	39.55	57.67	59	56.34	32.68	31.93	33.43	6.25	6.69	6.4	16.48	16.1	16.86	44.83	46.88	43.8	27.24	26.65	26.05	21.63	21.13	22.13	24.47	23.4	23.94
Mona_0641	evm.TU.C1.419	1320	GO:0016491		GO:0055114								0.69	0.68	0.66	0.38	0.37	0.39	1.18	1.21	1.23	0.56	0.58	0.57	0.94	0.96	0.98	0.15	0.15	0.15	1.04	0.97	0.99	2.35	2.46	2.4	0.33	0.34	0.35
Mona_0642	evm.TU.C1.42	1247	GO:0005515			K08486	STX1B_2_3	-	syntaxin 1B/2/3	map04721,map04130	4e-95	901	294.85	288.49	281.98	429.67	449.28	419.75	302.96	316.79	309.95	217.09	227.35	222.22	200.57	195.94	209.73	208.72	213.54	218.25	301.9	316.16	309.03	257.2	268.94	263.14	205.91	210.77	220.39
Mona_0643	evm.TU.C1.420	1267	GO:0004190		GO:0006508								1.15	1.07	1.1	1.37	1.43	1.4	2.11	2.06	2.16	0.8	0.86	0.82	0.98	1.02	0.96	1.92	1.96	2.01	1.3	1.24	1.27	2.97	3.04	2.9	1.38	1.35	1.32
Mona_0644	evm.TU.C1.421	1287	GO:0008168										4.75	4.97	4.86	8.04	8.23	7.85	6.43	6.28	6.58	2.41	2.31	2.36	4.08	3.99	4.27	2.99	3.13	2.92	5.51	5.27	5.39	10.29	10.53	10.76	3.15	3.22	3.29
Mona_0645	evm.TU.C1.422	798											182.4	178.47	174.44	111.87	116.98	109.29	165.05	161.24	168.86	125.33	134.15	128.29	68.74	71.88	70.33	72.8	71.12	76.12	184.91	197.92	189.28	92.54	94.68	96.76	121.1	118.37	115.64
Mona_0646	evm.TU.C1.423	1615											3.1	2.89	2.96	1.64	1.71	1.68	3.1	3.24	3.17	0.71	0.76	0.73	1.87	1.83	1.91	1.19	1.16	1.24	1.69	1.66	1.62	3.8	3.71	3.89	0.75	0.73	0.76
Mona_0647	evm.TU.C1.424	1562	GO:0020037			K07824	-	EC:1.14.13.12	benzoate 4-monooxygenase	map01100,map01120,map00627,map00362	3e-46	481	2.07	2.17	2.12	1.91	1.87	1.95	3.75	3.92	3.84	1.04	1.11	1.06	2.57	2.69	2.63	3.76	3.85	3.67	1.28	1.25	1.22	4.19	4.29	4.38	0.96	0.92	0.9
Mona_0648	evm.TU.C1.425	725	GO:0005515			K03233	EEF1G	-	elongation factor 1-gamma	map05134	2e-62	617	18.31	17.11	17.51	6.05	5.91	6.19	18.2	19.03	17.78	6.46	6.04	6.18	2.02	2.07	1.97	0.84	0.82	0.88	3.63	3.55	3.47	2.26	2.31	2.21	4.58	4.48	4.68
Mona_0649	evm.TU.C1.426	1605											2.38	2.28	2.33	0.52	0.51	0.53	2.47	2.58	2.41	0.8	0.86	0.82	0.77	0.79	0.81	0.38	0.4	0.37	0.83	0.79	0.81	1.78	1.86	1.82	0.71	0.73	0.76
Mona_0650	evm.TU.C1.427	11839	GO:0048037		GO:0008152								0.39	0.42	0.4	0.56	0.57	0.55	0.6	0.61	0.63	0.47	0.45	0.46	0.71	0.74	0.73	0.86	0.84	0.88	1.5	1.4	1.43	0.5	0.52	0.49	0.23	0.24	0.25
Mona_0651	evm.TU.C1.428	1686											2.97	3.11	3.04	4.18	4.08	4.37	2.97	2.9	3.11	1.5	1.46	1.43	3.67	3.59	3.84	6.19	6.05	6.47	4.7	4.8	4.59	1.94	1.9	2.03	3.36	3.21	3.28
Mona_0652	evm.TU.C1.429	2703											32.7	31.99	31.27	27.94	29.22	28.58	30.63	31.34	32.03	13.98	13.06	13.37	15.06	15.41	15.75	11.67	11.94	11.4	25.48	24.93	24.37	23.17	23.7	24.23	14.34	13.71	14.03
Mona_0653	evm.TU.C1.43	498				K05527	-	-	BolA protein	-	6e-46	471	48.75	47.7	46.62	38.41	40.16	37.52	34.29	35.08	35.86	20.28	18.94	19.39	32.89	33.65	34.39	54.97	53.7	56.24	43.8	44.76	42.81	36.29	37.95	37.13	26	26.61	27.22
Mona_0654	evm.TU.C1.430	2273				K08508	SNAP23	-	synaptosomal-associated protein, 23kDa	map04130	1e-136	1259	89.32	83.45	85.42	109.34	111.86	114.33	101.09	98.76	105.7	35.01	32.71	33.48	25.49	24.9	26.08	124.77	127.65	121.89	66.94	63.92	65.43	65.91	67.43	64.39	39.81	38.07	38.95
Mona_0655	evm.TU.C1.431	3067	GO:0003676		GO:0006397								33.44	31.94	32.69	49.06	47.93	51.3	30.32	31.02	29.62	12.82	12.54	12.26	16.17	15.8	16.91	27.17	26.54	27.8	29.66	30.31	28.99	39.62	40.53	38.71	19.18	18.75	19.61
Mona_0656	evm.TU.C1.432	3815	GO:0005525			K03234	-	-	elongation factor 2	-	0	4100	738.76	690.2	706.51	832.66	813.44	870.67	738.13	771.82	721.09	341.25	348.78	333.55	387.75	378.8	396.7	180.75	184.92	189	823.66	841.83	805.08	599.91	586.06	627.3	234.8	240.35	251.32
Mona_0657	evm.TU.C1.433	7615											11.13	10.89	10.64	10.29	10.53	10.76	9.71	10.15	9.49	5.83	5.71	5.58	6.5	6.35	6.8	0.6	0.61	0.59	8.68	8.28	8.48	9.94	10.39	9.71	1.79	1.83	1.91
Mona_0658	evm.TU.C1.434	1885											8.69	9.11	8.9	9.4	9.18	9.62	9.38	9.6	9.81	6.12	6.55	6.26	8.28	8.09	8.47	6.56	6.41	6.71	9.88	10.1	9.66	9.15	9.57	8.94	3.35	3.2	3.27
Mona_0659	evm.TU.C1.435	2798											34.18	32.64	33.41	41.47	42.43	43.36	33.66	32.88	34.44	15.34	14.64	14.99	14.22	14.55	14.87	51.96	53.16	54.33	38.73	40.55	39.64	25.49	26.08	24.9	19.48	19.94	20.85
Mona_0660	evm.TU.C1.436	1674											19.59	20.51	20.05	35.37	36.19	34.55	24.53	25.65	25.1	8.19	7.65	7.83	21.69	22.19	22.68	113.02	110.41	118.18	33.23	31.05	31.78	45.92	44.86	46.98	39.24	37.53	38.4
Mona_0661	evm.TU.C1.437	3084	GO:0008484		GO:0008152								100.14	104.88	102.51	82.46	86.22	80.56	96.04	93.82	98.26	10.74	10.03	10.27	3.36	3.44	3.51	4.96	4.85	5.07	59.09	63.25	60.49	18.99	18.55	19.43	5.47	5.23	5.35
Mona_0662	evm.TU.C1.438	4411				K04648	DCTN1	-	dynactin 1	map05016,map04962	0	4073	17.6	18.84	18.02	26.49	27.7	25.88	18.11	18.94	18.53	12.64	11.81	12.09	11.39	11.13	11.65	2.25	2.35	2.2	19.6	20.98	20.06	19.43	20.32	19.88	5.1	4.88	4.77
Mona_0663	evm.TU.C1.439	1680	GO:0003824		GO:0008152								36.59	35.8	34.99	27.55	28.81	26.91	41.95	43.86	42.92	73.14	69.84	71.49	52.34	51.13	53.55	63.49	64.96	62.02	34.78	33.22	34	29.01	30.33	29.68	69.14	70.77	74
Mona_0664	evm.TU.C1.44	2644	GO:0003824		GO:0008152								23.69	22.14	22.66	15.57	15.21	15.93	20.45	21.38	19.98	15.47	15.13	14.79	13.38	13.07	13.69	10.97	10.72	11.22	14.42	15.43	14.76	15.46	16.17	15.1	8.17	7.81	7.99
Mona_0665	evm.TU.C1.440	3051											25.11	23.97	24.54	40.5	41.43	42.35	23.72	24.27	23.17	17.68	17.3	16.91	24.21	24.77	23.65	15.19	15.54	15.88	39.18	41.94	40.11	32.89	32.13	33.65	14.22	14.56	15.22
Mona_0666	evm.TU.C1.441	3363				K14566	UTP24	-	U3 small nucleolar RNA-associated protein 24	map03008	1e-83	798	7.75	7.93	7.58	9.21	9	9.63	9.31	9.1	9.73	12.3	12.57	12.02	11.19	11.7	10.93	15.38	15.73	16.08	6.25	6.12	5.98	7.88	8.24	8.06	12.12	12.41	12.98
Mona_0667	evm.TU.C1.442	6181	GO:0003723										59.63	56.93	58.28	78.28	76.47	80.09	72.44	74.11	70.77	112.8	110.37	107.88	161.56	168.94	157.83	68.55	66.97	71.68	85.11	91.1	87.12	91.17	89.07	93.27	87.29	85.32	83.35
Mona_0668	evm.TU.C1.443	7627	GO:0020037	GO:0016459		K00698	CHS1	EC:2.4.1.16	chitin synthase	map00520	0	7962	68.02	66.55	65.05	94.9	97.09	99.23	78.48	80.29	76.67	32.57	31.11	31.84	37.61	36.74	38.48	19.65	20.55	19.2	67.98	71.2	69.59	75.36	78.8	77.1	35.78	34.22	35.01
Mona_0669	evm.TU.C1.444	6516	GO:0020037	GO:0016459		K00698	CHS1	EC:2.4.1.16	chitin synthase	map00520	0	7016	98.58	100.76	96.36	126.39	132.16	123.47	105.66	103.22	108.1	38.22	37.39	36.55	36.66	35.81	38.33	18.02	18.84	17.6	92.4	88.24	90.32	107.1	104.63	111.99	33.86	32.38	31.63
Mona_0670	evm.TU.C1.445	493											0	0	0	0	0	0	0	0	0	0	0	0	0	0	0	0	0	0	0	0	0	0	0	0	0	0	0
Mona_0671	evm.TU.C1.446	3836	GO:0030983		GO:0006298	K10858	PMS2	-	DNA mismatch repair protein PMS2	map03430,map03460	0	2031	12.01	11.22	11.49	10.99	11.49	11.24	11.42	11.68	11.94	11.62	11.37	11.11	6.51	6.36	6.81	6.9	7.21	7.06	13.32	12.45	12.74	8.12	8.31	8.49	5.09	4.98	4.87
Mona_0672	evm.TU.C1.447	1625											116.32	108.67	111.24	147.79	154.54	151.2	122.61	119.78	128.21	131.26	122.63	125.53	120.44	123.22	117.66	494.11	482.71	505.51	102.95	96.19	98.46	136.07	132.93	142.28	135.79	139	145.35
Mona_0673	evm.TU.C1.448	2116											26.57	25.37	25.97	62.19	63.63	60.75	29.39	30.07	28.71	89.5	95.79	91.61	62.62	64.07	61.17	435.95	446.01	425.89	30.82	28.79	29.47	43.75	42.74	45.75	29.13	27.86	27.22
Mona_0674	evm.TU.C1.449	4718	GO:0043565		GO:0006355	K09184	-	-	GATA-binding protein, other eukaryote	-	1e-139	1279	24.94	25.49	24.38	31.49	32.93	32.22	26.58	25.97	27.79	10.75	10.52	10.28	15.66	15.3	16.37	38.23	39.98	37.35	26.91	27.5	26.3	21.58	22.08	21.08	24.13	23.08	22.55
Mona_0675	evm.TU.C1.45	3600	GO:0004540			K01175	-	EC:3.1.-.-		-	0	3399	38.45	36.71	37.58	47.94	49.05	46.83	35.05	34.24	36.65	13.83	14.81	14.16	23.05	22.52	23.58	8.34	8.72	8.53	27.51	25.7	26.31	38.37	40.12	37.48	20.84	19.93	20.39
Mona_0676	evm.TU.C1.450	2360	GO:0016773										42.65	45.65	43.66	59.13	57.77	60.49	47.73	46.63	49.91	35.36	33.04	33.82	22.88	23.41	23.92	34.76	33.96	36.35	42.86	40.04	40.99	42.79	44.74	43.78	21.53	22.04	22.55
Mona_0677	evm.TU.C1.451	1290	GO:0008270	GO:0005634	GO:0006355								9.11	9.31	8.9	9.63	10.07	9.85	9.29	9.71	9.08	6.27	6.57	6.42	4.91	5.13	4.8	6.37	6.22	6.66	8.85	8.45	8.65	5.64	5.9	5.51	7.08	6.92	7.24
Mona_0678	evm.TU.C1.452	1079											6.48	6.34	6.2	9.98	10.44	9.75	5.92	6.06	5.78	4.44	4.75	4.54	5.87	5.73	6.14	12.31	12.59	12.87	6.23	5.82	5.96	7.2	7.53	7.03	8.57	8.77	8.97
Mona_0679	evm.TU.C1.453	5064	GO:0005524										13.29	13	12.71	12.49	12.2	12.78	14.72	14.38	15.06	17.92	17.54	17.14	19.99	20.45	20.9	13.49	13.18	13.8	10.78	10.3	10.54	19.44	19.89	18.99	13.15	12.85	12.55
Mona_0680	evm.TU.C1.454	2454				K15152	-	-	mediator of RNA polymerase II transcription subunit 21	-	4e-55	553	2.93	2.86	2.8	3.1	3.24	3.17	1.69	1.77	1.73	0.75	0.76	0.73	1.13	1.18	1.1	1.94	2.03	1.98	3.04	2.84	2.91	1.37	1.34	1.43	1.27	1.21	1.24
Mona_0681	evm.TU.C1.455	958											0	0	0	0	0	0	0	0	0	0	0	0	0	0	0	0	0	0	0	0	0	0	0	0	0	0	0
Mona_0682	evm.TU.C1.456	2099				K11557	-	-	kinetochore protein Spc24, fungi type	-	6e-98	922	4.13	4.33	4.23	6.75	6.59	6.91	3.58	3.74	3.66	0.84	0.8	0.82	1.03	1.05	1.01	7.49	7.66	7.83	4.78	5	4.89	2.38	2.33	2.49	1.72	1.76	1.8
Mona_0683	evm.TU.C1.457	1161											93.12	86.99	89.05	83.74	87.56	85.67	89.89	91.96	87.82	68.59	64.09	65.6	42.79	44.74	43.78	150.47	157.34	147	97.63	95.52	93.37	58.95	57.59	60.31	83.86	80.2	82.05
Mona_0684	evm.TU.C1.458	2185											81.45	87.18	83.37	69.24	70.84	72.4	84.95	86.91	82.99	81.18	86.89	83.1	82.07	80.18	85.82	260.33	272.21	254.32	58.18	54.36	55.64	70.62	68.99	72.25	88.97	86.96	84.95
Mona_0685	evm.TU.C1.459	8972	GO:0005515		GO:0008152								58.54	59.83	57.22	64.41	67.35	65.9	45.82	44.76	47.91	24.04	22.46	22.99	30.22	30.92	31.6	29.62	28.94	30.3	55.79	59.72	57.11	36.56	38.23	37.4	18.65	18.23	17.81
Mona_0686	evm.TU.C1.46	1519	GO:0016491		GO:0008152								50.45	49.36	48.25	58.39	59.74	61.06	38.16	39.9	37.28	15.8	15.08	15.44	23.04	24.09	22.51	40.45	39.52	41.38	99.49	95.01	97.25	40.97	42.84	40.02	21.15	20.23	20.7
Mona_0687	evm.TU.C1.460	1194	GO:0016491		GO:0055114								20.11	19.67	19.23	19.7	19.25	20.6	19.87	20.78	19.41	7.96	8.52	8.15	8.28	8.09	8.66	16.3	15.92	17.04	36.98	36.19	35.37	13.08	12.78	13.38	6.63	6.79	6.95
Mona_0688	evm.TU.C1.461	1089											1.67	1.56	1.6	3.88	3.97	3.79	2.61	2.73	2.67	0.06	0.06	0.06	0.35	0.34	0.36	4.56	4.77	4.67	3.19	3.12	3.05	4.36	4.56	4.26	2.04	1.99	1.94
Mona_0689	evm.TU.C1.462	5809	GO:0030170		GO:0008152	K01694	TRP	EC:4.2.1.20	tryptophan synthase	map01100,map01110,map00260,map00400	0	3213	57.11	54.53	55.82	80.09	81.94	83.75	66.01	67.53	64.49	61.53	64.43	62.98	68.29	69.87	66.71	43.32	45.3	42.32	51.81	49.47	50.64	67.77	66.21	70.86	56.38	55.11	53.84
Mona_0690	evm.TU.C1.463	2201	GO:0046961	GO:0033178	GO:0046034	K02147	ATPeVB	EC:3.6.3.14	V-type H+-transporting ATPase subunit B	map01100,map00190,map04145,map05110,map04721,map05120,map05323,map04966	0	2534	129.45	123.61	126.53	111.33	108.76	116.41	148.52	145.09	151.95	79.49	75.91	77.7	61.4	59.98	62.82	140.27	143.51	137.03	152.81	156.18	149.36	99.35	103.89	101.64	102.35	100.04	97.73
Mona_0691	evm.TU.C1.464	2260											13.93	13.31	13.62	11.91	11.64	12.18	15.53	15.89	15.17	12.16	13.02	12.45	12.65	12.36	13.23	5.34	5.46	5.22	19.31	18.04	18.47	13.35	13.96	13.66	11.92	12.2	12.48
Mona_0692	evm.TU.C1.465	2187	GO:0031072			K09529	-	-	DnaJ homolog subfamily C member 9	-	1e-95	905	9.4	8.78	8.99	11.4	11.92	11.14	9.58	9.8	9.36	3.79	3.97	3.88	5.9	6.17	6.04	14.6	14.94	15.27	6.26	5.98	6.12	8.79	9.19	8.59	6.66	6.51	6.36
Mona_0693	evm.TU.C1.466	1058	GO:0016787			K01500	-	EC:3.5.4.-		-	4e-98	924	13.65	14.29	13.97	13.7	14.33	13.38	15.41	15.05	16.11	8.39	7.83	8.02	8.4	8.59	8.78	17.06	17.45	16.67	7.35	7.19	7.03	12.99	13.29	13.58	7.06	6.9	7.21
Mona_0694	evm.TU.C1.467	2504											18.33	18.74	17.92	20.84	21.32	20.36	20.39	19.92	20.86	15.24	14.91	14.57	20.43	21.36	20.9	21.99	22.5	22.99	17.22	16.44	16.83	19.63	20.08	20.53	19.7	19.26	20.14
Mona_0695	evm.TU.C1.468	2161											94.45	92.41	90.33	81.28	84.99	79.4	62.26	60.82	63.7	134.19	125.37	128.33	146.13	149.5	152.8	11.82	11.55	12.36	71.92	76.98	73.62	118.18	123.57	120.91	70.75	69.15	72.31
Mona_0696	evm.TU.C1.469	2472											9.68	9.89	9.46	11.93	11.65	12.47	12.7	13.28	12.41	11.62	11.37	11.11	9.78	9.55	10.23	8.61	8.81	9	10.99	10.49	10.74	18.16	17.74	18.58	12.53	12.83	13.13
Mona_0697	evm.TU.C1.47	1068											38.48	39.33	37.61	30.86	32.27	30.15	41.59	43.49	42.55	35.4	33.07	33.85	12.81	13.11	12.51	20.79	21.74	20.31	28.71	29.34	28.06	36.91	37.76	38.59	30.79	29.45	30.13
Mona_0698	evm.TU.C1.470	4245	GO:0005524		GO:0006468	K12765	IME2	EC:2.7.11.1	meiosis induction protein kinase IME2/SME1	map04113	0	2806	81.88	80.12	78.31	108.31	110.81	113.25	89.73	93.83	87.66	54.85	57.45	56.15	74.19	75.9	77.58	59.69	62.41	58.31	127.25	124.5	121.69	122.21	127.79	125.03	114.48	111.9	109.32
Mona_0699	evm.TU.C1.471	2826				K12589	RRP42	-	exosome complex component RRP42	map03018	1e-161	1476	24.53	26.26	25.11	30.1	29.41	31.47	22.89	23.42	22.36	12.81	13.41	13.11	17.74	17.33	18.55	35.09	34.28	35.9	20.06	21.47	20.53	17.74	18.55	18.15	18.13	18.56	18.99
Mona_0700	evm.TU.C1.472	823											0	0	0	0	0	0	0	0	0	0	0	0	0	0	0	0	0	0	0	0	0	0	0	0	0	0	0
Mona_0701	evm.TU.C1.473	880	GO:0020037			K08738	CYC	-	cytochrome c	map05016,map05010,map05012,map05168,map05200,map05152,map05164,map02020,map05134,map04210,map05014,map05210,map05161,map04115,map05145,map05416,map05222	3e-48	491	1392.19	1300.68	1331.41	708.24	724.59	740.57	1188.72	1216.15	1242.98	1886.06	1762.09	1803.72	1343.01	1374.01	1312.01	881.42	901.76	861.08	972.13	928.27	950.2	1141.98	1194.11	1115.62	1405.06	1438.25	1503.9
Mona_0702	evm.TU.C1.474	3292											40.48	38.66	39.57	48	50.19	46.89	47.53	48.63	49.7	45.05	44.07	43.08	58.61	59.96	57.26	59.2	60.57	57.83	41.45	44.37	42.43	79.14	77.31	80.97	38.09	38.99	40.77
Mona_0703	evm.TU.C1.475	3248	GO:0051087		GO:0006457	K03687	-	-	molecular chaperone GrpE	-	7e-98	923	83.24	81.45	79.61	48.55	49.67	50.77	87.16	85.15	91.14	45.59	43.53	44.56	58.83	57.47	61.52	157.52	164.71	153.88	55.43	54.23	53.01	58.51	61.18	57.16	48.27	47.18	46.09
Mona_0704	evm.TU.C1.476	853											0	0	0	0	0	0	0	0	0	0	0	0	0	0	0	0	0	0	0	0	0	0	0	0	0	0	0
Mona_0705	evm.TU.C1.477	4213	GO:0004057		GO:0016598	K00685	-	EC:2.3.2.8	arginine-tRNA-protein transferase	-	0	1863	37.2	38.02	36.36	48.26	47.15	49.37	37.77	38.64	36.9	29.73	28.39	29.06	33.12	34.63	32.36	108.73	111.24	106.22	49.76	53.27	50.94	28.11	28.76	29.39	32.48	31.75	31.02
Mona_0706	evm.TU.C1.478	2212	GO:0016787										60.18	56.22	57.55	85.88	89.8	83.9	53.03	51.81	54.25	14.31	13.37	13.69	39.72	40.64	38.8	53.4	52.17	54.63	40.19	41.07	39.28	57.78	60.42	56.45	48.32	46.21	45.14
Mona_0707	evm.TU.C1.479	3418	GO:0046983		GO:0006351	K03011	RPB3	-	DNA-directed RNA polymerase II subunit RPB3	map01100,map00230,map05016,map00240,map05169,map03020	1e-179	1624	29.33	31.39	30.02	35.54	34.72	36.36	28.14	29.42	28.79	17.03	16.67	16.29	16.32	17.06	16.7	35.57	34.75	37.19	26.53	27.79	27.16	24.83	25.96	24.26	21.26	20.78	21.73
Mona_0708	evm.TU.C1.48	615											13.6	13.31	13.01	6.06	6.2	5.92	11.22	11.73	11.48	4.93	5.28	5.05	16.71	16.32	17.1	8.08	8.45	8.27	4.15	4.35	4.25	9.71	9.49	10.15	33.22	34	34.78
Mona_0709	evm.TU.C1.480	1576	GO:0005524	GO:0005737	GO:0043039	K01889	FARSA	EC:6.1.1.20	phenylalanyl-tRNA synthetase alpha chain	map00970	0	2081	0	0	0	0	0	0	0	0	0	0	0	0	0	0	0	0	0	0	0	0	0	0	0	0	0	0	0
Mona_0710	evm.TU.C1.481	1244				K13577	SLC25A10	-	solute carrier family 25 (mitochondrial dicarboxylate transporter), member 10	map04964	1e-133	1232	41.72	44.66	42.71	57.38	56.06	60	58.87	57.51	61.56	26.72	25.52	26.12	19.44	18.99	20.33	51.84	54.21	50.64	50.2	47.94	49.07	22.68	22.16	23.72	43.56	41.66	42.62
Mona_0711	evm.TU.C1.482	747	GO:0004129	GO:0005739		K02267	COX6B	-	cytochrome c oxidase subunit 6b	map01100,map05016,map00190,map05010,map05012,map04260	4e-37	395	201.31	188.08	192.52	146	152.66	149.37	266.38	272.53	278.54	231.95	242.91	237.43	165.29	172.84	161.48	146.59	153.28	143.21	201.58	197.23	192.78	287.91	294.55	301.05	228.12	218.16	213.13
Mona_0712	evm.TU.C1.483	598											320.57	327.64	313.34	157.87	161.51	154.23	325.68	340.55	318.16	245	239.71	234.3	167.71	163.84	171.58	233.81	239.21	244.48	258.93	264.64	253.09	297.57	311.15	304.44	256.65	262.71	268.77
Mona_0713	evm.TU.C1.484	1198	GO:0003676										44.95	47.07	46.01	53.02	54.24	51.8	52.34	51.13	53.55	16.2	17.34	16.58	21.48	21.98	22.46	43.59	42.58	44.6	42.13	39.36	40.29	42.12	41.15	44.04	27.72	27.09	26.46
Mona_0714	evm.TU.C1.485	4259				K14005	SEC31	-	protein transport protein SEC31	map04141	0	4505	53.33	52.18	51	70.14	73.34	68.52	50.35	52.65	51.51	21.47	22.49	21.98	30.28	29.58	30.98	7.67	7.49	8.02	71.72	73.3	70.1	46.58	45.5	47.66	12.92	12.36	12.07
Mona_0715	evm.TU.C1.486	1134											50.91	47.57	48.69	51.92	50.72	53.12	53.7	56.15	54.94	24.96	26.72	25.55	38.02	39.76	37.14	69.74	71.35	72.92	41.41	43.37	42.39	60.14	58.75	62.89	23.85	22.81	22.28
Mona_0716	evm.TU.C1.487	2601				K11676	-	-	Ino eighty subunit 2	-	6e-82	788	42.65	43.59	41.69	33.97	35.52	33.19	35.62	37.25	34.8	22.6	23.1	22.09	24.39	24.95	25.5	30.29	29.59	30.99	35.32	37.8	36.15	28.77	28.11	30.08	18.33	17.92	17.51
Mona_0717	evm.TU.C1.488	6984											51.47	49.15	50.31	35.5	36.32	37.12	41.48	40.52	42.44	24.12	25.26	24.69	22.45	22.97	23.47	11.64	12.17	11.37	23.28	23.79	22.75	26.46	27.07	25.85	15.87	16.24	16.98
Mona_0718	evm.TU.C1.489	1444	GO:0003676										115.87	110.65	113.26	107.64	110.12	112.55	108.23	105.73	113.17	88.17	86.27	84.32	76.52	74.75	80.01	155.88	152.28	163	90.89	95.19	93.04	102.39	107.06	104.75	79.82	81.71	83.6
Mona_0719	evm.TU.C1.49	1782											13.18	13.47	12.88	9.25	9.46	9.04	14.04	13.72	14.68	3.03	3.17	3.1	6.72	7.03	6.56	15.48	16.19	15.84	4.66	4.56	4.46	11.89	11.62	12.43	20.79	19.88	20.34
Mona_0720	evm.TU.C1.490	1154											13.33	13.62	13.03	9.4	9.83	9.62	13.08	13.38	12.78	3.04	3.18	3.11	7.23	7.4	7.56	9.75	10.2	9.52	7.29	6.81	6.97	5.03	4.91	5.26	6.11	6.25	6.39
Mona_0721	evm.TU.C1.491	857											0.99	1.06	1.01	0.97	0.95	0.99	0.5	0.51	0.49	0.63	0.65	0.64	2.34	2.29	2.45	3.43	3.59	3.51	0.46	0.49	0.47	1.05	1.03	1.1	2.2	2.1	2.05
Mona_0722	evm.TU.C1.492	1059	GO:0047750	GO:0016021	GO:0016125								38.22	36.5	37.36	53.33	55.76	52.1	43.66	45.65	44.67	17.86	18.26	17.46	17.58	17.99	18.38	135	131.88	138.12	29.96	32.07	30.67	19.54	19.99	20.43	47.06	48.17	49.28
Mona_0723	evm.TU.C1.493	1229											0.15	0.14	0.14	0.81	0.79	0.83	0.35	0.34	0.36	0.46	0.47	0.45	0.13	0.14	0.13	10.23	9.99	10.47	0.72	0.76	0.74	0.53	0.52	0.54	0.3	0.29	0.3
Mona_0724	evm.TU.C1.494	1914	GO:0020037										1.47	1.53	1.5	1.3	1.33	1.36	1.35	1.38	1.41	2.69	2.57	2.63	0.65	0.68	0.63	31.04	30.32	31.76	0.44	0.41	0.42	0.64	0.67	0.65	2.85	2.73	2.67
Mona_0725	evm.TU.C1.495	2232	GO:0005544										57.31	53.55	54.81	96.32	94.1	98.54	69.67	72.85	71.28	72	67.27	68.86	77.16	78.94	75.38	1100.37	1150.6	1125.77	62	63.37	60.6	41.11	42.06	40.16	131.69	134.8	140.95
Mona_0726	evm.TU.C1.496	3241	GO:0008270										18.71	18.3	17.89	16	15.63	16.37	20.84	20.36	21.79	15.51	16.25	15.88	21.38	21.87	22.36	4.82	4.93	5.04	10.07	9.61	9.84	20.03	20.49	20.94	9.75	9.98	10.21
Mona_0727	evm.TU.C1.497	1665											2.35	2.25	2.3	1.54	1.61	1.58	3.32	3.47	3.4	1.25	1.34	1.28	6.03	6.31	6.17	1.77	1.81	1.85	0.69	0.68	0.66	2.21	2.31	2.16	4.53	4.33	4.23
Mona_0728	evm.TU.C1.498	2165	GO:0005515										115.73	108.13	110.68	90.85	95	88.75	87.85	85.82	91.86	157.45	168.53	161.17	188.51	184.16	192.86	136.56	142.79	139.71	74.31	72.71	71.07	204.76	214.11	200.03	194.48	190.09	185.7
Mona_0729	evm.TU.C1.499	445	GO:0003677			K11254	H4	-	histone H4	map05203,map05034,map05322	2e-50	510	1712.14	1599.6	1637.39	964.35	986.61	1008.37	1477.15	1544.58	1443.06	1559.55	1457.05	1491.47	1108.46	1134.04	1159.06	3365.08	3518.69	3442.74	1313.9	1254.62	1284.26	970.47	992.87	1014.77	2336.73	2234.72	2183.14
Mona_0730	evm.TU.C1.5	757	GO:0003993										31.26	29.84	30.55	31.07	31.79	32.49	41.59	40.63	43.49	27.54	25.73	26.34	22.25	21.74	23.27	18.35	19.19	17.93	22.2	23.24	22.72	38.46	37.57	39.35	26.31	25.72	26.89
Mona_0731	evm.TU.C1.50	352											0	0	0	0	0	0	0	0	0	0	0	0	0	0	0	0	0	0	0	0	0	0	0	0	0	0	0
Mona_0732	evm.TU.C1.500	1531											160.4	167.98	164.19	55.01	53.74	56.28	111.94	114.52	109.36	286.18	280.01	273.69	427.21	437.07	446.71	247.22	241.51	258.51	104.83	107.15	102.47	236.41	241.87	230.95	748.95	766.64	801.64
Mona_0733	evm.TU.C1.501	1705											74.88	78.42	76.65	54.11	55.36	52.86	77.35	79.14	75.56	67.31	62.88	64.37	82.39	86.15	80.49	92.95	95.1	90.8	63.67	66.67	65.17	46.76	45.68	47.84	96.11	98.38	100.65
Mona_0734	evm.TU.C1.502	346											11.06	10.56	10.81	16.28	17.02	15.9	9.72	10.16	9.94	5.06	5.3	5.18	26.13	27.32	25.53	17.88	17.47	18.7	5.05	5.17	4.94	13.94	13.62	14.58	30.24	28.92	28.25
Mona_0735	evm.TU.C1.503	2045	GO:0005524			K07178	RIOK1	EC:2.7.11.1	RIO kinase 1	map03008	0	2142	27.04	28.94	27.68	56.17	54.87	58.73	25.18	25.76	26.33	7.54	8.07	7.72	18.06	18.48	18.88	5.11	5.34	4.99	26.74	24.98	25.57	24.83	25.96	25.4	12.62	12.34	12.9
Mona_0736	evm.TU.C1.504	4162	GO:0005524	GO:0005694	GO:0051276	K06669	SMC3	-	structural maintenance of chromosome 3 (chondroitin sulfate proteoglycan 6)	map04111,map04113,map04110,map04114	0	5560	24.76	26.5	25.34	36.85	37.7	36	20.81	20.33	21.76	8.09	7.73	7.91	13.66	13.34	14.28	5.04	5.27	4.92	25.03	23.39	23.94	23.13	24.19	22.6	6.97	6.67	6.82
Mona_0737	evm.TU.C1.505	789											23.34	22.28	22.81	22.99	23.52	22.46	20.88	21.83	21.36	4.61	4.83	4.72	8.13	8.5	7.94	45.49	46.54	47.57	13.95	14.61	14.28	10.99	10.74	11.49	11.57	11.31	11.05
Mona_0738	evm.TU.C1.506	2501	GO:0016491		GO:0055114	K00326	-	EC:1.6.2.2	cytochrome-b5 reductase	map01110,map00520	1e-145	1337	67.35	70.53	68.94	72.12	73.78	75.41	75.73	77.48	79.19	19.92	20.36	19.47	31.36	30.64	32.08	46.05	48.15	47.11	62.1	58.02	59.39	40.77	39.83	41.71	31.56	30.85	32.26
Mona_0739	evm.TU.C1.507	1251	GO:0016307		GO:0046488								4.14	4.43	4.24	1.52	1.56	1.59	4.21	4.11	4.4	1.15	1.07	1.1	3.15	3.29	3.22	6.73	6.57	7.04	1.57	1.49	1.53	1.96	1.91	2.05	4.07	3.89	3.8
Mona_0740	evm.TU.C1.508	4353	GO:0005524	GO:0005737	GO:0006420	K01887	RARS	EC:6.1.1.19	arginyl-tRNA synthetase	map00970	0	3034	46.76	45.75	44.72	49.46	51.72	50.6	40.36	41.29	42.2	25.98	27.8	26.59	28.88	29.55	28.21	6.92	7.08	6.76	36.93	34.5	35.32	32.99	33.75	34.5	16.87	17.27	17.67
Mona_0741	evm.TU.C1.509	1276											0	0	0	0	0	0	0	0	0	0	0	0	0	0	0	0	0	0	0	0	0	0	0	0	0	0	0
Mona_0742	evm.TU.C1.51	1265	GO:0030170		GO:0006520	K01760	metC	EC:4.4.1.8	cystathionine beta-lyase	map01100,map01110,map00270,map00920,map00450	0	1706	79.43	83.19	81.31	81.31	83.19	79.43	81.07	82.94	79.2	47.39	44.27	45.32	33.9	35.45	33.12	85.04	88.92	83.08	92.57	99.09	94.76	72.01	73.67	75.3	39.41	37.69	36.82
Mona_0743	evm.TU.C1.510	1406	GO:0008080		GO:0008152	K06062	PCAF	EC:2.3.1.48	histone acetyltransferase	map05166,map05203,map04330	1e-175	1594	17.15	17.97	17.56	18.97	19.41	18.53	16.87	16.48	17.64	16.11	16.47	15.75	12.69	12.98	12.4	11.32	11.58	11.84	20.79	19.42	19.88	15.99	16.36	15.62	23.13	22.12	21.61
Mona_0744	evm.TU.C1.511	340	GO:0003676										0.75	0.81	0.77	1.22	1.25	1.19	1.52	1.59	1.56	1.91	1.79	1.83	1.59	1.55	1.66	1.19	1.24	1.22	2.42	2.48	2.37	2.65	2.71	2.77	3.62	3.71	3.88
Mona_0745	evm.TU.C1.512	3287											29.66	28.32	28.99	39.1	40	40.88	26.24	26.85	25.63	10.84	10.36	10.6	25.95	26.55	27.13	20.73	20.25	21.68	23.37	25.01	23.92	28.21	29.5	28.86	19.64	18.78	19.21
Mona_0746	evm.TU.C1.513	2162											29.5	30.9	30.2	17.62	17.21	18.03	29.56	30.24	30.91	71.84	67.11	68.7	48.89	50.02	47.76	21.9	22.9	22.41	19.45	20.37	19.91	29.73	30.42	31.09	61.6	58.91	60.27
Mona_0747	evm.TU.C1.514	879											4.84	5.18	4.95	4.24	4.43	4.34	4.12	4.31	4.02	3.76	4.03	3.85	6.24	6.52	6.38	6.46	6.31	6.61	2.9	3.11	2.97	6.98	7.14	7.3	10.4	9.95	10.18
Mona_0748	evm.TU.C1.515	2225	GO:0008026			K14810	-	EC:3.6.4.13	ATP-dependent RNA helicase DDX56/DBP9	-	0	2660	21.57	22.59	22.08	43.62	44.63	45.61	20.2	20.67	19.73	3.17	3.24	3.1	14.17	14.82	13.84	8.2	8.57	8.39	16.21	17.35	16.59	16.13	16.87	15.76	13.98	13.37	13.68
Mona_0749	evm.TU.C1.516	2138											83.18	81.39	79.55	54.23	55.48	56.71	60.68	63.45	62.08	185.1	176.74	180.92	119.66	116.9	125.12	26.94	28.17	27.56	34.23	36.64	35.04	75.27	77.01	73.53	59.7	58.35	57
Mona_0750	evm.TU.C1.517	1649	GO:0008415		GO:0008152	K13511	TAZ	EC:2.3.1.-	monolysocardiolipin acyltransferase	map00564	1e-167	1527	30.64	31.32	29.95	28.42	27.76	29.72	31.59	33.03	32.32	14.02	15.01	14.35	12.65	12.94	13.23	29.94	29.25	30.63	21.04	19.66	20.12	18.84	18.41	19.7	20.07	19.62	20.52
Mona_0751	evm.TU.C1.518	645											112.13	114.6	109.6	95.01	99.35	97.2	115.4	120.67	118.06	38.36	35.84	36.69	49.11	47.98	51.35	138.02	144.32	141.21	85.14	91.13	87.15	56.55	59.13	55.24	68.77	67.22	65.67
Mona_0752	evm.TU.C1.519	1027											5.12	5.23	5	4.76	4.87	4.98	5.96	6.1	6.23	4.12	4.21	4.03	4.21	4.11	4.31	11.85	11.58	12.39	3.61	3.69	3.53	9.16	9.58	9.37	15.36	15.01	15.7
Mona_0753	evm.TU.C1.52	3755											9.7	10.16	9.93	21.3	22.27	20.81	10.61	11.09	10.85	6.61	6.17	6.32	6.56	6.41	6.71	2.54	2.66	2.6	14.67	15.71	15.02	13.11	13.41	13.71	5.11	5.23	5.35
Mona_0754	evm.TU.C1.520	2345				K08329	ATG17	-	autophagy-related protein 17	map04140	0	1825	29.1	29.74	28.44	29.88	30.57	29.19	29.28	28.6	29.96	23	21.96	22.48	24.42	24.98	25.53	12.71	13	12.42	32.21	32.92	31.48	31.04	30.32	31.76	17.19	17.6	18.4
Mona_0755	evm.TU.C1.521	2016	GO:0005515			K10259	MET30	-	F-box and WD-40 domain protein MET30	map04111,map04120	0	2706	36.62	35.83	35.02	42.68	44.63	41.69	39.83	41.65	40.75	26.09	25.53	24.95	35.53	34.71	36.35	29.42	30.76	30.1	28.12	29.44	28.78	59.99	58.61	62.73	25.52	24.41	24.97
Mona_0756	evm.TU.C1.522	847											8.72	8.32	8.52	7.33	7.5	7.66	6.82	6.66	6.98	2.98	2.92	2.85	7.39	7.56	7.22	6.94	6.78	7.1	5.45	5.83	5.58	16.99	17.38	17.77	24.04	22.99	23.52
Mona_0757	evm.TU.C1.523	666	GO:0008565	GO:0005743	GO:0015031								262.25	256.59	250.8	196.71	205.69	201.25	208.38	217.89	213.19	104.17	99.47	101.82	134.46	140.6	131.36	371.16	388.1	362.59	118.18	120.78	115.51	122.66	125.49	119.83	121.24	124.1	126.96
Mona_0758	evm.TU.C1.524	1595	GO:0004497		GO:0055114	K00480	-	EC:1.14.13.1	salicylate hydroxylase	map01100,map01120,map00626,map00624,map00621	1e-123	1142	2.19	2.29	2.24	2.44	2.5	2.38	1.84	1.8	1.88	0.67	0.72	0.69	1.36	1.39	1.42	1.21	1.24	1.27	1.85	1.93	1.89	2.1	2.2	2.15	2.43	2.49	2.6
Mona_0759	evm.TU.C1.525	2574	GO:0022857	GO:0016021	GO:0055085								2.51	2.34	2.4	7.91	8.27	8.09	2.18	2.13	2.23	1.67	1.59	1.63	5.64	5.51	5.77	2.95	3.08	2.88	6.16	6.29	6.02	3.88	3.97	4.06	6.34	6.2	6.48
Mona_0760	evm.TU.C1.526	5694											12.25	13.11	12.54	15.74	16.1	16.46	12.56	13.13	12.27	2.79	2.99	2.86	5.55	5.68	5.8	1.66	1.74	1.7	9.99	10.47	10.23	7.61	7.96	7.43	3.51	3.59	3.75
Mona_0761	evm.TU.C1.527	4222	GO:0035091		GO:0007154								27.87	26.03	26.65	43.98	45	42.96	27.68	28.32	27.04	17	15.88	16.26	23.06	22.53	24.11	59.32	60.69	62.03	33.8	33.07	32.32	33.72	34.5	32.94	12.51	12.23	11.95
Mona_0762	evm.TU.C1.528	937											0	0	0	0	0	0	0	0	0	0	0	0	0	0	0	0	0	0	0	0	0	0	0	0	0	0	0
Mona_0763	evm.TU.C1.529	337											7.82	7.31	7.48	103.21	105.59	100.83	5.63	5.5	5.89	19.48	18.2	18.63	52.96	55.38	54.18	223.85	229.02	234.07	41.52	42.43	40.58	39.31	41.1	38.4	62.09	59.38	58.01
Mona_0764	evm.TU.C1.53	3477											30.8	28.78	29.46	53.85	56.31	52.61	29.37	30.71	28.69	8.98	9.4	9.19	12.44	12.15	13.01	51.35	52.54	53.69	27.13	28.41	27.77	41.32	40.37	42.27	22.58	21.59	22.09
Mona_0765	evm.TU.C1.530	2586	GO:0008270	GO:0005634	GO:0006355								8.33	8.15	7.97	68.27	71.39	66.69	4.9	5.01	4.79	14.2	14.88	14.54	36.45	35.61	37.29	229.29	239.76	234.58	24.9	23.78	24.34	24.76	25.89	24.19	45.61	44.58	43.55
Mona_0766	evm.TU.C1.531	709				K00286	-	EC:1.5.1.2	pyrroline-5-carboxylate reductase	map01100,map01110,map00330	3e-67	658	1.44	1.54	1.47	10.16	10.62	10.39	1.22	1.28	1.25	2.54	2.49	2.43	8.5	8.7	8.89	12.73	13.02	13.31	11.09	11.61	11.35	2.65	2.77	2.71	0.87	0.89	0.91
Mona_0767	evm.TU.C1.532	1623											5.32	5.21	5.09	7.45	7.79	7.62	8.88	9.08	9.29	3.49	3.65	3.57	34.9	36.49	34.09	3	3.14	2.93	11.41	11.66	11.15	22.98	22.45	24.03	93.32	95.52	97.72
Mona_0768	evm.TU.C1.533	5621	GO:0004221		GO:0006511	K11835	-	EC:3.1.2.15	ubiquitin carboxyl-terminal hydrolase 4/11/15	-	0	4856	44.06	43.11	42.14	69.29	72.45	70.89	34.54	33.74	35.34	19.33	18.45	18.89	36	35.17	36.83	94.16	96.33	98.46	33.91	35.51	34.71	43.67	44.68	42.66	25.27	24.17	23.61
Mona_0769	evm.TU.C1.534	2158	GO:0008270	GO:0005634	GO:0006355								8.94	8.54	8.74	8.86	8.66	9.26	9.23	9.44	9.65	6.56	6.13	6.27	4.55	4.44	4.76	4.75	4.64	4.97	13.11	13.39	12.81	7.77	7.59	7.95	6.6	6.31	6.46
Mona_0770	evm.TU.C1.535	2260	GO:0016758		GO:0008152								13.38	14.33	13.7	19.27	20.15	18.83	18.28	18.7	19.11	8.73	9.15	8.94	9.81	10.26	10.04	4.67	4.88	4.78	13.7	13.08	13.39	12.37	12.66	12.93	7.84	7.66	8.01
Mona_0771	evm.TU.C1.536	2076											311.95	291.44	298.33	209.9	205.06	214.74	322.95	330.4	315.5	51.35	47.98	49.11	31.3	32.02	30.58	11.53	11.8	12.06	190.9	182.28	186.59	45.65	44.6	46.7	49.53	47.37	48.46
Mona_0772	evm.TU.C1.537	3220	GO:0004185		GO:0006508	K01288	-	EC:3.4.16.6	carboxypeptidase D	-	0	1725	32.79	34.33	33.56	14.22	13.89	14.87	39.94	39.02	40.86	8.79	8.39	8.59	10.34	10.1	10.81	8.09	7.9	8.28	11.53	11.78	11.27	8.1	8.47	8.29	17.44	17.05	16.66
Mona_0773	evm.TU.C1.538	2945	GO:0005524		GO:0006468	K08286	-	EC:2.7.11.-	protein-serine/threonine kinase	-	0	1884	56.62	55.4	54.15	79.33	82.95	81.16	53.57	56.02	54.81	55.74	59.66	57.06	63.47	62.01	64.93	80.01	81.86	83.66	60.12	56.17	57.5	69.86	68.25	71.47	60.96	58.3	56.95
Mona_0774	evm.TU.C1.539	2455	GO:0004806		GO:0006629								0.97	1.01	0.99	1.28	1.34	1.31	0.84	0.82	0.88	1.02	1.09	1.04	1.48	1.45	1.55	3.06	2.99	3.13	1.92	1.8	1.84	4.16	4.26	4.06	1.65	1.69	1.77
Mona_0775	evm.TU.C1.54	2669	GO:0016491		GO:0008152								21.23	21.7	20.75	22.03	22.54	23.04	19.75	20.21	19.29	25.05	23.41	23.96	29.82	31.18	30.51	83.61	85.54	81.68	24.51	25.05	23.96	26.99	28.22	27.61	26.73	25.56	24.97
Mona_0776	evm.TU.C1.540	2436											25.83	24.13	24.7	26.75	27.97	27.37	31.34	32.06	32.77	11.67	12.5	11.95	17.13	16.73	17.53	15.23	14.88	15.58	25.61	27.41	26.21	32.9	33.66	32.14	17.86	18.28	19.11
Mona_0777	evm.TU.C1.541	1742											16.92	18.11	17.32	16.35	17.1	15.97	16.49	17.24	16.11	7.46	6.97	7.13	11.27	11.53	11.78	2.39	2.33	2.5	10.94	11.46	11.2	20.61	21.09	20.13	9.8	9.37	9.59
Mona_0778	evm.TU.C1.542	2441	GO:0008270	GO:0005634	GO:0006351								22.75	22.26	21.76	20.29	21.22	20.76	25.69	26.28	25.1	8.36	8.54	8.17	12.98	13.28	12.68	21.43	22.41	20.94	17.27	16.9	16.52	17.76	17.35	18.17	12.55	12.85	13.15
Mona_0779	evm.TU.C1.543	1410											15.26	15.6	14.92	16.03	15.66	16.4	17.13	17.91	17.53	7.01	7.16	6.85	12.38	12.95	12.09	70.26	68.64	73.47	15.81	15.47	15.12	18.1	18.93	17.68	18.78	17.96	17.55
Mona_0780	evm.TU.C1.544	2278											20.28	18.94	19.39	23.41	23.95	24.48	20.56	21.03	21.5	14.15	14.81	14.48	11.46	11.98	11.2	69.26	72.42	70.86	13.02	13.64	13.33	14.68	15.35	15.02	12.35	12.07	11.79
Mona_0781	evm.TU.C1.545	3010											16.1	16.46	15.74	22.09	23.1	22.6	16.68	17.44	16.3	9.89	10.11	9.67	9.06	9.47	8.85	4.92	5.03	4.81	21.17	20.72	20.25	19.34	19.79	20.22	6.9	6.74	7.05
Mona_0782	evm.TU.C1.546	1173	GO:0043565	GO:0005622									127.38	133.4	130.39	93.33	91.18	97.59	118.17	123.56	120.9	167.32	156.33	160.02	159.01	166.27	162.68	120.93	126.45	118.14	91.8	85.76	87.79	101.16	105.78	98.83	263.38	251.88	257.69
Mona_0783	evm.TU.C1.547	3896											28.54	29.88	29.21	42.64	43.62	44.59	22.14	22.65	21.63	14.61	15.64	14.96	24.95	25.53	26.09	5.52	5.65	5.39	27.49	28.1	26.87	32.03	33.49	31.29	10.79	10.55	10.31
Mona_0784	evm.TU.C1.548	1677	GO:0003883		GO:0006221	K01937	-	EC:6.3.4.2	CTP synthase	map01100,map00240	0	2381	149.14	139.34	142.63	200.49	209.64	205.12	145.97	142.6	152.63	55.68	53.16	54.42	72.84	76.17	74.52	90.99	95.14	88.89	120.98	115.52	118.25	74.27	75.98	72.56	96.01	93.84	98.12
Mona_0785	evm.TU.C1.549	1086	GO:0005215	GO:0016020	GO:0006810	K09885	-	-	aquaporin rerated protein, other eukaryote	-	1e-119	1108	3.36	3.52	3.44	3.81	3.9	3.98	3.26	3.41	3.18	2.06	2.02	1.97	4.06	4.15	4.25	6.44	6.59	6.29	5.88	6.16	6.02	4.44	4.54	4.64	5.75	5.89	6.03
Mona_0786	evm.TU.C1.55	1411	GO:0046872										47.2	50.52	48.31	57.34	58.66	56.02	55.63	54.35	56.91	60.72	57.98	59.35	69.54	67.94	72.71	90.61	88.52	94.75	46.13	45.14	44.12	61.09	62.5	63.88	60.72	58.07	56.73
Mona_0787	evm.TU.C1.550	2807											40.44	38.62	39.53	64.43	67.37	62.94	51.13	53.46	49.95	28.57	29.93	29.25	28.32	28.97	27.67	16.72	17.48	17.11	71.29	69.75	68.18	41.72	40.76	42.68	20.56	20.1	21.02
Mona_0788	evm.TU.C1.551	4946	GO:0005524		GO:0007018	K10405	-	-	kinesin family member C1	-	0	2778	5.96	6.38	6.1	11.75	11.48	12.29	5.65	5.91	5.78	2.76	2.7	2.64	2.61	2.73	2.67	1.56	1.63	1.52	10.77	11.01	10.53	6.61	6.91	6.46	3.74	3.66	3.58
Mona_0789	evm.TU.C1.552	1785	GO:0016787		GO:0044237								8.7	9.32	8.91	6.63	6.78	6.93	7.25	7.58	7.42	8.26	8.66	8.46	11.64	11.91	12.17	4.89	5.11	5	4.62	4.95	4.73	14.29	14.62	13.96	7.5	7.68	7.86
Mona_0790	evm.TU.C1.553	1306											15.93	17.05	16.31	45.97	47.03	44.91	23.51	22.97	24.58	12.65	12.38	12.1	12.07	12.62	11.79	112.73	117.88	110.13	26.09	25.53	24.95	20.1	20.56	21.02	32.33	30.92	31.63
Mona_0791	evm.TU.C1.554	539											1.18	1.1	1.13	3.23	3.16	3.38	0.96	0.94	1	0.27	0.27	0.26	1.29	1.26	1.35	8.47	8.27	8.86	0.38	0.36	0.37	3.94	3.85	4.12	2.57	2.51	2.62
Mona_0792	evm.TU.C1.555	481											2.27	2.12	2.17	8.26	8.64	8.07	3.41	3.49	3.33	0.74	0.75	0.72	2.73	2.67	2.79	36.68	37.53	38.35	1.1	1.07	1.05	10.88	10.63	11.13	7.64	7.31	7.14
Mona_0793	evm.TU.C1.556	3083	GO:0004553		GO:0005975								250.14	267.74	256.05	290.93	304.21	284.22	296.3	309.83	303.14	182.11	173.89	178	158.16	154.51	165.38	164.93	168.74	161.12	252.06	257.62	246.37	112.44	109.84	117.57	483.94	495.37	517.98
Mona_0794	evm.TU.C1.557	3574	GO:0048037		GO:0008152								6.69	6.25	6.4	16.54	16.16	16.92	5.38	5.26	5.5	3.1	2.96	3.03	6.33	6.62	6.48	0.62	0.61	0.63	4.12	4.03	3.94	7.67	7.85	8.02	6.06	5.8	5.67
Mona_0795	evm.TU.C1.558	2129											13.83	12.92	13.23	182.86	178.64	191.21	24.31	25.42	24.87	13.86	14.84	14.19	88.12	86.09	92.14	269.7	275.92	263.48	127.36	136.32	130.37	69.98	68.36	71.6	81.9	83.83	85.76
Mona_0796	evm.TU.C1.559	1018	GO:0008474		GO:0006464	K01074	PPT	EC:3.1.2.22	palmitoyl-protein thioesterase	map01100,map04142,map00062	1e-123	1139	0	0	0	0	0	0	0	0	0	0	0	0	0	0	0	0	0	0	0	0	0	0	0	0	0	0	0
Mona_0797	evm.TU.C1.56	3066	GO:0008270	GO:0005634	GO:0006355								46.07	47.09	45.03	61.85	64.67	60.42	39.75	41.56	38.83	40.35	38.53	39.44	47.48	48.58	46.38	18.42	17.99	18.85	52	55.66	53.23	55.26	56.54	57.78	20.3	19.84	19.38
Mona_0798	evm.TU.C1.560	5399											42.32	43.26	41.37	45.25	47.32	44.21	39.25	38.34	41.04	30.61	29.23	29.92	27.05	26.43	28.28	13.01	12.71	13.31	39.85	40.73	38.95	37.15	36.29	38.01	19.98	19.53	19.08
Mona_0799	evm.TU.C1.561	490	GO:0016455	GO:0016592	GO:0006355	K15153	-	-	mediator of RNA polymerase II transcription subunit 31	-	3e-57	568	46.29	49.54	47.38	85.52	89.42	83.55	57.21	59.82	55.89	39.16	36.59	37.45	34.06	33.27	34.85	275.41	287.98	281.77	42.11	44.09	43.1	60.75	62.15	63.52	71.89	70.27	68.65
Mona_0800	evm.TU.C1.562	937											46.6	49.88	47.7	124	121.14	126.86	54.68	55.94	53.42	35.88	33.52	34.31	34.3	35.09	33.51	131.47	137.47	134.5	76.2	71.19	72.87	56.99	59.59	55.67	39.57	40.5	42.35
Mona_0801	evm.TU.C1.563	1940											151.84	148.56	145.21	245.75	256.97	251.42	163.17	170.62	166.94	123.11	115.02	117.74	137.56	134.39	140.73	161.39	165.11	157.67	173.84	177.68	169.92	182.14	190.45	177.94	200.39	205.12	214.48
Mona_0802	evm.TU.C1.564	3296	GO:0005524	GO:0005634	GO:0006270	K02540	MCM2	EC:3.6.4.12	DNA replication licensing factor MCM2	map04111,map04113,map04110,map03030	0	4040	20.88	22.35	21.37	35.2	36.81	34.39	15.54	15.9	16.25	5.54	5.42	5.3	4.59	4.7	4.48	2.34	2.39	2.29	28.17	27.56	26.94	8.49	8.88	8.29	3.15	3.01	3.08
Mona_0803	evm.TU.C1.565	1636	GO:0008270			K11979	-	-	E3 ubiquitin-protein ligase UBR7	-	1e-161	1475	22.95	24.56	23.49	29.76	29.07	31.12	19.45	20.34	19	7.17	7.51	7.34	6.61	6.46	6.76	24.17	24.73	23.61	16.85	16.09	16.47	18.09	18.51	18.92	7.48	7.66	7.84
Mona_0804	evm.TU.C1.566	580											0.15	0.15	0.15	0.86	0.88	0.84	0.89	0.91	0.87	0.12	0.13	0.12	0.67	0.65	0.69	1.05	1.03	1.1	0	0	0	0.7	0.72	0.68	2.28	2.33	2.44
Mona_0805	evm.TU.C1.567	2472	GO:0005524		GO:0006468								31.85	32.55	31.13	40.07	40.99	41.9	31.26	30.54	32.69	20.61	21.59	21.1	25.29	24.71	25.87	87.16	89.17	91.14	27.47	28.08	26.85	27.52	26.88	28.16	39.58	38.69	40.46
Mona_0806	evm.TU.C1.568	2999	GO:0022857	GO:0016021	GO:0055085								67.48	68.97	65.96	58.65	57.3	61.33	62.21	65.05	60.77	49.84	53.35	51.02	35.14	36.74	35.95	72.49	70.82	75.8	72.04	75.44	73.74	43.41	44.41	45.39	28.72	28.07	27.42
Mona_0807	evm.TU.C1.569	4095	GO:0005515		GO:0008654	K01613	psd	EC:4.1.1.65	phosphatidylserine decarboxylase	map01100,map00564	0	4249	114.04	116.56	111.47	60.47	61.87	63.23	84.86	82.9	88.73	44.25	43.3	42.32	18.89	19.33	18.45	12.88	12.58	13.47	61.41	58.63	60.02	38.64	39.53	37.75	13.7	14.02	14.34
Mona_0808	evm.TU.C1.57	1072	GO:0016829		GO:0006520	K01620	ltaE	EC:4.1.2.5	threonine aldolase	map01100,map01110,map01120,map00260	1e-170	1547	5.51	5.39	5.27	5.41	5.29	5.66	4.34	4.44	4.24	13.14	13.76	13.45	9.3	9.72	9.51	1.51	1.48	1.58	6.72	6.42	6.57	5.8	5.67	6.06	15.12	14.46	14.79
Mona_0809	evm.TU.C1.570	2850	GO:0005515			K11560	-	-	kinetochore protein Mis13/DSN1	-	1e-157	1443	14.49	13.83	14.16	20.49	21.43	20.96	10.83	10.58	11.08	11.37	11.12	10.87	17.62	18.42	17.21	7.93	8.29	8.11	15.03	16.08	15.38	20.31	19.84	21.24	11	11.26	11.77
Mona_0810	evm.TU.C1.571	1578	GO:0004497		GO:0055114								151.93	141.95	145.3	203.41	198.72	212.7	126.81	129.74	132.6	98.71	94.25	96.48	89.02	91.07	86.97	253.61	247.76	259.46	138.27	148	141.54	114.11	116.74	119.32	87.22	89.28	93.36
Mona_0811	evm.TU.C1.572	3156											116.35	118.92	113.73	161.03	164.75	168.38	120.88	126.4	123.67	57.59	54.99	56.29	78.05	81.61	79.85	258.17	252.21	269.96	113.48	106.03	108.53	122.56	119.73	125.39	102.3	99.99	97.68
Mona_0812	evm.TU.C1.573	2492	GO:0005515										6.6	6.3	6.45	13.29	13.6	13.9	5.99	6.13	6.26	2.29	2.24	2.19	2.6	2.54	2.66	5.05	5.17	4.93	9.37	8.95	9.16	6.5	6.8	6.65	1.77	1.81	1.89
Mona_0813	evm.TU.C1.574	989	GO:0008137	GO:0005739		K03963	NDUFB7	EC:1.6.5.3 1.6.99.3	NADH dehydrogenase (ubiquinone) 1 beta subcomplex 7	map01100,map05016,map00190,map05010,map05012	6e-43	445	78.26	74.72	76.49	70.09	68.47	71.71	87.3	89.31	91.29	45.08	44.1	43.11	33.44	34.21	34.97	118.1	115.37	123.49	86.02	80.36	82.26	68.79	67.2	70.38	38.5	36.82	35.97
Mona_0814	evm.TU.C1.575	4636	GO:0004357		GO:0006750	K11204	GCLC	EC:6.3.2.2	glutamate--cysteine ligase catalytic subunit	map01100,map00480	0	2981	50.87	47.53	48.65	51.62	50.43	53.98	55.57	58.11	56.85	49.89	52.25	51.07	45.82	47.91	44.76	11.9	11.63	12.44	42.76	44.78	43.77	88.64	90.69	92.69	36.55	35.73	34.91
Mona_0815	evm.TU.C1.576	460											0	0	0	0	0	0	0	0	0	0	0	0	0	0	0	0	0	0	0	0	0	0	0	0	0	0	0
Mona_0816	evm.TU.C1.577	1748	GO:0043565		GO:0006355								43.49	46.55	44.52	52.87	51.65	54.09	44.75	46.79	45.78	21.32	20.36	20.84	55.61	56.89	54.33	70.13	68.51	71.75	36.1	33.72	34.52	72.65	75.97	74.33	47.1	48.21	50.41
Mona_0817	evm.TU.C1.578	1612											46.76	45.75	44.72	31.18	32.6	30.46	36.38	35.54	37.22	67.75	63.29	64.79	56.99	58.31	59.59	45.85	47.94	44.79	19.87	21.27	20.34	58.34	59.69	61	32.34	33.1	33.86
Mona_0818	evm.TU.C1.579	1454											42.39	41.48	40.54	46.87	45.79	49.01	40.99	41.94	40.04	28.03	27.43	26.81	28.43	29.73	27.77	126.64	132.42	123.72	34.72	32.43	33.2	43.03	42.04	44.02	37.97	38.87	39.77
Mona_0819	evm.TU.C1.58	2419	GO:0008270	GO:0005634	GO:0006355								7.05	7.39	7.22	10.68	10.93	11.17	6.99	7.15	7.31	5.82	6.1	5.96	9.26	9.68	9.05	1.26	1.23	1.29	11.48	11.73	11.22	11.6	11.33	11.87	6.39	6.11	6.25
Mona_0820	evm.TU.C1.580	908				K09648	IMP2	EC:3.4.21.-	mitochondrial inner membrane protease subunit 2	map03060	3e-81	780	0	0	0	0	0	0	0	0	0	0	0	0	0	0	0	0	0	0	0	0	0	0	0	0	0	0	0
Mona_0821	evm.TU.C1.581	4698											26.05	27.89	26.67	21.31	20.82	22.28	24.31	24.87	25.42	32.9	34.46	33.68	34.29	33.5	35.86	4.42	4.52	4.32	17.5	17.13	16.74	52.1	53.3	50.9	10.81	11.07	11.33
Mona_0822	evm.TU.C1.582	842	GO:0051861	GO:0005737	GO:0046836								111.08	118.89	113.7	85.27	89.16	87.24	146.38	153.06	149.76	34.1	31.86	32.61	35.6	34.78	36.42	394.85	385.74	403.96	124.26	116.1	118.84	82.36	80.46	86.12	67.83	64.87	63.37
Mona_0823	evm.TU.C1.583	3529				K14402	CPSF2	-	cleavage and polyadenylation specificity factor subunit 2	map03015	0	4078	17.07	17.87	17.47	28.07	28.72	27.42	15.59	16.3	15.95	4.7	4.8	4.59	6.13	5.99	6.27	3.56	3.64	3.72	16.98	17.78	17.38	15.13	14.78	15.82	5.17	5.29	5.53
Mona_0824	evm.TU.C1.584	3415											5.07	5.43	5.19	4.46	4.56	4.36	6.64	6.94	6.49	1.66	1.69	1.62	3.08	3.15	3.22	4.28	4.38	4.18	8.22	8.04	7.86	5.6	5.47	5.73	16.48	16.87	17.26
Mona_0825	evm.TU.C1.585	2761	GO:0016773		GO:0005975	K00864	-	EC:2.7.1.30	glycerol kinase	map01100,map00561,map03320,map04626	0	1954	129.97	124.11	127.04	178.34	174.22	182.46	126.11	131.87	129.02	83.23	77.76	79.6	91.48	93.59	95.66	37.9	38.77	39.63	156.17	159.62	152.65	122.71	128.31	125.54	79.29	81.16	84.86
Mona_0826	evm.TU.C1.586	2825	GO:0004356		GO:0008152								1.25	1.17	1.2	0.94	0.98	0.96	0.76	0.74	0.79	0.5	0.48	0.49	0.25	0.24	0.26	0	0	0	1.24	1.27	1.21	1.33	1.39	1.3	0.69	0.67	0.7
Mona_0827	evm.TU.C1.587	2382											71.33	72.9	69.72	68.49	66.91	71.62	68.15	66.58	69.72	43.91	44.88	42.92	51.9	53.1	54.27	82.28	86.04	80.38	41.73	43.71	42.72	69.24	72.4	67.64	51.49	52.71	55.12
Mona_0828	evm.TU.C1.588	3559				K00231	PPOX	EC:1.3.3.4	oxygen-dependent protoporphyrinogen oxidase	map01100,map01110,map00860	0	1664	53.47	57.23	54.73	46.7	47.78	45.62	51.55	50.36	53.9	43.22	40.38	41.33	35.99	36.82	37.63	17.58	18.38	17.99	43.05	40.22	41.17	41.84	40.87	43.75	21.92	22.44	23.46
Mona_0829	evm.TU.C1.589	733	GO:0005515			K14294	WIBG	-	partner of Y14 and mago	map03013,map03015	4e-70	683	0	0	0	0	0	0	0	0	0	0	0	0	0	0	0	0	0	0	0	0	0	0	0	0	0	0	0
Mona_0830	evm.TU.C1.59	930											2.83	2.65	2.71	4.81	4.7	5.03	2.69	2.63	2.81	1.74	1.86	1.78	2.58	2.7	2.52	3.6	3.52	3.68	4.75	4.64	4.54	5.19	5.43	5.31	3.14	3	2.93
Mona_0831	evm.TU.C1.590	719	GO:0008121	GO:0005740	GO:0006122	K00419	QCR9	-	ubiquinol-cytochrome c reductase subunit 9	map01100,map05016,map00190,map05010,map05012,map04260	5e-21	256	239.47	256.32	245.13	166.2	162.36	173.79	264.88	270.99	258.77	150.44	157.54	153.99	135.62	138.75	132.49	134.81	137.92	140.96	271.44	265.58	259.59	209.96	219.54	214.81	157	160.71	164.42
Mona_0832	evm.TU.C1.591	7313	GO:0008270			K10625	-	EC:6.3.2.19	E3 ubiquitin-protein ligase UBR1	-	0	8682	19.2	20.1	19.65	24.17	25.27	24.73	17.94	17.53	18.35	7.61	7.78	7.44	11.28	11.79	11.54	3.6	3.68	3.52	16.99	15.87	16.25	17.9	17.49	18.72	6.17	6.03	6.31
Mona_0833	evm.TU.C1.592	3442											21.66	20.23	20.71	23	23.53	24.05	19.37	19.82	18.92	12.66	12.39	12.11	17.28	18.07	16.88	12.67	13.25	12.96	16.78	17.58	17.18	19.43	20.32	19.88	22.15	21.18	20.69
Mona_0834	evm.TU.C1.593	1537											52.78	55.28	54.03	109.16	111.68	106.64	54.83	56.1	53.56	20.34	19.42	19.88	14.33	14.66	14	13.72	14.35	13.4	27.71	25.89	26.5	21.87	22.87	22.37	26.12	26.74	27.36
Mona_0835	evm.TU.C1.594	1772				K14963	-	-	COMPASS component SWD3	-	1e-173	1581	15.82	15.1	15.46	27.95	27.3	28.6	15.72	16.08	15.36	5.55	5.81	5.68	11.34	11.86	11.08	37.82	36.95	38.69	13.06	12.78	12.49	19.52	20.41	19.07	15.41	15.77	16.49
Mona_0836	evm.TU.C1.595	1779				K01128	-	EC:3.1.4.-		-	0	1875	22.95	23.45	22.43	24.95	25.53	24.37	23.51	22.97	24.05	13.54	12.65	12.95	15.85	15.48	16.22	52.49	51.28	54.89	15.46	16.55	15.83	31.63	30.9	33.07	26.12	24.98	25.56
Mona_0837	evm.TU.C1.596	1061				K03146	-	-	thiamine biosynthetic enzyme	-	1e-158	1446	3878.05	3794.34	3708.75	585.7	599.22	612.44	5071.92	5303.45	5188.98	2312.23	2262.32	2211.29	2778.28	2905.11	2714.16	1546.4	1582.09	1510.71	1838.52	1879.08	1797.05	4335.27	4533.17	4235.22	6431.28	6150.52	6292.47
Mona_0838	evm.TU.C1.597	1812				K11369	-	-	retrograde regulation protein 2	-	0	1920	15.28	16	15.64	23.35	24.42	22.81	13.09	13.39	13.69	20.41	19.49	19.95	19.4	20.29	19.85	23.11	22.58	23.64	33.14	30.96	31.69	19.45	19.9	19	18.83	18.01	17.59
Mona_0839	evm.TU.C1.598	1736											7.92	8.48	8.11	12.78	13.07	13.36	9.54	9.76	9.98	2.72	2.84	2.78	3.65	3.73	3.82	7.3	7.13	7.47	8.95	8.55	8.75	5.94	6.08	5.8	5.93	6.07	6.21
Mona_0840	evm.TU.C1.599	7032	GO:0004553		GO:0005975	K01183	-	EC:3.2.1.14	chitinase	map01110,map00520	1e-91	879	3.38	3.22	3.3	2.99	3.06	2.92	2.33	2.38	2.44	2.33	2.43	2.38	4.02	4.11	4.2	1.37	1.34	1.4	4.94	4.72	4.83	4.3	4.4	4.5	2.68	2.56	2.5
Mona_0841	evm.TU.C1.6	2488	GO:0008236		GO:0006508								10.62	11.37	10.87	112.5	117.64	109.9	13.83	14.46	14.15	12.82	12.54	12.26	16.09	16.82	16.46	54.93	57.44	56.2	47.18	48.23	46.12	14.26	13.93	14.91	8.35	8.55	8.94
Mona_0842	evm.TU.C1.60	825	GO:0004222		GO:0006508	K13726	-	EC:3.4.24.-	metallopeptidase MepB	-	6e-20	251	4.63	4.33	4.43	2.71	2.65	2.77	3.35	3.43	3.27	2.74	2.8	2.68	3	2.93	3.14	0.86	0.84	0.9	2.62	2.5	2.56	4.66	4.87	4.55	3.99	3.82	3.73
Mona_0843	evm.TU.C1.600	3510											4.49	4.19	4.29	0.92	0.94	0.96	3.29	3.21	3.44	2.69	2.88	2.75	15.37	15.72	15.02	2.66	2.72	2.6	2.4	2.46	2.35	6.69	6.54	6.84	10.49	10.25	10.01
Mona_0844	evm.TU.C1.601	1658	GO:0016788		GO:0006629								2.51	2.63	2.57	0.85	0.83	0.89	3.69	3.6	3.78	8.35	7.97	8.16	8.85	9.05	9.25	8.99	9.4	9.2	6.15	6.02	5.88	3.7	3.79	3.61	14.49	13.86	13.54
Mona_0845	evm.TU.C1.602	2427											10.63	10.15	10.39	7.88	7.7	8.06	54.69	57.19	55.95	4.31	4.22	4.12	14.29	13.96	14.62	5.35	5.59	5.47	44.28	46.38	45.33	75.1	78.53	76.83	146.5	149.96	156.81
Mona_0846	evm.TU.C1.603	355				K00100	-	EC:1.1.1.-		-	1e-24	286	0.75	0.76	0.73	0	0	0	1.94	1.9	2.03	0	0	0	0	0	0	0.29	0.3	0.3	0	0	0	0.69	0.72	0.71	0.78	0.76	0.74
Mona_0847	evm.TU.C1.604	1330											1.64	1.61	1.57	0.37	0.39	0.36	1.43	1.46	1.4	0.76	0.75	0.73	0.41	0.4	0.42	1.14	1.11	1.17	0.93	0.89	0.91	0.92	0.96	0.9	0.6	0.61	0.64
Mona_0848	evm.TU.C1.605	2662	GO:0008236		GO:0006508								4.78	4.68	4.57	18.82	19.68	19.25	3.82	3.99	3.73	3.28	3.07	3.14	10.8	11.29	11.05	6.86	6.7	7.02	8.58	8.77	8.39	10.97	10.72	11.22	3.5	3.35	3.27
Mona_0849	evm.TU.C1.606	2050											41.96	40.06	41.01	116.18	113.5	121.48	40.48	41.41	39.55	33.64	32.12	32.88	16.92	16.53	17.31	51.29	52.47	53.63	84.17	78.64	80.5	32.35	33.83	33.1	27.12	25.94	25.34
Mona_0850	evm.TU.C1.607	928	GO:0008270	GO:0005634	GO:0006351								35.51	38.01	36.35	54.88	53.61	56.15	39.97	39.05	40.89	16.88	16.12	16.5	30.56	31.96	29.85	81.18	79.31	83.05	42.04	41.13	40.2	37.89	37.02	39.62	34.18	33.41	32.64
Mona_0851	evm.TU.C1.608	214											48.83	52.26	49.98	68.49	71.62	66.91	58.44	57.09	59.79	25.39	24.25	24.82	31.41	32.84	30.69	100.92	98.59	105.53	44.71	43.75	42.76	55.79	57.08	58.34	43.52	42.54	41.56
Mona_0852	evm.TU.C1.609	1190											77.3	80.96	79.13	61.52	60.1	64.33	112.2	117.32	114.79	138.75	135.75	132.69	67.2	65.65	70.27	343.11	335.19	351.03	57.46	60.18	58.82	58.82	61.51	60.18	172.1	168.22	164.34
Mona_0853	evm.TU.C1.61	1808											245.67	262.95	251.47	383.79	374.93	401.31	327.79	342.75	335.36	259.47	277.72	265.6	226.5	221.27	231.73	85.47	83.5	87.44	193.27	189.1	184.83	450.04	460.43	439.65	198.22	202.9	207.58
Mona_0854	evm.TU.C1.610	687											6.99	7.14	6.83	17.72	18.53	17.31	9.42	9.2	9.85	6.57	7.04	6.73	8.55	8.75	8.35	13.58	14.2	13.27	22.47	22.96	21.96	10	9.77	10.46	6.79	6.95	7.27
Mona_0855	evm.TU.C1.611	3954											4.64	4.86	4.75	8.23	8.61	8.04	3.69	3.6	3.78	3.74	3.5	3.58	3.71	3.8	3.62	13.13	12.83	13.43	11.65	10.88	11.14	4.49	4.59	4.69	3.98	3.81	3.72
Mona_0856	evm.TU.C1.612	6364											71.5	74.88	73.19	62.83	64.28	65.7	60.2	58.81	62.95	183.58	175.3	179.44	138.69	145.02	141.89	24.47	25.03	25.59	102.21	107.03	104.62	99.84	104.4	97.54	95.12	92.97	97.21
Mona_0857	evm.TU.C1.613	1866											0	0	0	0	0	0	0	0	0	0	0	0	0	0	0	0	0	0	0	0	0	0	0	0	0	0	0
Mona_0858	evm.TU.C1.614	343											0	0	0	0	0	0	0	0	0	0	0	0	0	0	0	0	0	0	0	0	0	0	0	0	0	0	0
Mona_0859	evm.TU.C1.615	2008											1.54	1.44	1.47	3.46	3.38	3.62	1.8	1.88	1.76	0.56	0.54	0.55	0.81	0.83	0.79	3.38	3.46	3.53	2.76	2.64	2.7	1.79	1.83	1.87	1.24	1.21	1.27
Mona_0860	evm.TU.C1.616	2674											33.52	35.88	34.31	45.96	47.02	48.06	30.71	30	31.42	14.41	14.1	13.78	20.02	20.93	20.48	40.95	42.82	40	34.29	33.55	32.79	30.34	29.64	31.72	19.42	18.57	18.14
Mona_0861	evm.TU.C1.617	3446											65.4	70	66.94	27.68	28.94	27.04	55.99	57.28	58.55	65.96	61.62	63.08	40.22	39.29	41.15	35.04	35.85	36.64	35.98	38.51	36.83	40.58	39.64	41.52	42.39	41.43	43.32
Mona_0862	evm.TU.C1.618	1487	GO:0004298	GO:0005839	GO:0051603	K02737	PSMB5	EC:3.4.25.1	20S proteasome subunit beta 5	map03050	1e-160	1465	83.51	85.36	81.63	83.37	85.29	81.45	84.34	86.29	88.19	53.25	50.85	52.05	46.87	45.79	49.01	146.19	142.82	149.56	88.46	92.64	90.55	75.23	78.66	76.97	65.67	64.19	62.71
Mona_0863	evm.TU.C1.619	4390	GO:0003899	GO:0005634	GO:0006351	K03002	RPA2	EC:2.7.7.6	DNA-directed RNA polymerase I subunit RPA2	map01100,map00230,map00240,map03020	0	5899	29.99	31.41	30.7	52.99	54.21	55.41	28.08	29.36	27.43	6	5.87	5.74	20.59	21.07	21.53	8.25	8.06	8.44	29.99	28.02	28.68	16.62	17.38	16.24	8.44	8.64	8.84
Mona_0864	evm.TU.C1.62	1382											1289.9	1205.12	1233.59	226.75	231.98	237.1	1121.6	1095.71	1147.49	727.87	712.16	696.09	451.8	472.42	441.37	9.32	9.54	9.1	503.51	538.93	515.4	482.61	493.75	504.64	1055.97	1009.87	1033.18
Mona_0865	evm.TU.C1.620	2258	GO:0005525			K07977	-	-	Arf/Sar family, other	-	5e-99	930	63.78	59.59	61	63.78	66.69	65.25	66.92	69.97	68.46	50.12	53.64	51.3	58.27	59.61	60.93	182.58	186.79	190.91	70.64	69.12	67.56	55.59	54.31	58.13	107.44	105.02	102.6
Mona_0866	evm.TU.C1.621	537											124.17	132.9	127.1	214.36	219.31	209.41	133.31	136.39	139.4	82.71	88.52	84.66	86.33	88.32	84.34	1779.74	1860.98	1820.81	116.29	111.05	113.67	88.02	92.04	90.05	151.46	144.85	148.19
Mona_0867	evm.TU.C1.622	577											16.03	16.39	15.67	107.64	110.12	105.16	15.1	15.79	14.75	6.38	5.96	6.1	7.9	8.26	8.08	500.46	488.91	523.31	20.78	19.41	19.87	32.17	31.43	33.64	17.47	16.71	16.32
Mona_0868	evm.TU.C1.623	1758											7.44	7.1	7.27	7.68	8.03	7.5	6.92	7.24	6.76	4.1	4.3	4.2	4.31	4.41	4.51	7.04	7.36	7.2	7.38	7.72	7.55	8.84	9.04	9.24	4.36	4.46	4.56
Mona_0869	evm.TU.C1.624	8972				K14772	-	-	U3 small nucleolar RNA-associated protein 20	-	0	10120	14.99	14.01	14.34	23.42	24.49	22.88	12.17	11.89	12.45	3.25	3.18	3.11	7.33	7.66	7.16	3.97	4.06	4.15	10.43	10.66	10.19	7.13	7.29	6.97	3.06	3.13	3.27
Mona_0870	evm.TU.C1.625	571											0	0	0	0	0	0	0	0	0	0	0	0	0	0	0	0	0	0	0	0	0	0	0	0	0	0	0
Mona_0871	evm.TU.C1.626	3493	GO:0031625	GO:0031461	GO:0006511	K03869	CUL3	-	cullin 3	map04120	0	3575	22.36	21.36	21.86	28.71	28.05	30.02	25.38	26.54	25.97	11.79	11.02	11.28	15	14.65	15.35	24.3	24.86	25.41	28.18	26.33	26.95	24.39	24.95	25.5	18.91	18.48	18.05
Mona_0872	evm.TU.C1.627	2191				K10735	-	-	GINS complex subunit 4	-	1e-108	1015	8.29	8.69	8.49	15.04	15.39	15.73	10.04	9.81	10.5	3.61	3.45	3.53	4.62	4.83	4.51	44.66	45.69	43.63	9.34	8.92	9.13	9.44	9.66	9.87	7.37	7.2	7.53
Mona_0873	evm.TU.C1.628	3068				K02555	MIH1	EC:3.1.3.48	M-phase inducer tyrosine phosphatase	map04111	0	1915	15.47	16.21	15.84	29.66	28.98	30.34	15.77	16.13	15.41	5.05	4.94	4.83	6.55	6.7	6.4	9.85	10.08	10.3	22.2	23.24	22.72	11.99	11.71	12.54	12.13	11.6	11.33
Mona_0874	evm.TU.C1.629	1604											12.18	11.92	11.65	12.18	11.9	12.46	11.72	11.99	11.45	8.72	8.53	8.34	7.95	8.31	8.13	26.49	25.88	27.7	15.33	14.63	14.98	9.43	9.65	9.86	9.11	8.71	8.51
Mona_0875	evm.TU.C1.63	2929											3.92	3.74	3.83	6.59	6.74	6.44	3	2.93	3.07	1.8	1.88	1.84	1.03	1.08	1.01	1.25	1.31	1.28	5.06	4.95	4.84	2.23	2.18	2.28	0.96	0.98	1.02
Mona_0876	evm.TU.C1.630	3533	GO:0003887		GO:0006351	K02331	-	EC:2.7.7.7	DNA polymerase phi subunit	-	0	3532	17.05	18.25	17.45	28.32	29.61	28.97	15.23	15.58	14.88	2.62	2.68	2.56	12.95	13.54	13.25	2.64	2.76	2.7	14.5	14.82	14.17	11.04	10.79	11.54	7.02	7.19	7.36
Mona_0877	evm.TU.C1.631	634	GO:0030411		GO:0006582								26.52	28.39	27.15	23.38	23.92	24.45	24.08	25.18	24.64	1.93	1.89	1.85	9.38	9.81	9.6	82.68	80.77	84.59	7.13	6.66	6.82	9.54	9.32	9.98	14.55	14.22	14.87
Mona_0878	evm.TU.C1.632	1066	GO:0030170										25.12	23.98	24.55	29.37	30.05	30.71	25.16	24.58	25.74	8.54	8.94	8.74	13.19	13.49	12.89	16.74	16.35	17.5	22.86	23.94	23.4	20.87	21.35	20.39	13.72	14.04	14.36
Mona_0879	evm.TU.C1.633	1570											25.67	26.24	25.09	31.86	31.12	32.6	28.46	29.76	27.8	9.27	9.71	9.49	17.86	18.68	17.45	48.37	47.25	50.58	33.55	34.29	32.79	29.9	29.21	31.26	27.25	26.06	26.66
Mona_0880	evm.TU.C1.634	1519											28.37	26.5	27.13	50.32	52.62	49.16	27.09	26.46	27.72	23.84	22.27	22.8	37.9	39.63	38.77	19.29	20.17	19.74	54.84	58.7	56.14	32.3	33.05	33.77	22.95	21.95	21.44
Mona_0881	evm.TU.C1.635	4441	GO:0005524		GO:0006468	K02178	BUB1	EC:2.7.11.1	checkpoint serine/threonine-protein kinase	map04111,map04113,map04110,map04114,map04914	0	4171	8.08	7.91	7.73	22.92	23.45	22.39	9.69	9.91	10.13	4.59	4.39	4.49	5.53	5.78	5.66	1.64	1.68	1.71	17.85	16.68	17.07	11.07	11.33	10.81	3.39	3.31	3.23
Mona_0882	evm.TU.C1.636	2523				K10771	APEX1	EC:4.2.99.18	AP endonuclease 1	map03410	0	1705	29.77	31.17	30.47	47.59	48.69	46.49	27.11	26.48	28.35	12	12.27	11.73	15.25	15.6	15.95	8.12	7.93	8.49	28.15	29.49	28.82	27.49	28.12	28.74	12.83	12.54	12.25
Mona_0883	evm.TU.C1.637	1333	GO:0008716										3.62	3.38	3.46	3.29	3.37	3.21	4.53	4.43	4.63	2.54	2.49	2.43	1.91	1.95	2	13.16	12.86	13.46	5.38	5.64	5.51	6.63	6.93	6.78	3.68	3.52	3.6
Mona_0884	evm.TU.C1.638	1488											47.71	48.76	46.63	73.69	71.99	75.39	65.5	63.99	67.01	65.58	70.19	67.13	60.86	62.26	63.64	213.14	218.06	222.87	71.01	67.81	69.41	67.16	70.23	65.61	69.71	71.36	73.01
Mona_0885	evm.TU.C1.639	2992											8.69	8.5	8.31	5.2	5.44	5.32	14.44	15.1	14.77	2.88	3.08	2.95	5.63	5.76	5.5	3.49	3.57	3.41	4.78	4.68	4.57	31.49	32.22	30.76	7.47	7.65	8
Mona_0886	evm.TU.C1.64	3603	GO:0008270	GO:0005634	GO:0006355								4.02	3.93	3.84	6	6.27	6.14	4.62	4.83	4.51	0.86	0.84	0.82	2.12	2.17	2.07	9.37	9.8	9.15	7.24	6.76	6.92	3.88	4.06	3.79	1.62	1.58	1.65
Mona_0887	evm.TU.C1.640	1733	GO:0016491		GO:0055114	K00262	-	EC:1.4.1.4	glutamate dehydrogenase (NADP+)	map01100,map00330,map00250,map00910	0	2089	503.92	515.03	492.55	121.18	118.38	126.71	587.64	574.08	601.2	203.95	199.55	195.05	409.11	418.55	427.79	21.3	20.81	22.27	344.98	352.59	337.2	1087.62	1137.27	1112.72	196.43	201.07	210.25
Mona_0888	evm.TU.C1.641	1461											100.04	95.52	97.78	125.89	122.98	128.8	97.41	101.86	95.16	80.53	75.23	77.01	90.06	87.98	92.14	159.62	166.91	155.94	93.6	100.18	95.81	93.64	97.91	91.48	91.33	89.27	93.35
Mona_0889	evm.TU.C1.642	2731	GO:0005524		GO:0006298	K08739	MLH3	-	DNA mismatch repair protein MLH3	map03430	0	1652	7.16	6.84	7	9.64	9.86	10.08	7.52	7.86	7.69	2.02	2.12	2.07	4.33	4.23	4.43	6.16	6.02	6.3	5.42	5.18	5.3	10.18	10.41	9.95	6.75	6.6	6.9
Mona_0890	evm.TU.C1.643	328											0	0	0	0.25	0.24	0.26	0.79	0.83	0.77	0.66	0.64	0.63	5.89	6.03	6.16	0.93	0.91	0.95	0.64	0.62	0.61	0.75	0.78	0.77	1.88	1.92	2.01
Mona_0891	evm.TU.C1.644	787											0.54	0.56	0.55	0.63	0.66	0.64	1.53	1.49	1.57	1.29	1.2	1.23	13.45	14.06	13.14	2.58	2.64	2.52	0.13	0.14	0.13	3.12	3.05	3.26	5.97	5.84	5.71
Mona_0892	evm.TU.C1.645	445											1	1.02	0.98	1.67	1.63	1.75	0.78	0.82	0.76	1.12	1.14	1.09	7.12	6.96	7.45	1.14	1.17	1.11	0	0	0	1.65	1.73	1.69	15.47	14.79	14.45
Mona_0893	evm.TU.C1.646	3515	GO:0005085	GO:0005622	GO:0051056								14.98	15.31	14.64	44.46	46.49	43.43	12.49	12.2	12.78	6.07	5.79	5.93	5.89	5.75	6.16	16.67	17.05	17.43	13.92	14.9	14.25	25.2	24.62	26.35	13.06	12.49	12.2
Mona_0894	evm.TU.C1.647	3952	GO:0008270	GO:0005634	GO:0006351								2.34	2.29	2.24	6.43	6.72	6.58	3.36	3.44	3.51	2.4	2.57	2.46	2.93	2.86	3	5.34	5.46	5.58	8.17	7.99	7.81	4.84	5.06	4.95	2.91	2.78	2.84
Mona_0895	evm.TU.C1.648	4851											30.14	28.15	28.82	57.24	58.56	59.85	32.95	32.19	33.71	5.42	5.06	5.18	8.06	8.43	8.25	11.85	11.58	12.12	28.78	27.48	28.13	22.62	23.14	23.65	9.84	10.07	10.3
Mona_0896	evm.TU.C1.649	2260											2.85	3.05	2.92	2.31	2.36	2.26	3.85	3.94	3.76	0.59	0.57	0.58	2.87	3	2.94	0.76	0.74	0.79	2.52	2.64	2.58	1.85	1.93	1.81	2.02	2.07	2.12
Mona_0897	evm.TU.C1.65	1371	GO:0004497		GO:0055114	K00480	-	EC:1.14.13.1	salicylate hydroxylase	map01100,map01120,map00626,map00624,map00621	1e-167	1523	4.6	4.4	4.5	4.77	4.66	4.99	2.77	2.71	2.83	2.47	2.31	2.36	1.8	1.84	1.88	1.04	1.02	1.06	3.08	3.29	3.15	3.52	3.68	3.6	1.92	1.97	2.06
Mona_0898	evm.TU.C1.650	1260											8.33	8.51	8.14	9.4	9.62	9.83	13.07	13.37	12.77	6.77	6.92	6.62	8.52	8.32	8.72	21.16	20.67	22.13	7.95	8.33	8.14	10.12	9.89	10.58	8.61	8.23	8.42
Mona_0899	evm.TU.C1.651	5145											9.7	9.91	9.48	10.11	9.88	10.34	11.45	11.19	11.97	5.91	6.33	6.05	10.06	10.52	10.29	15.37	15.02	16.07	8.33	7.79	7.97	14.16	13.83	14.49	10.6	10.14	9.91
Mona_0900	evm.TU.C1.652	1522				K11551	-	-	central kinetochore subunit Mis15/CHL4	-	1e-168	1535	0	0	0	0	0	0	0	0	0	0	0	0	0	0	0	0	0	0	0	0	0	0	0	0	0	0	0
Mona_0901	evm.TU.C1.653	2369	GO:0046983		GO:0006355								65.71	64.29	62.84	77.6	79.39	81.14	54.69	57.19	53.43	46.41	45.4	44.38	51.21	50.03	52.39	91.38	93.49	89.27	75.61	72.19	73.9	85.3	83.33	87.27	58.91	60.3	63.05
Mona_0902	evm.TU.C1.654	391											6.82	6.52	6.67	10.8	10.55	11.05	9.26	9.05	9.47	2.89	2.95	2.82	9.88	10.11	10.33	12.71	13	12.42	4.57	4.47	4.37	20.29	19.82	20.76	56.52	57.86	59.2
Mona_0903	evm.TU.C1.655	1345											0	0	0	0	0	0	0	0	0	0	0	0	0	0	0	0	0	0	0	0	0	0	0	0	0	0	0
Mona_0904	evm.TU.C1.656	4067	GO:0016787										28.21	29.55	28.88	20.77	20.29	21.72	26.17	26.77	25.57	132.21	126.25	129.23	96.07	93.85	100.46	13.31	13.92	13.62	23.19	22.69	22.18	61.49	64.3	60.07	117.45	112.32	114.91
Mona_0905	evm.TU.C1.657	2674											9.24	9.89	9.46	10.87	11.12	10.62	12.45	13.02	12.74	13.08	13.7	13.39	8	7.82	8.18	7.2	7.03	7.53	9.77	9.33	9.55	13.21	12.91	13.51	10.18	9.74	9.52
Mona_0906	evm.TU.C1.658	3008											4.75	4.97	4.86	3.96	4.05	4.14	4.79	4.9	4.68	4.41	4.51	4.31	5.47	5.34	5.72	2.63	2.57	2.69	7.15	7.31	6.99	3.75	3.84	3.66	4.62	4.52	4.42
Mona_0907	evm.TU.C1.659	2619											23.39	24.49	23.94	31.53	30.8	32.97	29.18	30.51	29.85	13.9	14.21	13.59	16.58	16.96	17.34	31.47	32.91	32.2	17.93	18.77	18.35	22.51	23.03	23.54	23.52	22.99	22.46
Mona_0908	evm.TU.C1.66	1425	GO:0016491		GO:0008152								1106.88	1184.75	1133.03	869.68	849.61	889.75	926.69	948.08	968.99	631.13	617.51	603.58	1206.59	1261.67	1178.74	129.43	126.44	135.34	1098.52	1175.8	1124.47	807.26	844.11	825.89	1191.47	1164.59	1217.75
Mona_0909	evm.TU.C1.660	1375											16.12	16.88	16.5	27.52	28.78	26.88	18.07	18.89	17.65	7.75	7.41	7.58	7.59	7.94	7.41	12.46	12.17	12.75	14.86	15.9	15.21	14.27	13.94	14.6	8.45	8.65	8.85
Mona_0910	evm.TU.C1.661	1864											2.88	2.69	2.75	4	4.18	3.91	2.17	2.12	2.27	1.59	1.56	1.52	3.48	3.64	3.56	0.16	0.17	0.16	3.37	3.61	3.45	1.58	1.54	1.65	7.7	7.88	8.06
Mona_0911	evm.TU.C1.662	2357											1.08	1.05	1.03	2.25	2.2	2.35	1.46	1.43	1.49	0.4	0.42	0.41	1.21	1.18	1.27	0.86	0.88	0.84	1.75	1.83	1.79	1.7	1.66	1.78	2.17	2.22	2.27
Mona_0912	evm.TU.C1.663	2653	GO:0042802										2.75	2.89	2.82	3.31	3.39	3.46	3.35	3.27	3.43	1.68	1.57	1.61	3.06	3.13	3.2	1.26	1.23	1.32	2.91	2.77	2.84	3.21	3.28	3.14	3.48	3.4	3.32
Mona_0913	evm.TU.C1.664	1797											0	0	0	0	0	0	0	0	0	0	0	0	0	0	0	0	0	0	0	0	0	0	0	0	0	0	0
Mona_0914	evm.TU.C1.665	4494											12.04	11.24	11.51	8.53	8.33	8.73	11.02	11.52	10.77	6.96	6.81	6.66	9.42	9.85	9.2	5.26	5.14	5.38	6.66	6.36	6.51	9.48	9.26	9.7	12.85	12.29	12.01
Mona_0915	evm.TU.C1.666	337											6.07	6.2	5.93	2.7	2.64	2.82	5.89	5.75	6.16	2.14	2.1	2.05	2.52	2.58	2.46	4.51	4.72	4.41	2.45	2.33	2.39	3.64	3.56	3.72	5.03	4.81	4.92
Mona_0916	evm.TU.C1.667	828											33.34	35.69	34.13	12.4	12.97	12.69	24.79	24.22	25.92	5.67	5.55	5.42	20.44	21.37	20.91	11.51	11.78	12.04	13.65	14.29	13.97	10.77	10.52	11.26	46.44	45.39	44.34
Mona_0917	evm.TU.C1.668	919	GO:0004672		GO:0006468								45.21	42.24	43.24	47.85	48.95	46.75	50.78	51.95	53.1	24.42	26.14	25	19.84	19.38	20.75	62.78	64.23	65.65	48.02	49.08	46.94	40.84	39.9	42.7	31.18	29.82	30.51
Mona_0918	evm.TU.C1.669	1712											89.81	96.13	91.93	113.87	111.24	116.5	97.54	101.99	99.79	38.75	37.01	37.88	46.71	47.79	45.63	35.18	34.37	36.79	79.05	73.86	75.6	45.33	44.28	47.4	38.22	39.12	40.91
Mona_0919	evm.TU.C1.67	2149	GO:0050661		GO:0055114								8.29	8.11	7.93	7.94	8.12	8.3	3.25	3.17	3.4	9.29	9.49	9.08	6.11	6.39	5.97	1.7	1.78	1.74	9.83	10.52	10.06	12.6	13.18	12.89	6.48	6.63	6.78
Mona_0920	evm.TU.C1.670	999											21.26	22.75	21.76	31.75	31.02	32.48	29.96	29.27	30.65	11.19	10.45	10.7	14.54	14.88	14.2	62.42	65.27	63.86	21.01	20.07	20.54	21.45	22.43	20.95	13.93	13.62	14.24
Mona_0921	evm.TU.C1.671	4123											1.94	1.9	1.86	1.12	1.17	1.09	2.2	2.15	2.3	1.19	1.28	1.22	1.07	1.09	1.05	2.19	2.24	2.29	1.76	1.72	1.68	1.01	1.06	0.99	2.63	2.69	2.81
Mona_0922	evm.TU.C1.672	480											5.67	5.93	5.8	16.39	16.01	16.77	5.03	4.91	5.15	6.76	6.91	6.61	16.42	17.17	16.04	1.69	1.65	1.73	6.64	6.34	6.49	19.76	19.3	20.22	12.1	11.83	12.37
Mona_0923	evm.TU.C1.673	886											70.18	67.02	68.6	105.06	102.64	109.86	55.59	56.87	54.31	66.84	65.4	63.92	130.46	133.47	136.42	32.04	32.78	33.5	88.15	94.35	90.23	135.68	141.87	138.81	80.85	77.32	79.1
Mona_0924	evm.TU.C1.674	854	GO:0005515										59.4	55.5	56.81	101.82	99.47	104.17	52.32	53.53	54.71	45.86	43.8	44.83	123.41	129.04	120.56	9.74	9.96	10.18	106.26	99.27	101.62	111.94	117.05	114.52	49.24	48.13	47.02
Mona_0925	evm.TU.C1.675	1635	GO:0005524		GO:0006468								73.18	69.88	71.53	167.75	171.62	175.41	81.61	79.73	85.34	57.84	59.12	56.54	130.43	127.42	136.38	38.88	40.65	37.98	152.73	145.83	149.28	122.74	119.91	125.57	75.08	76.85	80.36
Mona_0926	evm.TU.C1.676	2525											0.63	0.61	0.62	1.05	1.03	1.1	0.65	0.67	0.68	0.74	0.69	0.71	1.13	1.18	1.1	0.44	0.45	0.46	1.06	1.02	1.04	1.68	1.72	1.76	0.65	0.64	0.63
Mona_0927	evm.TU.C1.677	4515											20.58	21.04	20.12	27.81	27.17	29.08	21.97	22.48	22.97	22.52	22.04	21.54	25.94	25.34	26.54	53.27	54.5	55.7	25.24	27.02	25.84	27.55	28.19	28.81	26.6	27.23	28.47
Mona_0928	evm.TU.C1.678	1603											2.28	2.44	2.33	4.13	4.03	4.32	3.28	3.36	3.43	1.68	1.71	1.64	1.98	1.93	2.03	0.76	0.74	0.79	5.51	5.39	5.27	2.24	2.34	2.29	1.65	1.69	1.77
Mona_0929	evm.TU.C1.679	424											147.74	138.03	141.29	142.58	149.09	145.87	178.81	186.97	182.94	47.6	45.46	46.53	41	40.05	41.95	122.2	125.02	119.38	122.3	125	119.54	84.09	82.15	87.93	49.84	51.02	52.2
Mona_0930	evm.TU.C1.68	1607	GO:0016787			K01464	-	EC:3.5.2.2	dihydropyrimidinase	map01100,map00240,map00770,map00410,map00983	0	2126	7.03	7.37	7.2	9.12	9.54	8.91	5.64	5.9	5.77	11.49	12.3	11.76	4.62	4.83	4.51	4.04	4.22	3.95	13.7	14.34	14.02	9.67	10.11	9.89	7.35	7.18	7.01
Mona_0931	evm.TU.C1.680	1177											10.89	11.41	11.15	8.02	8.39	7.83	12.09	12.37	12.64	7.73	8.09	7.91	7.75	8.1	7.57	5.25	5.37	5.13	8.22	7.68	7.86	10.7	10.45	10.95	7.61	7.28	7.11
Mona_0932	evm.TU.C1.681	868											41.59	44.51	42.57	43.7	42.69	44.71	40.24	39.31	42.08	19.53	18.25	18.68	24.3	23.74	24.86	63.66	65.13	66.57	30.89	28.86	29.54	23.46	24.53	22.92	25.71	25.13	26.28
Mona_0933	evm.TU.C1.682	1852	GO:0003676			K14838	-	-	nucleolar protein 15	-	1e-123	1144	45.22	47.36	46.29	75.39	78.83	73.65	33.95	35.5	33.17	11.03	11.55	11.29	21.57	22.55	21.07	4.82	5.04	4.93	41.22	39.36	40.29	27.11	27.74	26.48	13.07	13.38	13.69
Mona_0934	evm.TU.C1.683	1955											18.03	19.3	18.46	26.05	25.45	26.65	17.52	17.92	18.32	5.62	5.88	5.75	10.59	11.07	10.35	38.12	37.24	39.86	13.76	14.73	14.09	16.23	15.86	16.97	12.15	11.62	11.89
Mona_0935	evm.TU.C1.684	1758	GO:0016747		GO:0008152	K08764	SCP2	EC:2.3.1.176	sterol carrier protein 2	map01100,map04146,map03320,map00120	0	2109	5.18	5.06	4.95	6.31	6.16	6.6	5.2	5.08	5.32	3.28	3.07	3.14	4.79	4.68	4.9	9.34	9.77	9.56	6.15	5.87	6.01	7.02	7.18	7.34	3.25	3.33	3.48
Mona_0936	evm.TU.C1.685	2451											24.23	25.93	24.8	21.39	21.88	20.9	39.34	40.25	38.43	13.13	13.42	12.83	17.15	17.93	16.75	7.36	7.53	7.7	17.04	16.28	16.66	18.62	18.19	19.05	9.95	9.52	9.74
Mona_0937	evm.TU.C1.686	4755				K12200	PDCD6IP	-	programmed cell death 6-interacting protein	map04144	0	3478	13.92	13.62	13.31	17.33	16.93	17.73	12.7	13.28	12.99	5.88	6.01	5.75	8.22	8.03	8.6	4.71	4.82	4.6	14.13	13.2	13.51	15.24	15.59	15.94	7.53	7.2	7.37
Mona_0938	evm.TU.C1.687	985	GO:0004519	GO:0005634	GO:0006281	K10849	ERCC1	-	DNA excision repair protein ERCC-1	map03420,map03460	1e-132	1219	0	0	0	0	0	0	0	0	0	0	0	0	0	0	0	0	0	0	0	0	0	0	0	0	0	0	0
Mona_0939	evm.TU.C1.688	2155	GO:0003676			K14573	NOP4	-	nucleolar protein 4	map03008	0	2448	23.88	23.37	22.84	36.85	36	37.7	16.73	17.12	16.34	5.07	5.19	4.96	11.11	11.62	10.85	4.28	4.18	4.48	18.81	17.97	18.39	12.18	12.46	11.9	11.64	11.38	11.12
Mona_0940	evm.TU.C1.689	579	GO:0020037										24.97	24.43	23.88	29.46	28.78	30.14	35.01	34.2	35.82	10.96	10.24	10.48	21.48	21.98	20.98	84.76	82.8	88.63	39.98	38.18	39.08	20.2	20.67	21.12	29.62	28.33	28.98
Mona_0941	evm.TU.C1.69	1115											318.91	297.95	304.99	195.63	191.12	204.56	271.68	277.95	284.08	255.48	267.56	261.52	43.17	45.14	42.17	8.64	9.03	8.84	899.38	919.22	879.09	226.11	220.89	231.33	202.25	207.03	216.48
Mona_0942	evm.TU.C1.690	704											45.85	44.86	43.85	47.29	46.2	48.38	71.18	74.43	69.54	35.76	33.41	34.2	36.55	38.22	35.71	145.9	152.56	149.27	42.42	44.42	43.42	25.9	27.08	26.5	15.33	14.98	15.66
Mona_0943	evm.TU.C1.691	361											0.23	0.25	0.24	1.61	1.57	1.68	1.43	1.46	1.4	0	0	0	0.43	0.45	0.44	1.97	2.06	1.92	0	0	0	2.72	2.84	2.66	1.22	1.25	1.28
Mona_0944	evm.TU.C1.692	1459											20.36	20.81	19.9	32.86	32.1	34.36	25.78	26.37	25.19	6.53	6.67	6.38	11.28	11.02	11.79	45.17	46.21	44.13	15.8	16.14	15.44	15.08	15.43	15.77	11.95	11.68	12.21
Mona_0945	evm.TU.C1.693	1929	GO:0050661		GO:0055114								4.95	4.84	4.73	11.81	12.08	12.35	5.99	5.85	6.26	3.18	3.11	3.04	3.97	4.06	4.15	4.15	4.05	4.34	7.57	7.23	7.4	7.59	7.94	7.41	6.9	7.06	7.22
Mona_0946	evm.TU.C1.694	2770	GO:0008270	GO:0005634	GO:0006355								4.99	4.66	4.77	8.49	8.88	8.69	4.08	4.27	4.17	1.85	1.93	1.89	2.48	2.54	2.42	4.83	4.94	4.72	8.17	7.99	7.81	5.85	5.71	6.12	3.17	3.25	3.33
Mona_0947	evm.TU.C1.695	1144	GO:0019887	GO:0005956		K03115	CSNK2B	-	casein kinase II subunit beta	map03008,map05169,map05168,map04310,map04530,map05162,map04520,map04064,map04712	1e-147	1350	0	0	0	0	0	0	0	0	0	0	0	0	0	0	0	0	0	0	0	0	0	0	0	0	0	0	0
Mona_0948	evm.TU.C1.696	5181	GO:0046983		GO:0006355								17.6	16.44	16.83	65.04	66.54	63.54	16.71	16.32	17.1	4.53	4.33	4.43	9.6	10.04	9.38	54.42	56.9	55.68	18.41	17.57	17.99	30.83	32.24	30.12	17.63	16.86	16.47
Mona_0949	evm.TU.C1.697	1759											18.25	17.43	17.84	26.74	26.12	27.36	21.87	22.37	21.37	10.01	9.35	9.57	10.32	10.79	10.08	45.77	44.71	47.86	14.74	15.78	15.09	17.43	17.83	17.03	19.83	18.96	18.52
Mona_0950	evm.TU.C1.698	1304	GO:0016830		GO:0006725	K11390	-	EC:4.1.-.-	citrate lyase subunit beta-like protein	-	1e-151	1383	7.44	7.6	7.27	5.46	5.71	5.33	6.22	6.5	6.36	2.27	2.17	2.22	3.02	3.16	3.09	5.52	5.39	5.77	8.12	7.76	7.94	5.77	6.03	5.9	2.57	2.63	2.75
Mona_0951	evm.TU.C1.699	4023											15.18	15.9	15.54	34.89	36.48	35.7	14.69	15.36	14.35	4.87	4.55	4.66	6.28	6.42	6.57	6.65	6.95	6.5	22.92	21.41	21.92	11.42	11.94	11.16	8.16	7.8	7.98
Mona_0952	evm.TU.C1.7	2287											14.98	14.66	14.33	20.46	19.99	21.39	14.63	14.97	14.29	7.45	7.28	7.12	9.02	9.23	9.43	6.07	5.93	6.21	19.25	20.15	19.7	12.98	13.28	12.68	5.03	4.81	4.92
Mona_0953	evm.TU.C1.70	2311											0.22	0.24	0.23	0.39	0.38	0.4	0.56	0.59	0.55	0.38	0.4	0.39	0.87	0.91	0.89	0.39	0.4	0.38	0.09	0.09	0.09	0.53	0.52	0.55	8.4	8.03	7.84
Mona_0954	evm.TU.C1.700	1906											66.31	70.98	67.88	75.51	78.96	73.77	65.71	68.71	67.23	32.74	33.46	32	27.77	28.41	29.04	50.64	51.81	52.95	42.37	41.46	40.52	34.19	34.98	35.75	31.64	32.39	33.14
Mona_0955	evm.TU.C1.701	3837	GO:0005515			K11450	-	EC:1.-.-.-	lysine-specific histone demethylase 1	-	0	3930	10.03	9.81	9.59	17.46	18.26	17.06	8.63	8.43	8.83	3.81	3.99	3.9	5.8	5.93	5.67	2.75	2.88	2.81	10.96	10.72	10.48	12.49	12.78	12.2	4.59	4.49	4.39
Mona_0956	evm.TU.C1.702	2107	GO:0050660		GO:0055114	K00384	-	EC:1.8.1.9	thioredoxin reductase (NADPH)	map00240,map00450	0	1700	105.74	113.18	108.24	153.95	157.5	160.98	114.42	117.06	119.64	67.63	69.12	66.1	113.02	115.63	118.18	124.83	127.71	121.95	93.63	98.05	95.84	98.7	100.98	96.42	47.22	48.34	49.46
Mona_0957	evm.TU.C1.703	5584											22.32	21.32	21.82	17.03	17.42	16.64	17.59	18.39	17.18	8.57	8.39	8.2	15.64	16	16.35	2.58	2.52	2.7	19.66	19.23	18.8	14.23	14.56	14.88	5.05	4.83	4.94
Mona_0958	evm.TU.C1.704	3353	GO:0004252		GO:0006508	K01341	-	EC:3.4.21.61	kexin	-	0	3053	49.56	46.31	47.4	41.25	40.3	43.13	45.81	47.9	44.75	40.79	39.91	39.01	55.35	56.63	54.07	20.02	19.56	20.48	29.41	27.48	28.13	60.26	58.87	61.65	46.6	44.57	43.54
Mona_0959	evm.TU.C1.705	2063	GO:0035091		GO:0007154								49	52.45	50.16	46.16	48.27	47.23	47.62	49.79	48.72	36.92	34.5	35.31	41.24	40.29	43.12	21.82	21.32	22.82	45.89	43.81	44.85	39.36	38.45	41.16	26.25	26.87	27.49
Mona_0960	evm.TU.C1.706	1806	GO:0004497		GO:0055114	K06126	COQ6	EC:1.14.13.-	ubiquinone biosynthesis monooxygenase Coq6	map01100,map01110,map00130	0	2046	30.25	32.37	30.96	23.52	24.59	22.98	30.42	29.72	31.81	23.57	22.02	22.54	19.51	20.4	19.96	13.47	14.08	13.78	31.28	31.97	30.57	36.27	37.11	35.43	17.27	16.52	16.14
Mona_0961	evm.TU.C1.707	2713	GO:0005524	GO:0005737	GO:0006418	K01892	HARS	EC:6.1.1.21	histidyl-tRNA synthetase	map00970	0	2411	57.97	59.25	56.66	65.05	68.02	63.55	49.5	51.76	48.36	37.73	36.91	36.08	40.87	39.93	41.81	30.94	31.65	30.23	45.73	46.74	44.7	37.01	38.7	37.86	31.03	30.33	31.71
Mona_0962	evm.TU.C1.708	534											19.33	18.45	18.89	16.59	16.21	17.35	25.36	26.52	24.77	15.54	15.2	14.86	14.32	14.65	14.97	52.4	51.19	53.61	20.81	19.87	20.34	13.02	13.32	13.61	20.21	19.75	20.65
Mona_0963	evm.TU.C1.709	1939	GO:0016757	GO:0031227	GO:0006506	K03847	ALG12	EC:2.4.1.260	alpha-1,6-mannosyltransferase	map01100,map00510,map00513	0	1888	12.61	12.34	12.06	10.68	10.43	10.93	11.48	11.74	11.22	5.7	6.1	5.83	9.64	9.42	10.08	9.62	10.06	9.84	7.92	7.74	7.57	7.38	7.72	7.55	6.95	6.79	7.1
Mona_0964	evm.TU.C1.71	1778	GO:0016788			K01114	plcC	EC:3.1.4.3	phospholipase C	map01100,map00564,map00562,map00565	0	1812	1.94	1.9	1.86	3.59	3.75	3.67	2.04	2.09	2.13	2.11	2.01	2.06	0.56	0.57	0.55	0.46	0.47	0.45	4.08	3.81	3.9	1.43	1.5	1.46	0.85	0.81	0.83
Mona_0965	evm.TU.C1.710	1664				K10424	DCTN2	-	dynactin 2	map05016,map04962	1e-164	1499	27.85	28.46	27.22	35.98	37.62	36.81	29.91	29.22	31.28	15.1	15.43	14.76	22.66	23.18	22.14	33.33	32.56	34.1	31.16	31.85	30.46	33.66	32.88	35.2	32.85	31.42	30.69
Mona_0966	evm.TU.C1.711	1417											73.95	75.58	72.28	139.33	145.69	136.11	60.08	61.47	58.69	34.29	35.91	35.1	73.78	72.08	77.15	336.45	351.81	344.21	190.66	204.07	195.16	85.82	89.74	87.8	47.11	46.05	48.15
Mona_0967	evm.TU.C1.712	2676	GO:0016491		GO:0055114	K00140	mmsA	EC:1.2.1.18 1.2.1.27	malonate-semialdehyde dehydrogenase (acetylating) / methylmalonate-semialdehyde dehydrogenase	map01100,map00280,map00562,map00640,map00410	0	2665	63.33	60.47	61.9	60.13	62.87	58.74	59.79	62.52	58.41	44.39	42.39	43.39	32.14	31.4	32.88	17.35	18.14	17.75	166.02	158.52	162.27	45.17	47.23	44.13	38.53	39.44	40.35
Mona_0968	evm.TU.C1.713	2478	GO:0005509			K08054	CANX	-	calnexin	map04141,map05166,map04145,map04612	0	2388	143.88	147.05	140.63	198.48	207.54	203.06	164.05	171.54	167.84	104.91	98.01	100.33	158.55	154.89	162.21	111.13	113.69	108.57	216.73	206.95	211.84	148.31	151.73	144.89	80.51	77	78.78
Mona_0969	evm.TU.C1.714	1275	GO:0046872			K08964	mtnB	EC:4.2.1.109	methylthioribulose-1-phosphate dehydratase	map01100,map00270	1e-125	1154	41.17	42.08	40.24	23.64	24.72	24.19	40.93	42.8	39.99	17.48	16.33	16.72	14.06	14.38	13.74	23.14	23.67	22.61	21.2	19.8	20.27	25.33	25.91	24.75	23.43	22.41	22.93
Mona_0970	evm.TU.C1.715	2482	GO:0035091		GO:0007154								60.81	63.69	62.25	63.73	65.2	62.26	61.72	60.3	64.54	45.02	47.14	46.08	48.1	49.21	46.99	31.41	32.13	32.84	59.39	55.49	56.8	64.12	67.05	65.6	28.83	28.18	27.53
Mona_0971	evm.TU.C1.716	1846	GO:0008168		GO:0008152								30.41	29.03	29.72	43.6	42.59	44.61	36.16	37.81	35.33	12.82	13.72	13.12	21.81	22.81	22.31	68.27	66.69	69.85	19.05	20.39	19.5	52.49	54.89	51.28	32.68	33.45	34.22
Mona_0972	evm.TU.C1.717	1408											17.37	16.59	16.98	20.35	20.82	21.28	22.85	23.89	23.38	9.07	8.47	8.67	9.11	9.53	9.32	114.21	111.57	116.85	28.6	26.72	27.35	20.21	20.68	21.13	11.88	12.16	12.44
Mona_0973	evm.TU.C1.718	950											87.28	85.4	83.47	60.15	58.76	61.54	80.08	81.93	83.74	48.98	45.76	46.84	52.05	50.85	54.43	111.74	114.32	109.16	70.17	68.66	67.11	47.52	49.69	46.42	59.6	61.01	62.42
Mona_0974	evm.TU.C1.719	1262	GO:0042602										17	15.88	16.26	15.75	16.11	15.39	17.29	18.08	17.69	5.87	6	5.74	9.24	9.45	9.03	19.6	20.49	20.05	14.42	14.11	13.79	16.85	17.24	16.46	11.13	10.64	10.39
Mona_0975	evm.TU.C1.72	1107	GO:0004806		GO:0016042								34.99	37.46	35.82	34.49	35.29	33.69	38.72	40.49	39.61	24.44	23.91	23.37	32.18	31.44	32.92	10.26	10.02	10.5	154.45	144.3	147.71	41.96	43.88	40.99	64.75	66.28	69.31
Mona_0976	evm.TU.C1.720	1851											13.17	14.1	13.48	26.62	27.23	27.84	17.05	17.44	16.66	6.2	6.07	5.93	13.73	14.05	13.41	28.16	29.45	28.81	23.18	22.68	22.17	17.05	17.83	17.44	17.24	16.85	17.62
Mona_0977	evm.TU.C1.721	3957											65.13	68.21	66.67	95.7	100.07	97.91	62.91	64.36	65.78	30.57	28.57	29.24	43.37	42.37	44.37	14.84	15.18	14.5	72.55	70.98	69.38	52.18	53.38	54.56	19.92	20.39	21.32
Mona_0978	evm.TU.C1.722	2711	GO:0016455	GO:0016592	GO:0006357								12.07	11.53	11.8	16.16	15.79	16.9	13.46	14.07	13.15	8.6	8.03	8.22	9.38	9.16	9.6	8.38	8.57	8.19	13.19	14.12	13.5	13.91	14.54	13.59	8.84	8.64	9.03
Mona_0979	evm.TU.C1.723	949											31.9	31.21	30.51	21.73	22.72	22.23	26.27	25.66	27.47	23.87	22.3	22.83	25.16	26.31	24.58	42.31	43.29	41.33	13.74	12.84	13.14	20.51	20.98	20.04	24.4	24.98	25.56
Mona_0980	evm.TU.C1.724	1970											10.61	11.36	10.86	6.64	6.94	6.49	13.75	14.38	13.43	7.29	7.8	7.46	11.41	11.93	11.67	8.8	9	9.2	7.58	7.42	7.25	15.07	15.42	14.72	9.55	9.33	9.11
Mona_0981	evm.TU.C1.725	1905											0	0	0	0	0	0	0	0	0	0	0	0	0	0	0	0	0	0	0	0	0	0	0	0	0	0	0
Mona_0982	evm.TU.C1.726	4048				K14753	RACK1	-	guanine nucleotide-binding protein subunit beta-2-like 1 protein	map05162	0	1651	155.19	162.53	158.86	209.61	214.45	204.77	145.34	141.99	148.69	59.05	60.35	57.72	62.82	65.69	61.37	122.11	127.68	124.93	164.74	176.33	168.63	167.98	175.65	171.86	58.09	56.78	55.47
Mona_0983	evm.TU.C1.727	1319											34.67	33.93	33.16	22.98	24.03	23.51	36.23	37.07	35.39	18.19	17.37	17.78	24.37	24.93	23.81	41.59	43.49	40.63	19.96	20.9	20.43	33.79	34.57	33.01	18.46	18.04	17.62
Mona_0984	evm.TU.C1.728	1341											94.67	96.75	92.53	87.38	91.37	89.4	94.55	92.37	98.87	58.05	55.43	56.74	58.19	56.85	59.53	205.43	214.81	200.69	83.32	79.56	81.44	86.9	90.87	84.89	64.8	61.97	60.54
Mona_0985	evm.TU.C1.729	4781											6.54	7	6.69	9.87	9.64	10.1	5.75	5.88	5.62	1.94	1.86	1.9	3.02	3.16	3.09	3.31	3.23	3.39	7.71	8.25	7.89	9.46	9.24	9.68	3.83	3.92	4.01
Mona_0986	evm.TU.C1.73	745	GO:0030272		GO:0009396	K01934	-	EC:6.3.3.2	5-formyltetrahydrofolate cyclo-ligase	map01100,map00670	1e-50	515	19.26	20.18	19.72	14.23	13.9	14.56	18.52	19.37	18.09	16.85	16.48	16.11	9.85	10.3	9.62	5.04	5.16	4.92	24	25.14	24.57	26.78	28	26.16	23.41	23.96	25.05
Mona_0987	evm.TU.C1.730	1264											676.53	646.01	661.27	380.06	371.29	397.41	333.96	341.67	326.25	997.51	952.51	975.01	863.06	882.98	902.46	3703.46	3617.99	3788.93	764.79	800.93	782.86	341.47	333.59	349.35	412.7	403.39	421.8
Mona_0988	evm.TU.C1.731	1891											14.58	13.92	14.25	26.45	27.06	27.66	16.69	17.08	17.45	6.98	6.66	6.82	7.48	7.31	7.82	12.98	13.57	13.28	15.02	14.03	14.36	18.42	18.85	19.26	7.68	7.34	7.51
Mona_0989	evm.TU.C1.732	1221	GO:0030246		GO:0030259	K07432	ALG13	EC:2.4.1.141	beta-1,4-N-acetylglucosaminyltransferase	map01100,map00510,map00513	2e-64	633	19.41	20.78	19.87	21.03	21.99	21.52	19.21	18.77	19.65	3.04	3.18	3.11	5.95	6.22	6.09	29.98	30.67	29.29	11.8	11.26	11.53	13.46	14.07	13.77	8.23	8.42	8.61
Mona_0990	evm.TU.C1.733	1250											61.98	64.9	63.44	64.99	67.96	66.49	65.35	66.86	68.33	21.73	23.26	22.24	35.05	34.24	36.65	50.53	49.36	52.84	53.37	57.12	54.63	51.29	50.11	52.47	33.64	32.88	34.38
Mona_0991	evm.TU.C1.734	2515											2.53	2.71	2.59	1.05	1.07	1.1	2.61	2.73	2.67	1.4	1.34	1.37	6.97	7.29	6.81	1.81	1.89	1.77	0.27	0.29	0.28	4.03	4.12	3.94	9.49	9.71	10.15
Mona_0992	evm.TU.C1.735	5276	GO:0005524										3.05	3.12	2.98	3.86	3.77	3.95	3.29	3.21	3.44	0.82	0.84	0.8	2.5	2.56	2.61	1.17	1.22	1.14	3.1	3.17	3.03	3.27	3.35	3.42	1.09	1.04	1.06
Mona_0993	evm.TU.C1.736	1236											0.62	0.66	0.63	2.35	2.3	2.4	0.42	0.44	0.41	0.32	0.34	0.33	0.38	0.37	0.4	0.33	0.34	0.32	0.71	0.75	0.73	1.46	1.53	1.43	1.36	1.39	1.45
Mona_0994	evm.TU.C1.737	2114	GO:0004190		GO:0006508	K01386	-	EC:3.4.23.-		-	1e-125	1159	9.98	9.52	9.75	11.95	12.5	11.67	16.12	16.86	16.49	7.18	6.86	7.02	12.39	12.96	12.1	4.99	4.87	5.11	30.79	28.77	29.45	27.27	27.9	28.51	10.62	10.87	11.37
Mona_0995	evm.TU.C1.738	2974											4.8	5.02	4.91	6.85	7.01	7.16	4.7	4.81	4.59	5.17	4.83	4.94	2.57	2.63	2.51	2.11	2.21	2.06	5.16	4.92	5.04	5.66	5.79	5.92	2.02	1.97	2.06
Mona_0996	evm.TU.C1.739	4320	GO:0031491	GO:0016585	GO:0043044								44.61	45.59	43.6	71.18	72.82	69.54	37.68	36.81	38.55	28.62	28	27.37	32.71	34.2	33.46	3.26	3.41	3.34	43.89	41	41.97	45.01	47.06	43.97	16.75	17.15	17.93
Mona_0997	evm.TU.C1.74	1901	GO:0016491		GO:0055114								3.58	3.74	3.66	1.87	1.83	1.91	4.31	4.51	4.41	3.16	3.38	3.23	4.67	4.88	4.56	0.69	0.71	0.67	6.71	6.41	6.56	7.36	7.19	7.7	7.38	7.06	7.22
Mona_0998	evm.TU.C1.740	844											97.53	104.39	99.83	100.28	102.59	104.86	124.27	121.4	127.14	68.91	72.17	70.54	97.96	100.22	102.43	171.67	167.71	179.51	83.93	87.89	85.91	102.22	106.89	104.58	117.56	114.91	120.16
Mona_0999	evm.TU.C1.741	2065	GO:0005515	GO:0030131	GO:0016192								20.95	20.5	20.04	32.96	34.46	32.2	25.73	25.14	26.32	10.91	10.41	10.66	14.48	14.81	15.14	45.07	47.13	44.03	17.54	17.92	17.14	27.6	28.86	28.24	15.98	15.28	14.93
Mona_1000	evm.TU.C1.742	1752	GO:0016491		GO:0055114	K00129	-	EC:1.2.1.5	aldehyde dehydrogenase (NAD(P)+)	map01100,map01120,map00010,map00350,map00360,map00340,map00410,map00980,map00982,map05204	0	2053	77.38	73.88	75.63	92.22	90.09	94.35	68.82	71.96	67.23	26.47	27.05	25.87	30.03	30.72	31.4	89.24	87.18	91.3	158.21	147.81	151.3	41.21	42.16	43.09	18.19	18.62	19.05
Mona_1001	evm.TU.C1.743	1878	GO:0003824		GO:0008152	K01637	-	EC:4.1.3.1	isocitrate lyase	map01100,map01120,map00630	0	2633	352.93	329.73	337.52	530.52	518.28	542.76	204.38	213.71	199.66	164.55	161	157.37	211.84	216.73	221.51	111.27	108.7	113.84	764.02	780.87	746.78	165.55	173.11	161.73	146.77	143.46	140.15
Mona_1002	evm.TU.C1.744	3101	GO:0005509	GO:0005737	GO:0005993	K01194	-	EC:3.2.1.28	alpha,alpha-trehalase	map01100,map00500	0	3192	59.93	64.15	61.35	65.11	63.61	66.61	56.71	55.4	58.02	43.38	41.42	42.4	33.49	35.02	34.26	54.93	56.2	53.66	53.38	50.98	52.18	68.8	71.94	67.21	35.62	34.82	34.02
Mona_1003	evm.TU.C1.745	1469	GO:0016491		GO:0008152								5.58	5.32	5.45	17.42	18.22	17.02	6.81	7.12	6.65	1.73	1.77	1.69	2.52	2.64	2.46	35.55	34.73	36.37	15.48	15.82	15.13	9.69	10.13	9.91	4.61	4.72	4.83
Mona_1004	evm.TU.C1.746	2054											22.46	23.52	22.99	41.49	42.45	43.38	25.41	26.57	26	10.15	9.49	9.71	14.93	15.27	14.59	34.31	35.1	33.52	20.13	21.55	20.61	17.2	17.6	17.99	17.27	17.68	18.09
Mona_1005	evm.TU.C1.747	1443											35.03	32.73	33.5	23.82	24.37	23.27	24.57	24	25.69	22.85	23.35	22.33	16.81	16.42	17.2	11.1	11.36	10.84	42.5	43.44	41.54	14.22	14.55	14.87	38.34	36.67	37.52
Mona_1006	evm.TU.C1.748	3789				K22253	-	-	gene product from transcript GK22253-RA; K14572 midasin	-	5e-09	164	53.31	54.49	52.11	31.08	31.8	30.36	46.67	47.75	45.59	37.58	36.77	35.94	35.03	34.22	35.84	2.49	2.55	2.6	69.11	64.56	66.09	26.24	26.85	25.63	15.17	14.51	14.18
Mona_1007	evm.TU.C1.749	2402	GO:0003840			K00681	ggt	EC:2.3.2.2	gamma-glutamyltranspeptidase	map01100,map00480,map00460,map00430,map00590	0	2291	29.56	31.64	30.26	30.79	30.08	32.2	25.53	24.94	26.7	19.05	20.39	19.5	14.51	14.18	15.17	61.54	62.96	64.35	46.85	43.77	44.8	24.04	25.14	24.59	35.04	33.51	34.28
Mona_1008	evm.TU.C1.75	1971											2.31	2.26	2.21	1.22	1.19	1.25	3.33	3.25	3.41	0.86	0.88	0.84	1.69	1.77	1.73	0.72	0.75	0.7	1.17	1.09	1.12	1.08	1.06	1.1	3.92	3.75	3.84
Mona_1009	evm.TU.C1.750	2569											33.5	35.08	34.29	44.07	46.08	45.09	38.24	37.36	39.12	21.85	23.39	22.37	25.62	26.21	26.79	37.77	36.9	38.64	31.36	33.57	32.1	52.68	53.9	55.08	34.14	33.37	32.6
Mona_1010	evm.TU.C1.751	410											70.08	71.63	68.5	100.39	98.07	104.97	74.26	75.97	77.65	38.3	40.99	39.2	52.01	50.81	54.38	28.69	29.35	30	51.76	54.2	52.98	112.49	109.89	117.63	78.84	75.4	77.14
Mona_1011	evm.TU.C1.752	2922				K11244	WSC	-	cell wall integrity and stress response component	map04011	2e-51	523	85.58	91.6	87.6	147.97	154.72	144.55	115.3	120.56	112.64	26.3	25.12	25.71	53.71	52.47	56.16	99.9	104.46	102.21	121.84	127.6	124.72	80.8	78.94	82.66	81.01	82.92	84.83
Mona_1012	evm.TU.C1.753	373											2.15	2.2	2.1	3.11	3.25	3.04	2.54	2.6	2.66	1.51	1.55	1.48	2.49	2.55	2.6	16.31	17.05	16.69	3.58	3.42	3.5	2.41	2.47	2.35	3.28	3.14	3.21
Mona_1013	evm.TU.C1.754	1025	GO:0016780	GO:0016020	GO:0008654	K00998	pssA	EC:2.7.8.8	phosphatidylserine synthase	map01100,map00260,map00564	1e-105	984	195.67	182.81	187.13	218.22	223.26	228.18	264.14	270.24	276.2	101.78	108.94	104.18	130.33	133.34	127.32	645.94	631.03	675.43	106.59	101.79	104.19	122.94	120.1	128.55	138.57	141.84	148.31
Mona_1014	evm.TU.C1.755	1260	GO:0030515		GO:0042254	K11128	GAR1	-	H/ACA ribonucleoprotein complex subunit 1	map03008	1e-55	556	197.26	206.58	201.92	144.2	147.53	150.78	134.44	137.54	140.58	119.77	111.9	114.54	94.86	92.67	97.05	265.87	278.01	259.73	124.18	121.5	118.76	126.62	123.7	132.4	133.37	127.55	124.61
Mona_1015	evm.TU.C1.756	2863	GO:0016876	GO:0005737	GO:0043039	K01868	TARS	EC:6.1.1.3	threonyl-tRNA synthetase	map00970	0	3585	93.58	100.16	95.79	113.1	110.49	115.71	101.29	98.95	103.63	102.16	106.98	104.57	93.24	91.09	97.5	31.7	33.15	30.97	83.08	77.62	79.45	66.38	67.91	64.85	57.45	54.94	56.21
Mona_1016	evm.TU.C1.757	2490	GO:0005524		GO:0006468	K04464	MAPK7	EC:2.7.11.24	mitogen-activated protein kinase 7	map04011,map04010,map04722,map04912,map04540	0	2028	73.94	72.34	70.71	90.63	92.72	94.77	77.7	79.49	75.91	32.1	34.36	32.86	40.59	41.53	39.65	63.24	61.78	64.7	70.91	66.25	67.81	54.39	53.13	55.65	71.14	69.54	67.94
Mona_1017	evm.TU.C1.758	2661											33.87	36.25	34.67	48.61	47.49	50.83	38.83	39.73	40.6	29.6	30.25	28.93	39.23	38.32	41.02	31.44	30.71	32.88	27.22	26	26.61	49.88	52.16	51.03	34.92	35.74	36.56
Mona_1018	evm.TU.C1.759	1866											107.73	105.41	103.03	95.59	99.95	97.8	109.5	114.5	106.97	109.25	116.93	111.83	94.16	98.46	96.33	204.2	213.52	199.49	86.28	84.41	82.51	94.4	98.71	92.22	102.02	97.57	99.82
Mona_1019	evm.TU.C1.76	718	GO:0008138		GO:0006470								37.86	40.52	38.75	30.1	29.41	31.47	36.64	35.79	37.49	40.09	39.22	38.34	21.31	22.28	20.82	27.25	27.88	26.62	30.95	29.55	30.25	31.21	31.93	32.63	38.53	37.66	36.79
Mona_1020	evm.TU.C1.760	2777	GO:0008410		GO:0008152	K01027	OXCT	EC:2.8.3.5	3-oxoacid CoA-transferase	map00280,map00650,map00072	0	2310	82.08	80.31	78.5	61.49	64.3	62.91	67.62	70.71	66.06	32.01	33.53	32.77	23.71	24.79	23.16	71.67	73.32	70.02	103.18	105.45	100.85	28.86	30.18	29.53	40.25	38.49	39.38
Mona_1021	evm.TU.C1.761	5569	GO:0004221		GO:0006511	K11849	-	EC:3.1.2.15	ubiquitin carboxyl-terminal hydrolase 25/28	-	0	4330	29.43	30.08	28.77	42.92	44.88	41.93	27.18	26.55	27.81	22.21	21.73	21.24	18.91	18.47	19.35	12.14	11.86	12.69	34.2	36.61	35.01	27.8	28.44	29.07	18.42	18	18.82
Mona_1022	evm.TU.C1.762	1127	GO:0008565	GO:0005743	GO:0015031								189.6	193.78	185.32	143.73	147.05	140.41	197.46	192.9	206.47	102.47	100.26	98	80.49	78.63	82.35	209.08	218.62	213.91	154.42	151.09	147.68	137.57	143.85	140.74	103.11	98.61	96.33
Mona_1023	evm.TU.C1.763	2690	GO:0005515										131.58	140.84	134.69	97.84	102.31	95.58	149.55	146.1	153	264.94	247.52	253.37	276.78	283.17	270.39	23.07	23.6	24.12	106.55	101.75	104.15	117.34	120.05	114.63	71.57	68.45	70.03
Mona_1024	evm.TU.C1.764	2092	GO:0003676										227.71	232.73	222.57	300.89	293.95	314.63	225.2	235.48	230.4	138.46	148.2	141.73	161.22	164.94	157.5	977.52	1022.14	1000.08	384.57	376.27	367.78	202.6	197.92	211.85	269.59	263.51	257.43
Mona_1025	evm.TU.C1.765	3205											26.55	27.81	27.18	26.67	26.05	27.29	29.79	29.1	31.15	16.19	15.45	15.82	13.31	13.92	13.62	28.19	28.84	29.48	26.64	27.9	27.27	23.32	22.78	23.86	13.64	13.33	13.94
Mona_1026	evm.TU.C1.766	1666											0	0	0	0	0	0	0	0	0	0	0	0	0	0	0	0	0	0	0	0	0	0	0	0	0	0	0
Mona_1027	evm.TU.C1.767	1961											11.13	10.89	10.64	16.13	15.76	16.5	7.57	7.74	7.4	3.46	3.53	3.38	7.88	8.06	8.24	5.79	5.92	6.05	11.76	11.22	11.49	8.8	8.6	9	3.15	3.22	3.37
Mona_1028	evm.TU.C1.768	5476	GO:0005515	GO:0005622	GO:0051056								18.18	19.04	18.61	32.6	31.85	33.35	20.4	19.93	21.33	6.5	6.2	6.35	11.44	11.7	11.18	7.33	7.5	7.16	21.99	23.54	22.51	25.28	24.7	25.86	10.87	10.62	10.37
Mona_1029	evm.TU.C1.769	3429											32.84	33.57	32.1	40.79	42.65	39.85	35.54	37.16	36.36	32.44	33.16	31.71	35.51	34.69	37.13	59.97	58.59	61.35	32.15	33.67	32.91	38.23	37.35	39.98	38.82	39.74	40.66
Mona_1030	evm.TU.C1.77	1690	GO:0005524		GO:0006468	K00924	-	EC:2.7.1.-		-	0	1691	3.76	3.52	3.6	3.04	2.97	3.18	3.06	2.99	3.13	1.11	1.04	1.06	1.55	1.51	1.59	2.76	2.89	2.7	4.27	4.36	4.17	2.61	2.55	2.73	1.62	1.55	1.51
Mona_1031	evm.TU.C1.770	3061	GO:0005509	GO:0016020		K01230	MAN1	EC:3.2.1.113	mannosyl-oligosaccharide alpha-1,2-mannosidase	map01100,map04141,map00510,map00513	0	2248	105.89	98.93	101.27	109.3	114.29	111.82	109.22	106.7	111.74	44.28	41.37	42.35	50.38	51.54	52.68	38.26	39.14	37.38	101.41	103.64	99.12	72.16	75.45	73.83	53.42	54.68	55.94
Mona_1032	evm.TU.C1.771	3542											19.16	18.3	18.73	28.71	28.05	29.37	20.24	19.77	20.71	7.72	7.21	7.38	12.43	12.72	12.14	9.45	9.88	9.23	22.47	20.99	21.49	18.05	17.63	18.87	10.04	10.28	10.52
Mona_1033	evm.TU.C1.772	1820	GO:0030170		GO:0009058	K00654	-	EC:2.3.1.50	serine palmitoyltransferase	map01100,map00600	0	2376	90.78	97.16	92.92	89.55	87.48	93.64	111.89	114.47	117	60.28	56.32	57.65	55.91	57.2	54.62	136.99	143.24	133.83	73.6	72.01	70.39	83.21	87.01	85.13	74.12	72.45	75.76
Mona_1034	evm.TU.C1.773	5853	GO:0003843	GO:0016020	GO:0006075	K00706	-	EC:2.4.1.34	1,3-beta-glucan synthase	map00500	0	8502	388.16	362.64	371.21	522.02	534.07	509.97	413.58	404.03	432.46	325.61	340.99	333.3	392.14	410.04	401.19	55.54	56.82	58.08	578.15	590.91	565.11	364.78	356.36	381.43	275.47	263.44	269.52
Mona_1035	evm.TU.C1.774	3169											24.56	24.03	23.49	31.15	30.43	32.57	30.78	31.49	30.07	14.68	15.01	14.35	8.51	8.9	8.71	69.14	72.3	70.74	20.78	19.84	20.31	30.48	31.87	29.78	20.59	21.08	21.57
Mona_1036	evm.TU.C1.775	2490											0	0	0	0	0	0	0	0	0	0	0	0	0	0	0	0	0	0	0	0	0	0	0	0	0	0	0
Mona_1037	evm.TU.C1.776	3843											14.76	13.79	14.12	10.08	9.85	10.54	12.39	12.1	12.96	9.02	8.83	8.63	15.32	16.02	15.67	23.8	24.89	24.35	10.5	10.73	10.26	16.3	16.68	17.04	12.57	12.29	12.01
Mona_1038	evm.TU.C1.777	1814											90.87	84.89	86.9	140.79	147.22	144.04	113.4	118.58	110.78	155.7	148.68	152.19	108.23	110.73	113.17	247.95	259.27	242.23	74.58	71.22	72.9	179.01	187.18	174.88	169.9	173.91	181.85
Mona_1039	evm.TU.C1.778	1102											12.11	12.38	11.84	15.25	15.6	14.9	9.78	10.01	9.55	4.74	4.52	4.63	4.91	5.02	5.13	24.93	24.35	26.07	8.11	8.68	8.3	13.8	13.48	14.12	7.35	7.03	6.87
Mona_1040	evm.TU.C1.779	2372											2.9	3.11	2.97	3.67	3.75	3.59	2	2.05	2.09	0.83	0.85	0.81	1.37	1.4	1.43	4.83	4.72	5.05	2.65	2.77	2.71	3.76	3.85	3.93	1.64	1.6	1.67
Mona_1041	evm.TU.C1.78	3869	GO:0008484		GO:0008152								25.47	27.26	26.07	110.77	108.21	115.83	27.6	28.24	28.86	54.87	52.39	53.63	36.23	37.88	37.07	57.21	59.82	55.89	64.96	63.55	62.12	69.6	72.78	71.21	49.76	48.64	50.86
Mona_1042	evm.TU.C1.780	3559											10.04	9.82	9.6	7.73	7.91	8.08	11.8	12.34	12.07	5.34	5.72	5.47	5.12	5.24	5.35	8.49	8.29	8.69	5	4.67	4.78	9.6	9.82	10.04	4.72	4.61	4.82
Mona_1043	evm.TU.C1.781	373											140.28	146.9	143.59	158.3	161.95	165.53	137.36	143.63	140.53	44.63	47.77	45.68	58.42	57.07	59.77	334.08	326.37	341.79	135.32	132.4	129.41	131.32	134.35	128.29	83.63	79.98	78.13
Mona_1044	evm.TU.C1.782	809	GO:0016491			K11187	PRDX5	EC:1.11.1.15	peroxiredoxin 5, atypical 2-Cys peroxiredoxin	map04146	4e-83	793	168.21	176.15	172.18	98.78	101.06	96.5	170.48	178.26	174.41	130.7	139.9	133.79	84.91	88.79	86.87	286.88	299.98	280.26	96.65	98.78	94.47	131.91	128.87	134.95	101.55	103.95	108.7
Mona_1045	evm.TU.C1.783	3260	GO:0043565	GO:0005634	GO:0006355								37.42	39.18	38.3	75.62	79.07	77.37	41.75	42.71	43.66	17.28	18.5	17.69	15.24	14.89	15.94	28.92	29.59	30.24	45.74	42.73	43.74	40.74	41.68	42.6	16.74	16.01	15.64
Mona_1046	evm.TU.C1.784	2730	GO:0016779		GO:0009058	K03240	EIF2B5	-	translation initiation factor eIF-2B subunit epsilon	map03013	0	2878	41.07	43.01	42.04	58.58	59.93	61.25	42.72	41.73	43.71	16.11	15.77	15.41	14.77	14.43	15.44	17.05	17.44	17.83	33.43	32.71	31.97	41.34	43.23	40.39	18.68	19.12	19.99
Mona_1047	evm.TU.C1.785	3295	GO:0008270			K11968	-	-	ariadne-1	-	0	2022	51.1	48.8	49.95	69.74	68.13	72.92	47.33	48.42	46.24	21.78	20.35	20.83	28.98	29.65	28.31	89.76	91.83	87.69	52.18	49.82	51	64.4	65.89	67.34	36.1	35.29	36.9
Mona_1048	evm.TU.C1.786	1427				K15113	-	-	solute carrier family 25 (mitochondrial iron transporter), member 28/37	-	1e-154	1412	69.22	72.5	70.86	86.7	84.7	90.66	69.03	72.18	70.62	22.75	21.73	22.24	30.1	30.79	29.41	124.06	126.92	129.72	47.44	48.49	46.37	45.9	44.84	48	30.71	29.37	28.69
Mona_1049	evm.TU.C1.787	2639	GO:0005524										30.9	32.36	31.63	24.66	25.79	24.09	30.17	30.87	29.47	14.27	13.97	13.65	23.07	24.12	22.54	7.72	8.07	7.54	18.2	19.06	18.63	30.89	30.18	31.6	19.35	18.51	18.94
Mona_1050	evm.TU.C1.788	1956				K12471	EPN	-	epsin	map04144	0	1975	163.86	156.46	160.16	128.33	125.37	134.19	179.08	183.21	174.95	305.37	319.79	312.58	186.33	190.63	194.84	132.13	135.18	138.16	136.71	127.72	130.74	165.27	161.46	169.08	121.69	124.56	130.25
Mona_1051	evm.TU.C1.789	1843	GO:0016833		GO:0009058	K01657	trpE	EC:4.1.3.27	anthranilate synthase component I	map01100,map01110,map00400	0	2387	96.77	92.41	94.59	86.9	88.91	84.89	88.87	90.92	86.82	157.61	154.21	150.73	85.94	87.92	89.86	95.23	97.43	93.03	92.06	87.9	89.98	59.9	61.28	58.52	120.18	114.93	117.58
Mona_1052	evm.TU.C1.79	1378				K00100	-	EC:1.1.1.-		-	6e-98	925	252.6	258.17	246.9	43.93	42.92	45.94	103.34	105.72	108.06	68.67	73.5	70.29	106.25	103.8	111.1	9.71	9.93	10.15	174.46	186.73	178.58	73.88	77.25	75.59	47.67	48.8	51.03
Mona_1053	evm.TU.C1.790	3951											18.15	17.33	17.74	36.66	35.81	38.33	16.53	16.91	17.28	6.51	6.37	6.23	12.2	11.92	12.48	70.14	71.76	73.34	18.49	17.65	18.07	17.65	17.24	18.46	11.1	11.36	11.88
Mona_1054	evm.TU.C1.791	1175											37.52	40.16	38.41	51.31	50.13	52.49	36.34	35.5	38	12.1	12.68	12.39	21.24	20.75	21.73	68.95	72.1	67.36	28.9	27	27.64	39.46	38.55	40.37	30.72	31.45	32.18
Mona_1055	evm.TU.C1.792	388											93.03	86.92	88.97	99.25	101.54	96.96	98.26	102.75	100.53	32.92	33.65	32.18	42.22	44.15	41.25	117.59	114.88	122.96	66.84	70	68.42	73.77	77.14	75.47	43.26	42.28	41.3
Mona_1056	evm.TU.C1.793	3587	GO:0005524	GO:0005737	GO:0006418	K01869	LARS	EC:6.1.1.4	leucyl-tRNA synthetase	map00970	0	5218	64.22	60	61.42	92.95	97.19	95.1	66.44	69.47	64.91	37.65	39.43	38.54	45.71	47.8	46.76	6.87	7.18	7.03	62.47	66.87	63.95	42.88	44.84	41.89	19.26	18.42	18.85
Mona_1057	evm.TU.C1.794	1682	GO:0030170		GO:0009058								14.87	13.89	14.22	9.6	9.38	9.82	17.08	17.47	17.86	12.58	12.86	12.3	12.72	13.01	12.43	23.57	24.11	24.65	18.1	19.38	18.53	13.37	13.06	13.68	28.45	27.81	29.08
Mona_1058	evm.TU.C1.795	2285											43.87	44.84	42.88	59.22	57.85	60.59	31.9	31.16	33.36	18.41	19.27	18.84	30.37	31.76	31.07	17.75	18.16	18.56	29.53	31.61	30.23	34.96	35.77	34.15	28.67	29.35	30.03
Mona_1059	evm.TU.C1.796	931											110.03	115.23	112.63	107.36	104.88	109.84	131.65	134.69	137.66	89.15	91.12	87.14	85.81	83.83	89.73	314.63	328.99	307.37	87.64	89.57	85.66	111.2	113.77	108.63	118.35	113.18	115.79
Mona_1060	evm.TU.C1.797	1071				K02947	RP-S10e	-	small subunit ribosomal protein S10e	map03010	2e-72	700	299.72	320.81	306.8	485.9	497.11	474.69	273.82	280.14	267.5	102.47	97.85	100.16	118.17	115.44	120.9	420.72	430.43	411.01	349.1	333.34	341.22	368.26	385.07	376.76	130.19	127.25	133.06
Mona_1061	evm.TU.C1.798	1862	GO:0016787		GO:0008152	K01463	-	EC:3.5.1.-		-	0	2209	13.9	14.21	13.59	9.3	9.09	9.51	14.36	15.02	14.69	2.16	2.06	2.11	6.85	7.01	6.69	7.08	7.4	7.24	18.04	19.31	18.47	19.81	20.71	20.27	12.68	12.39	12.96
Mona_1062	evm.TU.C1.799	1450											97.65	104.52	99.96	51.69	54.05	50.5	100.11	104.68	102.42	61.04	59.73	58.38	51.9	53.1	54.27	142.93	146.23	149.45	100.05	95.53	97.79	67.45	70.53	65.89	64.13	65.64	67.15
Mona_1063	evm.TU.C1.8	383											6.27	6.41	6.13	3.03	3.17	2.96	9.91	9.68	10.36	1.69	1.66	1.62	1.21	1.24	1.27	1.85	1.81	1.93	1.88	1.8	1.84	4.48	4.58	4.68	2.53	2.59	2.65
Mona_1064	evm.TU.C1.80	1314	GO:0004519		GO:0006308								3.18	3.04	3.11	6.37	6.22	6.52	2.49	2.6	2.55	4.13	4.22	4.04	25.87	27.05	25.27	4.01	4.19	3.92	17.42	18.24	17.83	16.8	17.57	17.19	48.51	49.66	51.93
Mona_1065	evm.TU.C1.800	2589											108.76	113.9	111.33	120.59	117.81	126.09	107.54	112.45	110.02	70.72	72.28	69.12	59.63	62.35	61.01	36.19	37.03	37.84	133.72	143.13	136.88	81.08	79.21	82.95	47.85	48.98	50.11
Mona_1066	evm.TU.C1.801	1254				K02307	DAM1	-	DASH complex subunit DAM1	map04111	9e-65	636	15.74	14.7	15.05	30.11	31.48	29.42	17.06	17.84	16.67	7.95	8.51	8.14	8.81	9.01	9.21	15.12	14.77	15.47	19.2	18.78	18.36	18.98	18.54	19.42	11.65	11.14	11.4
Mona_1067	evm.TU.C1.802	2405	GO:0008270		GO:0006511	K11366	-	EC:3.1.2.15	ubiquitin carboxyl-terminal hydrolase 22/27/51	-	0	1800	8.73	8.16	8.35	18.39	19.23	17.97	13.02	12.72	13.61	3.17	3.03	3.1	4.34	4.54	4.44	5.44	5.57	5.69	10.95	11.19	10.7	15.51	16.22	15.15	6.55	6.26	6.12
Mona_1068	evm.TU.C1.803	2031											114.68	122.75	117.39	68.7	70.29	71.84	143.12	146.42	149.65	254.36	248.87	243.26	310.43	317.59	324.6	83.52	87.33	85.45	67.05	62.64	64.12	136.49	139.64	142.72	77.77	76.02	79.49
Mona_1069	evm.TU.C1.804	1242	GO:0016787										175.69	179.57	171.73	158.56	162.22	165.8	152.37	148.85	159.33	99.56	95.06	97.31	58.73	60.09	57.37	63.76	66.67	65.23	204	218.35	208.82	75.92	79.39	74.17	106.35	108.86	113.83
Mona_1070	evm.TU.C1.805	1758	GO:0004252	GO:0016021									31.7	31.02	30.32	49.13	48	50.26	36.16	36.99	35.33	14.54	13.88	14.21	13.62	13.93	14.24	56.75	55.44	59.34	29.67	27.72	28.37	27.03	28.26	26.41	29.75	30.45	31.15
Mona_1071	evm.TU.C1.806	2544				K05289	GAA1	-	glycosylphosphatidylinositol transamidase	map01100,map00563	0	2399	13.15	12.87	12.58	16.34	17.09	15.96	11.32	11.84	11.58	4.37	4.08	4.18	4.8	4.69	4.91	14.51	14.18	14.84	9.53	10.21	9.76	9.77	10	9.54	6.4	6.55	6.7
Mona_1072	evm.TU.C1.807	3028	GO:0005515			K03039	PSMD13	-	26S proteasome regulatory subunit N9	map05169,map03050	0	1842	45.27	46.27	44.25	49.53	50.67	51.79	45.23	47.29	46.27	34.77	37.21	35.59	34.75	36.34	35.55	41.19	40.24	43.07	55.16	59.04	56.46	43.7	45.69	42.69	37.49	36.64	35.79
Mona_1073	evm.TU.C1.808	1247	GO:0008168		GO:0008152								0	0	0	0	0	0	0	0	0	0	0	0	0	0	0	0	0	0	0	0	0	0	0	0	0	0	0
Mona_1074	evm.TU.C1.809	1898				K03953	NDUFA9	EC:1.6.5.3 1.6.99.3	NADH dehydrogenase (ubiquinone) 1 alpha subcomplex 9	map01100,map05016,map00190,map05010,map05012	0	1866	145.81	156.06	149.25	155.5	162.6	159.09	155.69	159.28	152.1	95.34	99.84	97.59	70.47	68.84	72.1	90.28	94.4	88.2	198.61	189.65	194.13	139.25	142.46	136.04	74.23	72.56	75.87
Mona_1075	evm.TU.C1.81	2302											30.04	32.15	30.75	21.04	20.55	22	21.77	21.27	22.27	13	13.29	12.71	57.23	55.91	58.55	5.07	4.95	5.19	23.9	25.58	24.46	20.85	21.33	20.37	19.55	20.01	20.47
Mona_1076	evm.TU.C1.810	1088	GO:0004852		GO:0033014	K01719	hemD	EC:4.2.1.75	uroporphyrinogen-III synthase	map01100,map01110,map00860	1e-110	1029	23.63	22.57	23.1	26.11	26.71	27.3	26.87	26.25	28.1	9.23	9.67	9.45	18.18	19.01	17.76	35.97	36.8	35.14	14	14.66	14.33	35.25	34.44	36.06	12.72	12.43	13
Mona_1077	evm.TU.C1.811	1297	GO:0005524		GO:0006468	K04371	ERK1_2	EC:2.7.11.24	extracellular signal-regulated kinase 1/2	map05010,map04114,map05203,map04151,map04910,map05200,map04914,map05152,map05164,map04066,map05034,map05132,map05131,map04810,map04666,map04150,map04010,map05160,map04722,map04724,map04912,map04370,map04660,map04720,map04510,map05211,map05210,map04726,map04650,map04723,map05161,map04270,map04540,map04350,map04916,map05214,map05142,map05223,map04520,map05020,map04380,map04713,map04012,map04062,map…	0	1800	81.8	80.04	78.23	152.34	155.86	159.29	114.78	112.13	120.02	42.88	43.82	41.91	48.49	47.37	50.7	70.44	68.81	73.66	143.1	136.64	139.87	69.29	72.45	70.89	84.68	82.77	86.55
Mona_1078	evm.TU.C1.812	3417	GO:0008270	GO:0030127	GO:0006888	K14007	SEC24	-	protein transport protein SEC24	map04141	0	4178	72.63	69.35	70.99	89.77	87.7	91.84	71.41	69.76	73.06	47.43	46.41	45.36	54.88	53.61	56.15	34.92	34.11	36.51	90.51	96.88	92.65	82.37	80.47	86.13	45.81	43.81	42.8
Mona_1079	evm.TU.C1.813	2632	GO:0005524		GO:0007018								4.15	4.25	4.06	13.09	12.79	13.39	4.92	5.03	4.81	1.34	1.37	1.31	1.64	1.6	1.68	0.5	0.51	0.52	8.92	9.55	9.13	4.41	4.61	4.51	0.66	0.68	0.7
Mona_1080	evm.TU.C1.814	3261											24.36	24.9	23.81	17.07	17.46	17.85	24.04	25.14	24.59	19.29	18.41	18.85	13.62	13.31	13.93	8.74	8.54	8.94	19.94	19.04	19.49	20.84	21.79	21.32	10.35	9.9	10.13
Mona_1081	evm.TU.C1.815	5253	GO:0042626	GO:0016021	GO:0055085	K05663	-	-	mitochondrial ABC transporter ATM	map02010	0	3118	44.54	47.67	45.59	30.28	31.66	29.58	46.04	48.14	44.98	50.18	46.88	47.99	18.78	19.21	18.35	48.2	47.09	49.31	35.53	34.76	33.98	22.17	21.66	23.18	22.34	21.36	20.87
Mona_1082	evm.TU.C1.816	3900	GO:0005515										23.34	22.28	22.81	17.26	18.05	16.86	25.99	25.39	27.18	11.79	11.25	11.52	24.45	25.57	23.89	11.54	11.27	12.07	16.91	16.15	16.53	28.08	27.43	28.73	12.87	13.17	13.77
Mona_1083	evm.TU.C1.817	2833	GO:0005524			K10875	RAD54L	EC:3.6.4.-	DNA repair and recombination protein RAD54 and RAD54-like protein	map03440	0	2593	10.11	10.33	9.88	24.55	25.67	25.12	11.81	12.35	12.08	10.95	10.71	10.47	12.68	12.97	12.39	4.9	5.01	4.79	13.48	13.19	12.89	19.2	18.76	20.08	11.91	11.64	12.17
Mona_1084	evm.TU.C1.818	2409	GO:0008168		GO:0008152								46.97	48.01	45.91	99.62	104.17	97.32	60.22	61.61	62.97	51.27	48.95	50.11	43.75	42.74	45.75	233.72	239.11	228.33	205.46	210	200.83	49.09	51.33	47.96	106.26	108.77	111.28
Mona_1085	evm.TU.C1.819	1187				K15109	-	-	solute carrier family 25 (mitochondrial carnitine/acylcarnitine transporter), member 20/29	-	1e-122	1131	23.53	24.05	23	35.79	34.96	37.42	27.61	26.97	28.25	10.15	9.93	9.71	10.02	10.25	9.79	169.04	172.94	165.14	45.85	49.07	46.93	19.15	20.02	19.59	23.22	23.77	24.86
Mona_1086	evm.TU.C1.82	623											0.14	0.14	0.14	0.27	0.26	0.28	0	0	0	0.11	0.11	0.11	0.87	0.85	0.89	0	0	0	0	0	0	0.13	0.13	0.13	0.45	0.43	0.44
Mona_1087	evm.TU.C1.820	511				K14821	-	-	bud site selection protein 20	-	4e-45	464	78.69	80.42	76.91	78.44	82.02	80.25	55.87	54.58	58.42	27.49	26.25	26.87	27.37	28.62	26.74	129.77	126.78	132.76	55.97	57.21	54.71	44.49	46.52	43.46	57.03	55.74	54.45
Mona_1088	evm.TU.C1.821	3457				K01681	ACO	EC:4.2.1.3	aconitate hydratase 1	map01100,map01110,map01120,map01210,map00020,map00630,map00720	0	3851	580.72	621.58	594.44	467.29	488.62	478.07	493.71	482.32	505.1	903.91	946.61	925.26	835.88	816.59	855.17	288.28	294.93	301.44	679.25	711.35	695.3	324.86	317.36	332.36	317.7	310.53	303.36
Mona_1089	evm.TU.C1.822	1284	GO:0016787										6.15	6.59	6.3	7.03	7.19	6.87	6.85	7.16	7.01	1.63	1.75	1.67	6.5	6.35	6.8	16.27	15.89	16.65	8.17	7.81	7.99	6.75	7.06	6.91	9.84	9.41	9.63
Mona_1090	evm.TU.C1.823	2554	GO:0003824		GO:0005992	K00697	otsA	EC:2.4.1.15	trehalose 6-phosphate synthase	map01100,map00500	0	2488	101.8	108.97	104.21	77.11	80.63	75.33	124.79	121.91	130.49	269.5	251.78	257.73	300.26	293.33	307.19	67.97	69.54	66.4	95.97	93.9	91.78	193.46	197.92	189	177.06	169.33	173.24
Mona_1091	evm.TU.C1.824	1432											75.27	80.57	77.05	66.04	64.52	69.05	61.8	64.62	60.37	67.03	64.01	65.52	63.72	62.25	65.19	65.64	64.13	67.15	62.34	61	59.62	61.45	60.03	62.87	67.4	68.99	70.58
Mona_1092	evm.TU.C1.825	2951											39.96	39.1	38.22	45.1	44.06	47.16	32.76	34.26	32	14.78	15.11	14.45	25	26.14	24.42	5.98	6.12	5.84	38.59	36.06	36.91	36.11	36.94	37.76	24.09	23.55	23.01
Mona_1093	evm.TU.C1.826	1065				K02936	RP-L7Ae	-	large subunit ribosomal protein L7Ae	map03010	1e-137	1267	581.62	543.39	556.23	700.6	684.43	716.77	487.39	498.64	509.64	252.88	258.46	247.18	278.81	291.54	272.38	317.7	325.03	332.2	506.3	517.47	494.88	541.41	528.91	566.12	163.83	160.13	156.43
Mona_1094	evm.TU.C1.827	1045				K12399	AP3S	-	AP-3 complex subunit sigma	map04142	1e-93	885	46.14	44.06	45.1	34.47	36.04	33.67	40.53	41.47	42.38	29.41	30.79	30.1	22.92	23.97	23.45	87.13	85.12	91.11	34.65	33.09	33.87	29.81	30.5	31.17	37.51	36.66	35.81
Mona_1095	evm.TU.C1.828	699											5.98	5.59	5.72	5.45	5.32	5.58	2.96	3.1	3.03	4.25	4.34	4.15	4.97	5.08	4.86	5.8	5.67	5.93	2.56	2.39	2.45	6.67	6.97	6.52	5.93	5.8	5.67
Mona_1096	evm.TU.C1.829	1104											1.92	2.06	1.97	1.58	1.62	1.65	3.83	3.92	4	1.08	1.11	1.06	0.98	0.96	1	2.3	2.4	2.25	7.72	7.55	7.38	4.15	4.34	4.25	10.84	10.37	10.61
Mona_1097	evm.TU.C1.83	949											0.18	0.18	0.18	0.52	0.51	0.54	0.18	0.19	0.18	0.07	0.07	0.07	0.9	0.92	0.94	0.85	0.83	0.87	0.31	0.33	0.32	0	0	0	0.49	0.47	0.48
Mona_1098	evm.TU.C1.830	3596											3.05	3.19	3.12	1.96	2.05	1.91	7.24	7.57	7.41	1.31	1.28	1.25	2.9	3.03	2.97	1.21	1.27	1.18	5.21	5.32	5.09	11.21	10.95	11.47	22.88	22.36	23.38
Mona_1099	evm.TU.C1.831	1457	GO:0016491		GO:0008152								0	0	0	0	0	0	0	0	0	0	0	0	0	0	0	0	0	0	0	0	0	0	0	0	0	0	0
Mona_1100	evm.TU.C1.832	3369											6.6	6.74	6.45	7.87	8.23	8.05	7.12	6.96	7.28	2.44	2.61	2.5	10.6	11.08	10.84	8.52	8.91	8.32	4.87	4.55	4.66	5.66	5.92	5.53	8.5	8.7	8.9
Mona_1101	evm.TU.C1.833	5106	GO:0005515			K03361	CDC4	-	F-box and WD-40 domain protein CDC4	map04111,map04120	0	3372	68.26	73.06	69.87	108.32	113.26	110.82	68.67	70.25	71.8	60.29	56.33	57.66	67.61	69.17	66.05	87.15	91.13	89.16	55.43	58.05	56.74	101.33	103.67	98.99	61.46	62.91	65.78
Mona_1102	evm.TU.C1.834	1886	GO:0005525	GO:0005622		K03978	-	-	GTP-binding protein	-	1e-123	1141	12	11.22	11.48	16.69	17.08	16.3	10.47	10.23	10.71	4.96	5.31	5.08	6.6	6.9	6.75	18.33	19.17	18.75	10.71	10	10.24	10.93	11.43	10.68	8.71	8.51	8.31
Mona_1103	evm.TU.C1.835	2592	GO:0008270	GO:0005634	GO:0006355								6.72	7.04	6.88	6.01	5.87	6.28	6.66	6.51	6.96	1.53	1.64	1.57	2.62	2.56	2.68	2.19	2.24	2.29	6.28	6.15	6.01	4.8	4.91	5.02	2.81	2.75	2.88
Mona_1104	evm.TU.C1.836	1837	GO:0016787										195.04	208.76	199.65	70.64	73.86	72.27	106.54	104.08	111.4	190.64	186.53	182.32	99.22	101.51	103.75	18.1	18.93	17.68	78.51	82.21	80.36	49.15	51.39	48.02	62.93	64.42	65.91
Mona_1105	evm.TU.C1.837	3283											11.7	11.96	11.44	9.11	9.32	9.53	9.38	9.6	9.16	6.31	5.89	6.03	6.73	6.57	6.89	1.2	1.17	1.23	10.14	10.85	10.38	8.79	9.19	8.59	11.86	11.59	11.32
Mona_1106	evm.TU.C1.838	3622	GO:0005351	GO:0016021	GO:0008643								22.74	21.72	22.23	16.94	17.33	17.71	23.88	24.97	24.43	10.72	11.22	10.97	10.13	10.59	9.9	16.12	16.86	16.49	21.99	20.99	21.49	10.27	10.74	10.03	10.67	10.43	10.91
Mona_1107	evm.TU.C1.839	5106	GO:0008026			K01529	-	EC:3.6.1.-		-	0	3579	3.44	3.37	3.29	4.82	5.04	4.93	4.05	4.23	3.96	1.73	1.81	1.77	3.54	3.7	3.46	1.37	1.43	1.34	7.35	7.69	7.52	4.71	4.93	4.82	9.56	9.14	8.93
Mona_1108	evm.TU.C1.84	1081											55.26	51.63	52.85	21.68	22.18	22.67	46.92	49.06	45.84	46.11	43.08	44.1	36.02	35.19	37.66	49.52	48.38	51.78	32.2	31.5	30.79	28.67	29.98	28.01	40.78	39.86	38.94
Mona_1109	evm.TU.C1.840	3260											6.68	6.38	6.53	7.09	7.25	7.41	9.15	9.36	9.57	4.86	5.08	4.97	8.82	9.02	9.22	7.53	7.87	7.7	8.61	8.23	8.42	7.83	8.19	8.01	10.98	10.73	10.48
Mona_1110	evm.TU.C1.841	1099											33.59	32.86	32.12	59	57.64	60.36	40.03	39.11	41.86	15.48	14.78	15.13	23.34	22.8	24.41	108.96	111.47	106.45	27.61	28.22	26.99	34.08	35.64	33.29	40.39	41.34	42.29
Mona_1111	evm.TU.C1.842	844											0	0	0	0	0	0	0	0	0	0	0	0	0	0	0	0	0	0	0	0	0	0	0	0	0	0	0
Mona_1112	evm.TU.C1.843	7867				K09291	TPR	-	nucleoprotein TPR	map03013,map04011,map05200,map05216	0	7091	26.84	25.62	26.23	36.13	37.78	35.3	22.25	21.74	23.27	14.67	13.71	14.03	18.77	18.34	19.2	3.08	3.15	3.01	27.92	29.88	28.58	26.84	26.22	27.46	3.99	3.9	3.81
Mona_1113	evm.TU.C1.844	1440	GO:0003702	GO:0005673	GO:0006367	K03137	TFIIE2	-	transcription initiation factor TFIIE subunit beta	map05169,map03022,map05203	1e-141	1297	38.32	35.8	36.65	44.97	47.02	46.01	41.45	40.49	42.41	14.13	13.2	13.51	20.5	20.03	21.44	89.84	93.94	91.91	15.07	16.13	15.43	35.55	36.37	34.73	24.8	23.72	24.27
Mona_1114	evm.TU.C1.845	1570	GO:0008686		GO:0009231	K02858	ribB	EC:4.1.99.12	3,4-dihydroxy 2-butanone 4-phosphate synthase	map01100,map00740	1e-108	1016	62.6	67.01	64.08	68.2	71.31	69.77	72.08	73.74	70.42	38.77	36.22	37.08	36.96	36.11	37.81	100.62	102.94	105.21	40.48	42.4	41.44	52.66	51.44	53.88	55.97	54.71	53.45
Mona_1115	evm.TU.C1.846	2645	GO:0005515										24.92	25.47	24.36	32.62	34.11	33.37	27.03	27.65	28.26	11.58	11.84	11.32	12.68	13.26	12.97	15.79	15.43	16.51	26.56	25.99	25.4	26.84	26.22	28.07	10.58	10.12	9.89
Mona_1116	evm.TU.C1.847	2302	GO:0005524		GO:0006468	K02216	CHK1	EC:2.7.11.1	serine/threonine-protein kinase Chk1	map04111,map04113,map04110,map05166,map05203,map04115	0	2333	10.31	9.63	9.86	13.74	13.42	14.37	8.54	8.93	8.34	2.92	2.98	2.85	3.05	3.12	2.98	14.09	14.73	14.42	9.26	9.91	9.48	6.71	6.56	7.02	2.32	2.27	2.22
Mona_1117	evm.TU.C1.848	1379	GO:0016881			K06688	UBE2C	EC:6.3.2.19	ubiquitin-conjugating enzyme E2 C	map04120	3e-92	872	55.54	56.77	54.29	63.06	65.94	64.52	59.17	60.54	57.8	19.3	19.72	18.86	19.5	19.05	19.95	81.76	79.87	83.65	58.99	61.77	60.38	30.66	32.06	31.37	34.87	35.69	36.51
Mona_1118	evm.TU.C1.849	2703	GO:0005415	GO:0016020	GO:0006810	K03317	-	-	concentrative nucleoside transporter, CNT family	-	0	2318	18.64	19.52	19.08	57.66	60.29	58.99	29.1	29.77	30.43	6.81	6.66	6.51	63.52	62.05	64.99	13.62	14.24	13.31	54.69	52.23	53.46	61.14	63.93	62.55	76.95	73.59	75.29
Mona_1119	evm.TU.C1.85	1054											0.08	0.08	0.08	0.08	0.08	0.08	0	0	0	0.2	0.2	0.2	0	0	0	0.77	0.75	0.81	0.19	0.19	0.19	0.16	0.17	0.16	0.53	0.51	0.5
Mona_1120	evm.TU.C1.850	2208	GO:0019239		GO:0009168								67.4	70.58	68.99	98.68	100.96	96.4	89.61	93.7	91.68	21.07	21.53	20.59	26.32	26.93	27.52	37.47	39.18	38.33	112.35	117.65	115	51.63	53.99	52.82	57.93	56.62	59.2
Mona_1121	evm.TU.C1.851	7673											34.49	32.93	33.71	42.35	44.28	41.37	30.41	31.8	31.11	22.9	23.98	23.44	33.54	34.31	32.77	6.07	5.93	6.35	39.96	41.84	40.9	45.53	44.48	46.58	14.78	14.13	14.46
Mona_1122	evm.TU.C1.852	2484											28.11	27.5	26.88	20.14	21.06	20.6	27.81	27.17	28.45	6.85	6.4	6.55	10.7	10.95	11.19	4.08	4.27	3.99	17.36	16.22	16.6	16.36	17.11	16.74	27.36	28.01	28.66
Mona_1123	evm.TU.C1.853	5327											5.52	5.65	5.4	10.07	10.3	9.84	5.36	5.48	5.6	1.78	1.66	1.7	4.93	4.82	5.04	2.34	2.29	2.45	5.41	5.05	5.17	9.39	9.61	9.17	2.2	2.25	2.3
Mona_1124	evm.TU.C1.854	2388	GO:0016810	GO:0005840	GO:0006807								153.06	163.83	156.68	196.49	205.46	201.02	129.16	126.18	132.14	62.68	61.32	59.94	63.51	66.41	64.98	156.72	163.87	153.1	149.38	159.89	152.91	141.53	138.26	144.8	82.61	79	77.18
Mona_1125	evm.TU.C1.855	1651											102.87	100.65	98.38	103.08	100.7	107.79	84.37	86.32	82.42	128.13	134.19	131.16	112.69	115.29	117.83	144.26	150.85	147.59	81.69	78.01	79.85	100.05	104.62	102.36	124.65	127.59	133.41
Mona_1126	evm.TU.C1.856	2698				K01210	-	EC:3.2.1.58	glucan 1,3-beta-glucosidase	map00500	0	2737	5.43	5.07	5.19	5.13	5.01	5.25	4.25	4.44	4.15	2.79	2.99	2.86	9.14	9.35	9.56	0.53	0.52	0.54	5.39	5.65	5.52	5.55	5.42	5.68	5.47	5.35	5.23
Mona_1127	evm.TU.C1.857	682	GO:0032934										239.02	233.87	228.59	206.79	211.56	216.23	195.14	204.05	199.64	51.63	49.31	50.47	95.28	99.63	93.08	579.36	605.81	565.99	345	329.44	337.22	146.52	143.14	153.21	91.35	87.36	89.38
Mona_1128	evm.TU.C1.858	5362	GO:0005524										13.09	12.23	12.52	18.86	18.42	19.3	14.3	13.97	14.63	5.38	5.14	5.26	7.81	7.99	8.17	1.63	1.7	1.59	12.84	12	12.28	15.89	16.26	16.62	5.33	5.21	5.45
Mona_1129	evm.TU.C1.859	1528				K07936	RAN	-	GTP-binding nuclear protein Ran	map03013,map03008,map05169,map05166	1e-112	1049	254.82	260.44	249.07	278.57	291.29	272.14	302.17	315.96	295.2	91.4	85.39	87.41	131.83	128.79	134.87	272.99	279.29	285.45	212.75	222.81	217.78	179.61	183.76	187.81	178.93	183.16	191.52
Mona_1130	evm.TU.C1.86	1246	GO:0051287		GO:0008152								1.54	1.44	1.47	0.33	0.35	0.34	0.97	1.01	0.99	0.51	0.49	0.5	0.56	0.57	0.55	3.58	3.5	3.74	2.64	2.7	2.58	0.59	0.62	0.6	1.03	1.01	1.06
Mona_1131	evm.TU.C1.860	1287	GO:0005515			K06693	-	-	26S proteasome non-ATPase regulatory subunit 9	-	1e-106	996	42.44	43.37	41.48	49.67	48.52	51.94	49.53	48.39	51.79	21.61	22.08	21.12	22.27	23.29	22.78	51.92	53.12	50.72	41.01	38.31	39.22	37.42	39.13	38.28	36.9	36.07	35.24
Mona_1132	evm.TU.C1.861	2780	GO:0005089	GO:0005622	GO:0035023								5.66	5.53	5.41	8.88	9.08	9.29	8.07	8.26	7.88	5.22	4.87	4.99	9.03	9.24	9.44	3.5	3.66	3.42	7.25	7.59	7.42	8.68	9.08	8.48	9.69	9.27	9.06
Mona_1133	evm.TU.C1.862	473											510.61	521.87	499.09	328.45	320.87	336.03	551.25	538.53	576.41	2207.44	2107.84	2157.64	1814.68	1897.52	1772.8	613.07	641.06	627.22	476.04	509.53	487.29	1215.74	1271.24	1187.68	1195.74	1143.54	1117.15
Mona_1134	evm.TU.C1.863	1024				K03649	MUG	EC:3.2.2.-	TDG/mug DNA glycosylase family protein	map03410	1e-110	1031	21.9	22.94	22.42	32.35	31.6	33.83	21.9	22.9	22.41	17.16	17.54	16.77	22.03	21.52	23.04	37.43	38.29	36.57	20.94	19.57	20.03	26.27	25.66	27.47	26.32	25.17	25.75
Mona_1135	evm.TU.C1.864	567											41.58	42.5	40.64	53.02	55.44	51.8	46.7	48.83	47.78	26.02	24.84	25.43	29.16	29.83	28.49	15.2	15.55	14.85	83	88.84	84.96	21.63	22.62	21.13	70.64	67.56	66
Mona_1136	evm.TU.C1.865	3284	GO:0050660	GO:0016021		K08008	NOX	-	NADPH oxidase	map04145,map04066,map04670,map04380	0	2310	12.23	11.43	11.7	9.15	9.57	8.94	8.82	9.22	8.62	3.3	3.46	3.38	7.22	7.39	7.05	3.58	3.74	3.66	24.81	23.18	23.73	4.98	5.09	4.87	11.71	11.45	11.19
Mona_1137	evm.TU.C1.866	3645											10.25	9.79	10.02	13.09	13.39	13.69	10.2	9.96	10.67	1.96	1.91	1.87	4.81	4.92	4.7	1.39	1.42	1.36	6.82	7.3	6.98	8.91	8.7	9.32	2.58	2.47	2.41
Mona_1138	evm.TU.C1.867	5760				K14550	UTP10	-	U3 small nucleolar RNA-associated protein 10	map03008	0	6879	25.15	23.49	24.05	44.15	43.13	46.17	23.2	23.74	22.66	6.56	6.88	6.72	15.67	16.03	16.39	4.08	4.27	3.99	23.79	23.28	22.75	13.69	14.01	14.31	10.24	10.01	10.47
Mona_1139	evm.TU.C1.868	1960											17.29	16.51	16.9	22.56	22.04	23.59	20.86	20.38	21.34	13.83	13.21	13.52	13.01	12.71	13.6	24.11	25.21	24.67	27.52	25.71	26.32	19.65	20.55	19.2	18.27	17.47	17.07
Mona_1140	evm.TU.C1.869	2015											0.63	0.67	0.65	0.74	0.77	0.72	0.81	0.79	0.85	0.28	0.26	0.27	0.81	0.83	0.79	3.62	3.7	3.54	0.92	0.88	0.9	0.57	0.58	0.56	0.7	0.72	0.75
Mona_1141	evm.TU.C1.87	2324	GO:0016884			K01426	-	EC:3.5.1.4	amidase	map01120,map00330,map00380,map00360,map00627,map00643	0	2179	7.77	7.94	7.59	1.18	1.23	1.21	4.57	4.78	4.68	1.31	1.34	1.28	1.63	1.7	1.59	14.14	14.79	13.81	7.4	7.92	7.57	4.01	4.1	4.19	5.92	5.66	5.79
Mona_1142	evm.TU.C1.870	1887											9.71	9.27	9.49	2.46	2.57	2.52	0.55	0.58	0.56	0.9	0.86	0.88	0.74	0.72	0.77	1.4	1.43	1.46	4.63	4.85	4.74	4.29	4.49	4.19	1.07	1.05	1.1
Mona_1143	evm.TU.C1.871	2025	GO:0004553		GO:0005975	K01183	-	EC:3.2.1.14	chitinase	map01110,map00520	1e-156	1430	1.3	1.39	1.33	0.29	0.3	0.3	0.77	0.81	0.75	0.21	0.2	0.2	0.57	0.56	0.6	0.3	0.31	0.29	1.41	1.51	1.44	3.03	3.1	2.96	2	2.05	2.1
Mona_1144	evm.TU.C1.872	916											25.44	24.3	24.87	30.47	29.77	31.86	29.94	30.63	29.25	40.02	42.84	40.97	26.57	25.96	27.18	63.09	65.97	64.55	50.88	48.58	49.73	32.23	32.97	33.7	46.91	48.02	49.13
Mona_1145	evm.TU.C1.873	423											22.57	21.08	21.58	19.77	20.23	20.67	23.04	22.51	23.57	39.04	41.78	39.96	29.04	29.71	28.37	47.22	48.31	46.13	42.73	45.74	43.74	23.59	23.05	24.67	37.71	36.86	36.01
Mona_1146	evm.TU.C1.874	4051	GO:0003676	GO:0005634		K12830	SF3B3	-	splicing factor 3B subunit 3	map03040	0	5895	46.55	43.49	44.52	63.78	65.25	66.69	46.29	45.22	48.4	13.98	14.28	13.66	36.18	37.02	37.83	24.75	25.88	25.32	41.37	43.33	42.35	35.21	36.82	34.4	27.32	27.97	29.25
Mona_1147	evm.TU.C1.875	1468	GO:0005515			K04523	UBQLN	-	ubiquilin	map04141	1e-177	1615	207.97	212.56	203.28	197.05	201.6	206.05	181.02	176.84	185.2	249.08	232.71	238.21	181.58	177.39	189.87	230.2	224.89	240.71	214.89	200.77	205.51	181.66	189.95	185.85	167.35	163.57	171.04
Mona_1148	evm.TU.C1.876	2410											61.45	60.13	58.77	77.01	78.79	75.23	62.13	60.7	63.56	32.27	34.54	33.03	33.95	35.5	33.17	71.65	70	73.3	70.74	67.54	69.14	38	39.73	38.88	43.8	41.89	40.92
Mona_1149	evm.TU.C1.877	1035				K01183	-	EC:3.2.1.14	chitinase	map01110,map00520	7e-20	250	1.58	1.48	1.51	2.64	2.58	2.76	2.17	2.12	2.22	0.89	0.91	0.87	1.19	1.24	1.16	10.58	10.34	11.06	2.84	2.78	2.72	1.26	1.32	1.23	2.94	2.87	3
Mona_1150	evm.TU.C1.878	2168											15.77	15.43	15.08	9.36	9.58	9.79	10.62	10.37	11.1	4.1	3.92	4.01	6.38	6.67	6.53	3.46	3.38	3.62	17.02	16.66	16.28	5.51	5.64	5.76	11.18	10.93	11.43
Mona_1151	evm.TU.C1.879	1848	GO:0008484		GO:0008152	K01133	-	EC:3.1.6.6	choline-sulfatase	-	0	2531	69.71	65.13	66.67	57.31	58.63	59.93	43.97	42.96	44.98	26.58	24.83	25.42	43.82	44.83	45.82	23.15	22.62	24.21	82.85	77.4	79.23	78.37	80.18	81.95	37.41	38.29	40.04
Mona_1152	evm.TU.C1.88	1781	GO:0046872			K01480	-	EC:3.5.3.11	agmatinase	map01100,map00330	1e-128	1188	0.05	0.05	0.05	0.05	0.05	0.05	0	0	0	0	0	0	0.04	0.04	0.04	4.38	4.48	4.58	0.22	0.24	0.23	0.32	0.31	0.33	0.53	0.51	0.5
Mona_1153	evm.TU.C1.880	1361	GO:0016810		GO:0006807	K01501	-	EC:3.5.5.1	nitrilase	map01100,map01120,map00910,map00380,map00627,map00460,map00643	1e-146	1345	27.66	27.06	26.45	10.59	11.07	10.35	20.09	21.01	20.55	11.66	11.92	11.4	17.66	18.07	17.25	28.31	28.96	27.66	17.83	18.67	18.25	30.04	30.73	29.35	18.57	18.15	18.98
Mona_1154	evm.TU.C1.881	2037	GO:0030170		GO:0019752	K01580	-	EC:4.1.1.15	glutamate decarboxylase	map01100,map01110,map00250,map00650,map00410,map04727,map00430,map04940	0	2373	238.39	233.24	227.98	140.91	147.34	144.16	234.16	239.56	244.85	91.36	87.24	89.3	99.23	101.52	96.94	27.77	29.04	28.41	114.84	122.92	117.55	211.36	216.24	221.01	136.75	133.67	130.59
Mona_1155	evm.TU.C1.882	3109											68.21	69.71	66.67	75.54	78.99	77.28	59.81	61.19	62.54	13.35	13.99	13.67	63.52	64.99	62.05	37.05	38.74	37.91	61.68	63.04	60.29	95.35	97.55	93.15	54.01	52.79	55.2
Mona_1156	evm.TU.C1.883	867	GO:0008531		GO:0009231	K00861	RFK	EC:2.7.1.26	riboflavin kinase	map01100,map00740	1e-71	696	67.31	68.79	65.79	44.8	45.83	43.77	52.63	53.84	51.42	29.29	27.36	28.01	20.23	20.7	19.76	74.03	77.41	72.32	54.5	57.08	55.79	31.03	32.45	30.31	37.88	38.78	39.68
Mona_1157	evm.TU.C1.884	3410	GO:0016798			K00924	-	EC:2.7.1.-		-	0	2886	21.41	21.89	20.93	26.69	26.07	27.91	26.1	26.7	27.29	11.19	11.97	11.45	13.82	14.45	14.14	6.99	7.31	6.83	30.13	28.15	28.81	23.14	24.2	23.67	9.28	9.07	9.48
Mona_1158	evm.TU.C1.885	2194	GO:0004579	GO:0016021	GO:0006486	K12666	OST1	-	oligosaccharyltransferase complex subunit alpha (ribophorin I)	map01100,map04141,map00510,map00513	0	2012	47.62	46.59	45.54	59.98	58.6	62.72	51.66	52.85	50.47	15.11	15.83	15.47	18.63	19.48	19.06	15.48	15.12	15.84	42.13	44.13	43.13	33.81	34.59	33.03	17.74	16.97	16.58
Mona_1159	evm.TU.C1.886	2000	GO:0004484		GO:0006397	K00987	-	EC:2.7.7.50	mRNA guanylyltransferase	-	0	1951	29	27.7	28.35	38.3	39.18	37.42	26.95	26.33	27.57	7.2	6.88	7.04	13.44	13.13	13.75	14.75	15.09	14.41	18.02	19.29	18.45	19.5	19.05	20.39	11.41	10.91	10.66
Mona_1160	evm.TU.C1.887	1914				K11365	-	-	SAGA-associated factor 73	-	1e-131	1210	31.97	30.53	31.25	34.83	36.42	35.63	26.18	26.78	25.58	15	15.7	15.35	26.85	27.47	28.08	27.28	27.91	28.53	24.89	26.07	25.48	36.96	36.11	38.65	20.75	21.24	21.73
Mona_1161	evm.TU.C1.888	2179				K09458	fabF	EC:2.3.1.179	3-oxoacyl-[acyl-carrier-protein] synthase II	map01100,map00780,map00061	0	1981	21.7	20.27	20.75	19.72	20.18	20.62	23.2	23.74	22.66	16.36	16.72	15.99	21.1	22.06	21.59	10.24	10.48	10	16.9	16.14	16.52	23.94	25.03	23.39	13.84	13.24	13.55
Mona_1162	evm.TU.C1.889	1760	GO:0046872			K01480	-	EC:3.5.3.11	agmatinase	map01100,map00330	0	1710	20.92	20.47	20.01	22.96	24.01	22.43	18.87	19.73	18.43	19.93	20.37	19.48	27.04	26.42	28.27	7.6	7.78	7.42	25.51	23.84	24.4	24.63	24.06	25.75	38.61	37.74	36.87
Mona_1163	evm.TU.C1.89	1150	GO:0046872										1.16	1.18	1.13	0	0	0	0.68	0.71	0.7	0.12	0.12	0.12	0.07	0.07	0.07	4.23	4.33	4.42	0.17	0.18	0.17	0.28	0.29	0.29	0.08	0.08	0.08
Mona_1164	evm.TU.C1.890	1387				K04393	CDC42	-	cell division control protein 42	map04144,map05203,map04011,map05200,map05120,map05132,map05131,map04810,map04666,map04530,map04010,map05100,map05130,map04722,map04912,map04370,map04660,map04510,map05211,map04670,map04520,map04062,map04360,map05212	1e-108	1010	9.36	8.94	9.15	23.4	24.47	23.94	10.45	10.69	10.21	2.97	2.91	2.84	5.29	5.41	5.53	30.92	31.63	30.21	14.83	15.16	14.5	11.08	10.82	11.34	11.21	10.72	10.47
Mona_1165	evm.TU.C1.891	3208											32.7	35	33.47	86.76	90.72	84.76	34.39	35.18	33.6	32.17	30.06	30.77	41.11	42.06	42.99	39	40.78	39.9	44.28	47.4	45.33	53.94	52.7	55.18	27.15	27.79	29.06
Mona_1166	evm.TU.C1.892	1704				K09702	-	-	hypothetical protein	-	2e-73	710	23.12	22.08	22.6	20.41	19.94	20.88	20.5	21.44	20.97	16.65	17.43	17.04	17.05	17.83	16.66	18.21	18.63	19.04	22.4	21.38	21.89	16.84	16.45	17.23	18.62	18.2	19.03
Mona_1167	evm.TU.C1.893	2390											39.15	38.3	37.44	52.77	51.55	55.18	32.37	31.62	33.85	15.93	16.69	16.31	31.42	32.85	32.15	33.73	32.95	34.51	32.16	30.05	30.76	38.8	39.7	40.57	41.56	39.75	38.83
Mona_1168	evm.TU.C1.894	2064											8.19	8.76	8.38	3.85	4.03	3.76	7.44	7.61	7.78	1.11	1.19	1.14	6.33	6.48	6.18	0.25	0.26	0.26	4.18	3.91	4	2.5	2.56	2.44	8.68	8.3	8.11
Mona_1169	evm.TU.C1.895	2701											21.51	21.04	20.57	43.26	44.26	42.26	23.79	24.88	23.24	4.82	5.04	4.93	10.04	10.27	9.81	8.86	9.06	8.66	28.73	30.75	29.41	27.98	28.63	27.33	24.48	25.06	25.64
Mona_1170	evm.TU.C1.896	2073											37.76	36.94	36.11	48.18	49.29	50.38	33.29	32.52	34.06	38.03	35.53	36.37	39.1	40	38.2	16.63	16.25	17.01	32.7	34.24	33.47	60.83	62.23	59.43	51.61	52.83	55.24
Mona_1171	evm.TU.C1.897	758	GO:0016491										359.95	352.18	344.24	198.07	202.64	193.5	262.74	256.68	268.8	113.87	108.73	111.3	59.02	57.66	60.38	170.82	174.76	178.62	157.72	150.6	154.16	218.79	213.74	228.78	138.35	141.62	144.89
Mona_1172	evm.TU.C1.898	2537				K00752	-	EC:2.4.1.212	hyaluronan synthase	-	0	2137	22.62	23.12	22.11	80.89	79.02	82.76	20.67	21.15	21.61	9.32	8.9	9.11	16.35	15.97	17.1	106.39	103.93	111.25	21.72	20.29	20.77	24.34	25.45	23.78	16.59	16.98	17.76
Mona_1173	evm.TU.C1.899	1857											40.83	38.15	39.05	88.16	86.13	90.19	36.18	37.02	35.34	21.95	20.51	20.99	26.8	27.42	28.02	113.08	118.24	110.47	56	54.8	53.56	35.54	36.36	37.16	32.23	31.5	32.94
Mona_1174	evm.TU.C1.9	2178											12.67	13.56	12.97	20.11	19.65	20.57	15.84	16.21	15.47	12.77	12.19	12.48	19.05	19.92	18.61	4.89	5.11	5	13.51	12.91	13.21	19.71	20.16	20.61	14.14	13.82	14.45
Mona_1175	evm.TU.C1.90	540											1.18	1.16	1.13	0.61	0.62	0.64	1.76	1.72	1.84	0.52	0.53	0.51	0.43	0.42	0.45	31.54	30.81	32.98	1.09	1.17	1.12	1.21	1.27	1.18	1.02	1	0.98
Mona_1176	evm.TU.C1.900	1569	GO:0016747										8.07	8.64	8.26	16.52	17.27	16.9	6.32	6.47	6.61	3.64	3.72	3.56	4.04	4.22	3.95	5.49	5.74	5.62	7.45	7.81	7.63	8.34	8.53	8.15	6.17	6.03	6.31
Mona_1177	evm.TU.C1.901	3287	GO:0003676										104.99	98.09	100.41	131.64	137.65	128.6	97.35	101.79	95.1	56.32	57.56	55.05	47.48	46.38	48.58	42.35	41.37	44.28	152.76	142.72	146.09	62.47	61.03	63.91	93.72	91.61	95.79
Mona_1178	evm.TU.C1.902	1847	GO:0005524	GO:0005737	GO:0006418	K01893	NARS	EC:6.1.1.22	asparaginyl-tRNA synthetase	map00970	0	2497	80.94	84.76	82.85	111.1	116.17	113.66	82.33	86.09	80.43	99.16	94.68	96.92	108.22	113.16	110.72	17.57	17.98	17.16	70.63	75.6	72.3	93.86	98.14	91.69	68.48	65.49	67
Mona_1179	evm.TU.C1.903	1691											1.84	1.88	1.8	1.13	1.18	1.16	2.4	2.46	2.51	1.13	1.15	1.1	16.22	16.59	16.96	4.68	4.57	4.79	0.93	0.87	0.89	3.53	3.69	3.61	14.42	14.76	15.43
Mona_1180	evm.TU.C1.904	1853											4.56	4.26	4.36	7.2	7.03	7.37	5.4	5.65	5.28	2.55	2.43	2.49	12.3	12.58	12.86	13.19	13.49	12.89	3.58	3.34	3.42	11.65	11.38	11.92	11.5	11.24	10.98
Mona_1181	evm.TU.C1.905	2167											48.17	50.45	49.31	56.21	58.78	54.91	55.25	53.97	56.53	49.17	51.49	50.33	36.33	35.49	37.17	430.93	440.88	420.98	33.46	35.81	34.25	63.74	62.27	65.21	107.73	103.03	100.65
Mona_1182	evm.TU.C1.906	4329				K12860	CDC5L	-	pre-mRNA-splicing factor CDC5/CEF1	map03040	0	3359	21.19	22.19	21.69	31.56	30.83	33	19.17	20.05	18.73	9.81	10.27	10.04	11.23	11.74	10.97	9.37	9.15	9.59	22.03	20.58	21.07	21.59	22.09	22.58	7.62	7.45	7.79
Mona_1183	evm.TU.C1.907	1565				K14840	NOP53	-	nucleolar protein 53	map05168	0	1656	37.12	38.88	38	54.5	55.76	53.24	27.23	26.6	27.86	8.02	7.49	7.67	16.29	15.91	17.03	24.36	25.47	23.8	30.77	30.11	29.43	19.75	20.21	19.29	22.87	22.35	23.37
Mona_1184	evm.TU.C1.908	1291				K01175	-	EC:3.1.-.-		-	1e-118	1104	23.8	22.23	22.76	37.27	38.13	38.97	18.51	19.35	18.08	4.69	4.39	4.49	8.38	8.19	8.76	15.08	15.43	14.73	16.97	18.16	17.37	14.32	14.65	13.99	12.49	11.94	12.22
Mona_1185	evm.TU.C1.909	1338				K10745	RNASEH2C	-	ribonuclease H2 subunit C	map03030	2e-46	476	5.85	5.46	5.59	13.99	14.31	13.67	5.29	5.17	5.53	1.76	1.84	1.8	2.25	2.35	2.2	10	10.46	9.77	7	7.15	6.84	6.54	6.69	6.39	2.89	2.96	3.03
Mona_1186	evm.TU.C1.91	1938	GO:0030170		GO:0008152	K01733	thrC	EC:4.2.3.1	threonine synthase	map01100,map01120,map00260,map00750	0	2250	95.52	91.22	93.37	80.25	78.4	82.1	96.85	94.61	99.09	89.73	91.71	87.71	78.26	76.45	81.83	36.73	38.41	37.58	69.08	67.58	66.06	71.44	69.79	73.09	38.3	37.44	36.58
Mona_1187	evm.TU.C1.910	2196	GO:0016787	GO:0005622	GO:0006511	K12584	DCPS	EC:3.-.-.-	scavenger mRNA-decapping enzyme DcpS	map03018	0	2148	23.79	25.46	24.35	35.22	34.41	36.83	22.98	24.03	23.51	7.1	6.78	6.94	10.52	10.76	10.28	58.91	60.27	57.55	26.85	28.11	27.48	25.02	26.16	24.44	20.25	19.37	19.82
Mona_1188	evm.TU.C1.911	1570	GO:0008168		GO:0006139								10.44	11.18	10.69	17.51	18.31	17.91	11.59	11.32	11.86	4.77	4.99	4.88	8.12	7.93	8.49	13.5	13.19	13.81	10.2	10.92	10.44	22.4	23.42	22.92	11.4	11.14	10.88
Mona_1189	evm.TU.C1.912	5113	GO:0003723										46.16	44.08	45.12	62.97	65.84	61.52	44.99	43.95	46.03	13.1	13.38	12.8	15.75	16.47	15.39	22.19	23.2	22.7	35.28	37.76	36.11	29.96	29.27	30.65	14.34	13.71	14.03
Mona_1190	evm.TU.C1.913	2398	GO:0003700	GO:0005634	GO:0006355	K11664	-	-	vacuolar protein sorting-associated protein 72	-	1e-171	1562	25.71	24.55	25.13	40.16	41.99	41.09	26.26	25.65	27.46	14.69	14.03	14.36	19.24	20.12	19.68	2.83	2.9	2.76	19.01	20.35	19.46	30.01	30.7	29.32	6.24	6.39	6.68
Mona_1191	evm.TU.C1.914	6651	GO:0016747	GO:0005634	GO:0006355	K11304	TIP60	EC:2.3.1.48	histone acetyltransferase HTATIP	map05166	0	2303	19.05	19.47	18.62	18.43	19.27	18.86	22.63	22.11	23.66	8.98	9.61	9.19	11.56	12.09	11.29	13.61	14.23	13.3	18.72	17.49	17.9	15.84	16.21	16.56	25.01	23.92	23.37
Mona_1192	evm.TU.C1.915	4543											10.3	10.53	10.07	12.74	13.03	13.32	9.17	9.38	8.96	5.29	5.53	5.41	8.61	8.81	8.41	0.36	0.35	0.37	9.99	10.21	9.76	12.78	13.36	12.49	2.03	2.08	2.13
Mona_1193	evm.TU.C1.916	879	GO:0016651	GO:0005743	GO:0022900	K03937	NDUFS4	EC:1.6.5.3 1.6.99.3	NADH dehydrogenase (ubiquinone) Fe-S protein 4	map01100,map05016,map00190,map05010,map05012	4e-99	933	238.03	227.29	232.66	198.6	207.67	203.18	222.06	232.2	227.18	110.94	118.74	113.56	94.32	96.5	98.63	266.8	260.64	278.98	222.63	208	212.91	203.18	198.49	212.45	123.27	120.49	117.71
Mona_1194	evm.TU.C1.917	1666				K06072	-	EC:1.14.99.29	deoxyhypusine monooxygenase	-	1e-158	1443	49.61	47.37	48.49	78.34	76.53	80.15	57.62	56.29	60.25	12.64	11.81	12.09	34.41	35.2	33.62	75.71	77.46	79.17	31.81	31.12	30.42	48.74	49.86	47.62	60.93	58.27	59.61
Mona_1195	evm.TU.C1.918	5919				K06672	SCC2	-	cohesin loading factor subunit SCC2	map04111	0	6693	11.78	11.01	11.27	16.73	17.12	16.34	11.12	11.63	10.86	8.39	7.83	8.02	7.49	7.83	7.66	1.94	2.03	1.9	9.02	8.83	8.63	10.93	11.43	11.18	6.97	7.13	7.46
Mona_1196	evm.TU.C1.919	4185	GO:0050660		GO:0055114	K03885	ndh	EC:1.6.99.3	NADH dehydrogenase	map00190	0	2757	177.71	166.03	169.95	118.04	120.76	115.32	164.92	172.45	168.73	360.08	343.84	351.96	156.01	159.61	152.41	64.42	62.93	65.91	93.59	100.17	95.8	241.34	252.36	246.91	245.18	239.65	234.12
Mona_1197	evm.TU.C1.92	824											0	0	0	0	0	0	0	0	0	0	0	0	0	0	0	0	0	0	0	0	0	0	0	0	0	0	0
Mona_1198	evm.TU.C1.920	1674											44.04	47.14	45.08	66.64	65.1	69.68	57.6	60.23	56.27	24.3	22.7	23.24	39.28	41.07	38.37	105.45	107.88	110.26	35.68	33.33	34.12	39.23	41.02	38.32	38.66	39.57	40.48
Mona_1199	evm.TU.C1.921	2095	GO:0016301		GO:0008152	K00876	-	EC:2.7.1.48	uridine kinase	map01100,map00240,map00983	0	1945	23.27	24.37	23.82	23.28	22.74	23.82	24.58	25.15	25.7	10.55	10.07	10.31	10.7	10.95	10.45	21.83	21.33	22.33	19.51	20.88	19.97	21.55	21.05	22.05	18.66	17.85	17.44
Mona_1200	evm.TU.C1.922	2769											25.7	27.51	26.31	30.09	29.4	31.46	20.56	20.09	21.03	9.18	9.38	8.97	11.22	11.48	10.96	7.03	6.87	7.35	20.26	21.22	20.74	11.28	11.79	11.02	10.01	9.57	9.35
Mona_1201	evm.TU.C1.923	4565											38.83	40.67	39.75	35.17	35.98	34.36	42.04	41.07	43.96	36.28	35.5	34.7	41.16	42.11	40.21	10.24	10	10.48	27.34	26.75	26.15	33.96	35.51	33.18	19.93	20.4	21.33
Mona_1202	evm.TU.C1.924	5876											11.19	11.97	11.45	12.46	13.03	12.17	9.75	9.98	10.2	3.71	3.89	3.8	5.85	6.12	5.99	2.24	2.19	2.34	7.45	7.28	7.12	12.18	12.46	12.74	2.54	2.48	2.42
Mona_1203	evm.TU.C1.925	1934	GO:0016491		GO:0055114	K13953	adhP	EC:1.1.1.1	alcohol dehydrogenase, propanol-preferring	map01100,map01110,map01120,map00010,map00350,map00071,map00626,map00625,map00980,map00982,map00830	1e-161	1472	501.61	468.64	479.71	275.54	281.9	288.12	935.94	914.34	978.66	683.56	638.63	653.72	712.01	728.44	744.51	536.79	524.4	561.29	823.43	881.36	842.88	1447.69	1414.28	1481.1	2231.26	2180.93	2280.49
Mona_1204	evm.TU.C1.926	539	GO:0004857	GO:0005739	GO:0045980								882.63	902.1	862.72	395.93	414	405.07	674.66	705.46	659.09	1531.22	1462.14	1496.68	1020.22	1043.77	1066.79	2248.69	2196.79	2351.34	622.14	581.25	594.98	898.62	919.36	877.88	2039.28	2087.46	2135.64
Mona_1205	evm.TU.C1.927	1123											315.59	301.35	308.47	66.66	65.12	69.7	159.29	162.97	166.56	493.11	527.8	504.76	456.02	466.54	476.84	726	709.24	742.76	183.97	196.92	188.32	401.01	419.32	391.76	1033.83	1058.25	1106.56
Mona_1206	evm.TU.C1.928	3135	GO:0051287			K00027	-	EC:1.1.1.38	malate dehydrogenase (oxaloacetate-decarboxylating)	map00620,map02020	0	2144	14.88	14.56	14.23	9.25	9.04	9.67	10.18	9.95	10.64	24.37	25.53	24.95	27.31	28.56	26.68	14.04	14.36	14.68	13.23	14.16	13.54	27.99	29.27	28.64	32.83	32.09	33.55
Mona_1207	evm.TU.C1.929	2588	GO:0016491			K00101	-	EC:1.1.2.3	L-lactate dehydrogenase (cytochrome)	map01100,map00620	1e-152	1398	29.66	28.32	28.99	13.18	13.78	12.88	15.56	15.92	16.27	30.1	28.13	28.79	8.09	8.28	8.46	183.27	187.5	191.64	24.54	22.93	23.47	9.8	10.03	9.57	9.3	9.09	9.5
Mona_1208	evm.TU.C1.93	2656	GO:0048037										4.68	4.58	4.48	2.62	2.56	2.68	5.13	5.25	5.01	6.31	5.89	6.03	4.07	3.98	4.16	5.84	5.71	5.97	17.93	17.55	17.15	5.54	5.41	5.67	7.26	7.43	7.6
Mona_1209	evm.TU.C1.930	6080	GO:0042626	GO:0016021	GO:0006810								26.45	28.31	27.07	38.93	39.83	40.71	21.35	20.86	22.32	17.51	18.74	17.92	15.55	16.26	15.91	35.57	36.39	34.75	20.37	20.82	19.91	27.03	28.26	26.41	11.92	11.4	11.14
Mona_1210	evm.TU.C1.931	655											0	0	0	0	0	0	0	0	0	0	0	0	0	0	0	0	0	0	0	0	0	0	0	0	0	0	0
Mona_1211	evm.TU.C1.932	4347											11.44	10.69	10.94	18.88	19.32	18.44	10.99	11.49	10.74	4.23	3.96	4.05	4.21	4.4	4.11	71.02	74.26	69.38	11.41	11.95	11.68	16.82	17.59	16.43	11.05	10.57	10.81
Mona_1212	evm.TU.C1.933	2656											0	0	0	0	0	0	0	0	0	0	0	0	0	0	0	0	0	0	0	0	0	0	0	0	0	0	0
Mona_1213	evm.TU.C1.934	4094	GO:0008270	GO:0005634	GO:0006355								43.06	44.01	42.09	40.31	42.15	39.38	42.89	44.85	41.9	251.19	234.68	240.22	211.02	206.15	215.89	12.11	11.83	12.66	43.9	41.01	41.98	166.29	162.45	170.13	174.95	171	167.05
Mona_1214	evm.TU.C1.935	3126	GO:0005515										17.86	17.47	17.08	24.45	23.89	25.01	23.23	22.69	23.77	31.54	30.12	30.83	24.74	25.87	24.17	27.93	27.29	29.2	28.5	29.13	27.86	43.09	44.08	42.1	43.38	41.49	40.53
Mona_1215	evm.TU.C1.936	1432				K14773	-	-	U3 small nucleolar RNA-associated protein 23	-	1e-113	1056	49.46	48.39	47.3	59.62	61	58.24	30.6	31.31	29.89	10.35	9.89	10.12	18.61	18.18	19.46	61.74	60.32	64.56	34.81	34.06	33.29	23.58	24.12	23.04	33.8	33.04	34.55
Mona_1216	evm.TU.C1.937	696											52.65	49.19	50.35	34.86	35.66	36.45	46.1	48.2	47.16	19.06	19.48	18.63	26.42	27.03	27.63	67.89	69.46	66.32	26.53	27.79	27.16	40.07	40.99	39.15	44.15	42.22	43.19
Mona_1217	evm.TU.C1.938	1999				K14791	-	-	periodic tryptophan protein 1	-	0	2179	31.46	32.15	30.75	52.45	51.24	54.84	24.42	25.53	23.86	7.69	7.18	7.35	16.31	17.05	15.93	34.03	33.24	34.82	31.19	30.52	29.83	13.75	14.38	14.07	16.91	17.31	18.1
Mona_1218	evm.TU.C1.939	2116											58.72	60.02	57.4	112.32	114.91	117.45	68.24	71.36	69.81	25.86	27.68	26.47	39.33	41.13	38.42	261.2	255.17	273.12	148.15	158.57	151.65	46.96	49.1	45.88	93.59	89.5	87.43
Mona_1219	evm.TU.C1.94	926	GO:0022857	GO:0016021	GO:0055085								1.82	1.86	1.78	2.33	2.44	2.28	0.47	0.48	0.49	3.63	3.81	3.72	4.34	4.44	4.54	2.08	2.03	2.17	2.12	2.22	2.17	2.03	2.12	1.98	3.18	3.11	3.25
Mona_1220	evm.TU.C1.940	1417	GO:0005515			K00799	GST	EC:2.5.1.18	glutathione S-transferase	map00480,map00980,map00982,map05204	5e-75	726	70.88	72.44	69.28	77.03	80.55	78.81	65.37	66.88	68.35	29.78	27.82	28.48	19.25	19.69	20.13	194.56	190.07	203.44	75.8	77.47	74.09	41.84	42.81	43.75	40.16	39.25	38.34
Mona_1221	evm.TU.C1.941	2916				K15216	-	-	RNA polymerase I-specific transcription initiation factor RRN3	-	0	2632	33.35	34.93	34.14	42.03	43	41.06	32.33	33.81	31.58	10.1	10.81	10.34	20.99	21.47	21.95	17.07	16.68	17.46	23.25	22.21	22.73	28.91	30.23	29.58	16.94	17.34	17.74
Mona_1222	evm.TU.C1.942	1963	GO:0016787		GO:0008152								28	29.97	28.66	49.78	48.63	52.05	31.02	32.44	30.3	90.01	94.27	92.14	53.77	56.22	52.53	33.57	34.34	35.1	39.73	40.6	38.83	34.83	36.42	34.03	85.21	83.29	81.37
Mona_1223	evm.TU.C1.943	4113	GO:0005524	GO:0005737	GO:0006418	K01876	DARS	EC:6.1.1.12	aspartyl-tRNA synthetase	map00970	0	3822	141.39	151.34	144.73	197.26	201.81	206.26	147.15	150.55	143.75	254.22	248.73	243.12	229.62	224.32	240.1	29.11	29.78	30.44	149.33	159.84	152.86	162.06	165.8	158.32	81.42	83.34	87.14
Mona_1224	evm.TU.C1.944	1183											42.87	45.88	43.88	44.8	46.85	43.77	58.91	60.27	61.6	43.13	41.19	42.16	43.5	44.5	45.49	130.19	133.19	136.13	34.4	33.66	32.9	50.6	49.43	52.91	59.03	60.42	61.81
Mona_1225	evm.TU.C1.945	1976	GO:0005525	GO:0043234	GO:0051258	K07374	TUBA	-	tubulin alpha	map04145,map05130,map04540	0	2275	258.4	270.6	264.5	319.14	326.51	333.71	322.05	314.62	336.75	173.59	165.75	169.67	210.09	219.68	205.24	223.36	218.21	233.56	375.57	393.31	384.44	298.84	305.74	291.94	144.35	141.09	137.83
Mona_1226	evm.TU.C1.946	4688	GO:0005515										25.73	25.18	24.61	27.75	27.11	28.39	27.65	28.91	27.01	22.63	21.61	22.12	23.11	23.64	24.16	2.75	2.69	2.88	29.21	27.89	28.55	27.98	27.33	28.63	12.28	12	11.72
Mona_1227	evm.TU.C1.947	4209	GO:0046872	GO:0016020	GO:0008152	K01535	-	EC:3.6.3.6	H+-transporting ATPase	map00190	0	3834	1.38	1.29	1.32	1.12	1.17	1.15	1.07	1.12	1.05	0.77	0.76	0.74	1.78	1.82	1.86	15.32	14.97	16.02	1.22	1.16	1.19	1.24	1.3	1.21	3.54	3.62	3.79
Mona_1228	evm.TU.C1.948	2452											7.59	7.95	7.77	10.1	10.56	9.87	10.48	10.24	10.72	3.18	3.34	3.26	11.03	10.78	11.28	87.08	85.07	91.06	7.85	7.68	7.51	8.44	8.25	8.83	13.99	13.67	14.29
Mona_1229	evm.TU.C1.949	2095				K02607	ORC5	-	origin recognition complex subunit 5	map04111,map04113,map04110	0	1903	17.62	18.01	17.22	27.43	26.8	28.68	18.86	18.42	19.72	8.5	8.32	8.13	9.88	10.33	9.65	25.41	26.57	26	15.89	16.65	16.27	17.06	16.67	17.45	11.16	10.67	10.42
Mona_1230	evm.TU.C1.95	2587											5.53	5.29	5.41	6.59	6.89	6.74	6.97	7.29	6.81	8.43	8.05	8.24	11.23	10.97	11.74	4.7	4.81	4.91	6.28	6	6.14	5.69	5.56	5.82	15.11	15.47	15.83
Mona_1231	evm.TU.C1.950	5038	GO:0003723										26.27	26.85	25.68	53.52	52.28	54.76	27.12	26.49	27.75	15.33	16.41	15.69	21.23	21.72	22.2	10.87	10.62	11.37	42.89	43.83	41.92	34.8	36.39	35.6	11.44	11.18	11.69
Mona_1232	evm.TU.C1.951	4774	GO:0003899		GO:0006351	K03021	RPC2	EC:2.7.7.6	DNA-directed RNA polymerase III subunit RPC2	map01100,map00230,map00240,map05169,map03020,map04623	0	5632	15.58	15.24	14.9	26.57	27.18	25.96	14.8	15.14	15.48	3.71	3.8	3.63	7.93	8.29	7.75	1.7	1.78	1.74	14.9	15.22	14.56	13.14	12.84	13.74	3.33	3.25	3.17
Mona_1233	evm.TU.C1.952	294				K14855	-	-	ribosome assembly protein 4	-	4e-31	343	23.6	24.12	23.07	30.42	29.72	31.81	12.03	11.75	12.58	6.14	6.01	5.87	13.14	13.74	13.44	11.38	11.9	11.64	17.53	16.37	16.76	12.79	13.09	13.37	8.66	8.28	8.09
Mona_1234	evm.TU.C1.953	1136	GO:0030983		GO:0006298	K08740	-	-	DNA mismatch repair protein MSH4	-	3e-58	577	2.24	2.09	2.14	1.17	1.22	1.14	2.66	2.78	2.72	1.2	1.18	1.15	1.29	1.32	1.35	2.14	2.19	2.09	1.76	1.64	1.68	1.66	1.74	1.7	1.83	1.75	1.79
Mona_1235	evm.TU.C1.954	2441											37.51	35.04	35.87	45.26	44.22	46.3	35.23	34.42	36.84	19.02	19.92	19.47	27.03	26.41	27.65	12.21	12.49	12.77	21.45	20.49	20.97	30.69	31.4	32.09	26.03	24.89	25.46
Mona_1236	evm.TU.C1.955	1173	GO:0005515			K15223	-	-	upstream activation factor subunit UAF30	-	1e-101	949	128.89	134.99	131.94	134.14	137.24	140.26	157.5	153.87	161.13	108.64	113.78	111.21	115.34	118	120.61	327.26	319.71	334.81	155.68	148.66	152.17	117.12	119.82	114.42	155.09	158.75	162.41
Mona_1237	evm.TU.C1.956	3243	GO:0003676			K03253	EIF3B	-	translation initiation factor 3 subunit B	map03013	0	3431	122.46	119.81	117.11	170.22	166.29	174.15	121.95	119.14	127.52	40.88	40	39.1	58.32	59.67	60.98	82.73	80.82	84.64	122.52	125.23	119.76	101.09	98.76	105.7	47.76	48.89	50.02
Mona_1238	evm.TU.C1.957	1001											5.51	5.64	5.39	10.51	10.75	10.99	5.77	5.9	5.64	1.42	1.52	1.45	4.17	4.36	4.07	6.18	6.04	6.32	2.06	1.96	2.01	9.64	9.86	9.42	8.19	8.01	7.83
Mona_1239	evm.TU.C1.958	2814				K15071	-	-	recyclin-1	-	0	3415	20.28	21.24	20.76	32.14	33.61	31.4	20.26	19.79	20.73	12.72	12.14	12.43	13.76	14.39	13.44	4.18	4.28	4.37	21.57	22.04	21.08	25.31	24.73	26.47	7.84	7.66	7.48
Mona_1240	evm.TU.C1.959	1813	GO:0005524										6.18	6.32	6.04	6.08	6.22	5.94	4.95	4.84	5.06	3.42	3.58	3.5	7.54	7.88	7.71	2.96	3.03	3.1	5.42	5.68	5.55	9.52	9.74	9.95	6.81	6.66	6.51
Mona_1241	evm.TU.C1.96	2738											17.44	18.26	17.85	32.6	34.09	33.35	19.66	20.56	20.11	10.04	9.82	9.6	15.55	16.26	15.19	55.1	53.83	57.62	21.62	21.16	20.68	29.63	30.98	30.31	19.39	19.85	20.76
Mona_1242	evm.TU.C1.960	3316	GO:0020037			K00413	CYC1	-	ubiquinol-cytochrome c reductase cytochrome c1 subunit	map01100,map05016,map00190,map05010,map05012,map00910,map04260,map02020	1e-164	1495	150.53	153.85	147.13	130.01	127.01	135.94	150.86	157.75	147.38	85.61	89.65	87.63	75.33	77.07	73.59	31.98	33.44	32.72	201.33	205.77	196.79	143.67	146.99	150.23	58.9	60.29	61.68
Mona_1243	evm.TU.C1.961	1195											0	0	0	0	0	0	0	0	0	0	0	0	0	0	0	0	0	0	0	0	0	0	0	0	0	0	0
Mona_1244	evm.TU.C1.962	5670											3.49	3.73	3.57	6.22	6.08	6.5	4.31	4.21	4.41	3.55	3.63	3.47	3.52	3.6	3.68	6.8	6.96	7.11	5.6	5.24	5.36	4.05	4.14	4.23	3.22	3.08	3.01
Mona_1245	evm.TU.C1.963	995											11.61	12.42	11.88	10.57	10.33	10.81	9.62	10.06	9.4	8.44	8.06	8.25	7.07	6.91	7.23	9.17	9.59	8.96	15.2	15.92	15.56	16.93	17.32	17.7	6.63	6.34	6.19
Mona_1246	evm.TU.C1.964	1327				K01626	-	EC:2.5.1.54	3-deoxy-7-phosphoheptulonate synthase	map01100,map01110,map00400	0	1807	59.99	61.32	58.64	46.37	47.44	45.3	52.32	51.11	54.71	20.56	21.54	21.05	49.26	48.12	50.4	20.1	20.56	19.64	35.17	36.83	36	33.15	33.92	34.66	27.13	25.95	25.35
Mona_1247	evm.TU.C1.965	2934											23.64	23.13	22.61	23.14	24.2	23.67	29.78	30.47	31.14	25.35	23.68	24.24	20.12	19.66	21.04	34.45	35.25	33.65	14.69	15.02	14.36	31.58	32.31	30.85	26.15	25.01	25.59
Mona_1248	evm.TU.C1.966	5162	GO:0004135		GO:0005978	K01196	AGL	EC:2.4.1.25 3.2.1.33	glycogen debranching enzyme	map01100,map00500	0	6453	97.49	99.64	95.29	61.56	62.98	60.14	112.15	114.74	117.27	80.61	76.97	78.79	90.3	92.38	94.42	10.92	11.17	11.42	69.61	68.11	66.57	63.8	65.27	66.71	49.7	48.58	47.46
Mona_1249	evm.TU.C1.967	4374	GO:0005524			K03544	clpX	-	ATP-dependent Clp protease ATP-binding subunit ClpX	map04112	0	2292	19.81	21.21	20.28	21.72	22.71	21.22	31.08	31.8	32.5	6.55	6.25	6.4	13.53	13.84	14.15	35.95	36.78	35.12	19.36	18.48	18.92	21	21.96	21.48	13.47	13.17	12.87
Mona_1250	evm.TU.C1.968	373											0	0	0	0	0	0	0	0	0	0	0	0	0	0	0	0	0	0	0	0	0	0	0	0	0	0	0
Mona_1251	evm.TU.C1.969	2906				K11595	-	-	chromo domain-containing protein 1	-	1e-107	1009	18.58	18.18	17.77	21.8	22.8	21.3	16.56	16.18	16.94	6.19	6.49	6.34	9.44	9.22	9.66	5.62	5.49	5.75	12.94	13.56	13.25	16.86	17.25	17.63	9.08	8.68	8.48
Mona_1252	evm.TU.C1.97	1079											0.55	0.59	0.56	1.46	1.53	1.49	0.24	0.25	0.25	0.27	0.25	0.26	0.43	0.44	0.42	6.86	7.17	7.02	0.49	0.46	0.47	1.06	1.08	1.11	1.2	1.17	1.14
Mona_1253	evm.TU.C1.970	1621				K07976	-	-	Rab family, other	-	1e-112	1044	206.67	197.35	202.01	227.24	237.61	232.48	229.12	234.41	239.58	91.67	96.01	93.84	107.06	104.59	111.95	750.21	732.9	767.52	197.72	184.73	189.09	165.92	173.49	162.09	211.93	202.68	198
Mona_1254	evm.TU.C1.971	1120	GO:0005515										27.8	28.41	27.17	36.53	35.69	38.2	35.12	36.72	34.31	29.05	29.69	28.39	23.46	22.92	24.53	67.99	69.56	66.42	31.66	33.16	32.41	40.16	39.23	41.09	43.8	42.81	44.76
Mona_1255	evm.TU.C1.972	1552											3.33	3.4	3.25	2.29	2.39	2.24	1.61	1.65	1.57	1.82	1.86	1.78	1	0.98	1.02	1.05	1.03	1.1	6.08	6.36	6.22	11.96	12.24	11.68	0.89	0.87	0.85
Mona_1256	evm.TU.C1.973	1426	GO:0020037		GO:0055114	K00326	-	EC:1.6.2.2	cytochrome-b5 reductase	map01110,map00520	0	1702	0.06	0.06	0.06	0.7	0.73	0.72	0.36	0.37	0.35	1	1.07	1.02	0.65	0.67	0.68	0.5	0.52	0.51	0.57	0.59	0.56	14.45	14.12	14.78	1.12	1.07	1.09
Mona_1257	evm.TU.C1.974	2074	GO:0020037										1.93	1.98	1.89	2.24	2.29	2.19	1.46	1.43	1.53	5.88	6.16	6.02	1.45	1.48	1.42	1.81	1.77	1.89	1.38	1.47	1.41	12.66	12.95	12.37	3.03	2.96	2.89
Mona_1258	evm.TU.C1.975	2561	GO:0016491		GO:0006631	K00100	-	EC:1.1.1.-		-	0	1954	3.16	2.95	3.02	1.39	1.45	1.36	4.31	4.41	4.21	9.78	9.34	9.56	3.2	3.35	3.27	2.14	2.24	2.09	1.77	1.73	1.69	23.88	23.33	24.43	3.37	3.45	3.53
Mona_1259	evm.TU.C1.976	3655	GO:0008270	GO:0005634	GO:0006355								15.94	15.22	15.58	14.73	14.39	15.07	16.57	16.19	16.95	22.07	23.62	22.59	13.02	12.72	13.61	18.81	19.24	19.67	16.17	15.82	15.46	21.08	21.57	22.04	18.02	18.45	19.29
Mona_1260	evm.TU.C1.977	1347				K14820	-	-	ribosome biogenesis protein BRX1	-	1e-138	1275	27.69	29.63	28.34	45.37	44.32	47.44	25.61	25.02	26.78	7.29	7.13	6.97	14	14.64	13.68	53.44	52.21	54.67	26.41	28.26	27.03	13.42	13.73	14.03	21.05	21.55	22.05
Mona_1261	evm.TU.C1.978	1592				K00846	KHK	EC:2.7.1.3	ketohexokinase	map01100,map00051	1e-128	1189	10.73	11.48	10.98	12.33	12.89	12.61	10.24	10.48	10.71	2.75	2.95	2.82	2.18	2.28	2.13	39.17	40.96	40.07	13.8	12.9	13.2	6.63	6.48	6.78	6.14	6.28	6.42
Mona_1262	evm.TU.C1.979	1175											1.82	1.74	1.78	2.33	2.38	2.28	1.39	1.36	1.42	0.84	0.8	0.82	6.9	7.21	7.06	0.09	0.09	0.09	0.35	0.33	0.34	0.7	0.72	0.68	14.05	13.73	13.41
Mona_1263	evm.TU.C1.98	637											0.26	0.28	0.27	0.26	0.27	0.27	0.68	0.7	0.71	0	0	0	0.12	0.12	0.13	1.27	1.33	1.3	0.49	0.46	0.47	1.16	1.21	1.13	0.44	0.42	0.41
Mona_1264	evm.TU.C1.980	1399											0.24	0.26	0.25	0.12	0.12	0.12	0.06	0.06	0.06	0.43	0.46	0.44	1.6	1.67	1.64	1.3	1.36	1.27	0.07	0.07	0.07	0.23	0.24	0.22	1.05	1.03	1.08
Mona_1265	evm.TU.C1.981	1260											1.77	1.69	1.73	0.85	0.89	0.83	2.19	2.24	2.14	0.39	0.37	0.38	1.84	1.88	1.92	3.3	3.38	3.45	1.51	1.41	1.44	1.43	1.46	1.4	6.5	6.65	6.8
Mona_1266	evm.TU.C1.982	2387											24.48	25.64	25.06	12.63	13.21	12.34	19.84	20.3	20.75	23.56	24.08	23.03	24.28	25.39	23.72	55.56	58.1	56.84	19.17	17.91	18.33	16.27	17.01	15.89	24.95	24.39	25.5
Mona_1267	evm.TU.C1.983	2718											13.32	14.25	13.63	18.19	17.77	18.61	15.55	16.26	15.91	6.79	7.11	6.95	8.76	8.96	8.56	17.98	18.8	17.57	11.81	12.07	11.54	16.67	17.43	16.29	10.01	10.25	10.49
Mona_1268	evm.TU.C1.984	1859	GO:0016491		GO:0055114								1.96	1.83	1.87	3.47	3.63	3.55	2.64	2.76	2.58	1.05	1.02	1	2.2	2.15	2.3	6.93	7.25	6.77	1.54	1.58	1.51	5.41	5.29	5.53	3.46	3.54	3.62
Mona_1269	evm.TU.C1.985	4098											24.85	25.4	24.29	25.06	26.2	25.64	23.05	24.1	22.52	12.93	12.08	12.37	17.23	16.83	17.63	65.57	64.06	67.08	24.88	25.43	24.32	22.95	24	23.48	29.72	29.05	30.38
Mona_1270	evm.TU.C1.986	591											0	0	0	0	0	0	0	0	0	0	0	0	0	0	0	0	0	0	0	0	0	0	0	0	0	0	0
Mona_1271	evm.TU.C1.987	3654											17.2	18.41	17.61	23.77	23.22	24.86	16.36	17.11	15.98	12.25	12.83	12.54	51.11	49.93	53.44	5.16	5.04	5.28	21.87	20.44	20.92	23.68	24.76	23.13	29.28	29.97	30.66
Mona_1272	evm.TU.C1.988	583											0	0	0	0	0	0	0	0	0	0	0	0	0	0	0	0	0	0	0	0	0	0	0	0	0	0	0
Mona_1273	evm.TU.C1.989	3562	GO:0016491		GO:0055114								6.96	6.51	6.66	4.79	4.68	5.01	7.87	8.23	8.05	3.85	3.67	3.76	2.67	2.73	2.61	18.9	18.46	19.34	16.21	15.86	15.5	1.86	1.82	1.9	3.7	3.62	3.54
Mona_1274	evm.TU.C1.99	2304	GO:0016884										24.17	24.7	23.62	13.59	14.21	13.28	30.32	31.7	29.62	24.45	22.84	23.38	8.12	8.31	8.49	32.74	34.23	31.98	91.64	95.96	93.8	20.87	20.39	21.35	5.61	5.48	5.73
Mona_1275	evm.TU.C1.990	765	GO:0003824		GO:0008152								0.56	0.6	0.57	0.11	0.11	0.11	0.34	0.33	0.36	0	0	0	1.21	1.27	1.24	0.93	0.97	0.91	1.54	1.62	1.58	0.21	0.22	0.21	0.25	0.24	0.23
Mona_1276	evm.TU.C1.991	1478	GO:0016491		GO:0008152								0.73	0.69	0.71	0.73	0.76	0.75	0.58	0.61	0.59	0.38	0.39	0.37	0.42	0.44	0.43	3.22	3.29	3.37	0.66	0.71	0.68	0.28	0.29	0.29	0.83	0.79	0.81
Mona_1277	evm.TU.C1.992	2432											16.02	15.3	15.66	16.07	15.7	16.44	15.32	14.97	15.67	15.18	14.18	14.52	14.87	15.55	14.53	62.37	63.81	65.22	24.2	25.34	24.77	15.74	16.1	15.38	28.58	27.94	29.22
Mona_1278	evm.TU.C1.993	4876	GO:0008270	GO:0005634	GO:0006355								8.85	9.04	8.65	8.1	7.91	8.47	9.32	9.75	9.54	2.73	2.79	2.67	4.28	4.38	4.18	1.71	1.67	1.75	13.33	13.04	12.75	5.45	5.32	5.58	4.6	4.4	4.5
Mona_1279	evm.TU.C1.994	3438	GO:0005524		GO:0006468								4.72	4.94	4.83	11.3	11.56	11.04	4.94	5.05	4.83	1.83	1.79	1.75	3.03	3.1	2.96	12.42	12.99	12.13	8.5	8.32	8.13	6.4	6.25	6.55	4.94	4.72	4.83
Mona_1280	evm.TU.C1.995	2287	GO:0005515										39.05	39.91	38.17	48.99	47.86	50.12	44.28	46.3	45.3	35.25	36.91	36.08	31.28	32	30.56	38.88	37.98	40.65	34.28	32.74	33.51	48.81	51.04	47.68	32.5	31.77	33.22
Mona_1281	evm.TU.C1.996	2898	GO:0005524			K02213	CDC6	-	cell division control protein 6	map04111,map04113,map04110	0	2225	17.97	16.79	17.19	25.89	27.07	26.49	18.07	18.89	17.65	12.55	13.44	12.85	13.73	14.05	14.36	2.8	2.93	2.86	18.53	17.69	18.11	8.52	8.91	8.32	13.24	12.66	12.95
Mona_1282	evm.TU.C1.997	2884											53.5	49.98	51.16	83.96	87.79	85.9	56.41	58.99	57.71	25.47	26.04	24.9	23.63	24.71	24.18	6.75	7.06	6.91	65.14	66.58	63.67	52.06	50.86	53.26	24.34	23.28	23.82
Mona_1283	evm.TU.C1.998	2517											65.63	62.67	64.15	79.59	81.43	77.75	141.46	138.2	144.72	48.59	50.89	49.74	129.08	132.06	126.1	14.34	14.67	14.99	166.44	155.5	159.17	245.07	250.73	239.41	502.93	514.81	538.31
Mona_1284	evm.TU.C1.999	1167				K12624	LSM5	-	U6 snRNA-associated Sm-like protein LSm5	map03040,map03018	6e-39	411	24.82	26.57	25.41	29.17	30.5	28.5	34.29	35.08	35.86	15.65	16.75	16.02	19.4	19.85	18.95	83.06	86.85	81.14	38.73	41.45	39.64	21.09	20.6	21.58	38.72	37.85	39.58
Mona_1285	evm.TU.C2.1	1052											131.79	123.13	126.04	146.42	153.1	149.8	170.29	166.36	178.06	47.45	44.33	45.38	53.1	55.52	51.87	373.09	390.12	381.7	225.6	210.77	215.75	82.71	80.8	86.49	111.5	108.98	106.46
Mona_1286	evm.TU.C2.10	526											21.99	20.99	21.49	85.02	83.06	88.9	21.97	22.97	22.48	3.02	2.82	2.89	4.26	4.16	4.36	64.57	67.52	63.08	18.79	18.38	17.97	4.66	4.87	4.55	51.56	52.78	54
Mona_1287	evm.TU.C2.100	603	GO:0008080		GO:0008152								0.14	0.14	0.14	0.27	0.26	0.28	0	0	0	0	0	0	0.51	0.52	0.53	0	0	0	0.7	0.69	0.67	0.95	0.93	0.99	0	0	0
Mona_1288	evm.TU.C2.1000	2095											3.83	3.65	3.74	3.04	3.18	3.11	3.42	3.34	3.5	1.07	1.1	1.05	1.14	1.19	1.11	0.77	0.79	0.81	4.97	5.32	5.09	2.89	2.82	3.02	2.29	2.19	2.14
Mona_1289	evm.TU.C2.1001	779				K07297	ADIPOR	-	adiponectin receptor	map04920	5e-38	405	1.63	1.75	1.67	2.34	2.29	2.45	1.88	1.97	1.92	0	0	0	0.69	0.72	0.67	1.43	1.46	1.4	1.76	1.64	1.68	2.52	2.64	2.58	7.38	7.06	6.9
Mona_1290	evm.TU.C2.1002	976	GO:0015205	GO:0016020	GO:0015851								0.28	0.28	0.27	0	0	0	0.44	0.46	0.43	0	0	0	0.4	0.42	0.41	0	0	0	0.61	0.65	0.62	0.08	0.08	0.08	0.39	0.37	0.38
Mona_1291	evm.TU.C2.1003	688	GO:0015205	GO:0016020	GO:0015851								0.24	0.26	0.25	0	0	0	0.13	0.13	0.13	0	0	0	0	0	0	0.29	0.3	0.28	0	0	0	0.12	0.12	0.12	0.27	0.26	0.27
Mona_1292	evm.TU.C2.1004	700				K14591	-	-	protein AroM	-	3e-11	175	0.73	0.77	0.75	0.12	0.12	0.12	0.86	0.84	0.88	0	0	0	0.11	0.11	0.12	0.29	0.28	0.3	0.58	0.6	0.57	0.35	0.34	0.36	0.41	0.39	0.4
Mona_1293	evm.TU.C2.1005	1720	GO:0016787			K01464	-	EC:3.5.2.2	dihydropyrimidinase	map01100,map00240,map00770,map00410,map00983	1e-147	1349	0	0	0	0	0	0	0.05	0.05	0.05	0.04	0.04	0.04	0.13	0.13	0.14	0.12	0.12	0.12	0	0	0	0.29	0.28	0.3	0.16	0.16	0.16
Mona_1294	evm.TU.C2.1006	1130	GO:0004037			K01477	-	EC:3.5.3.4	allantoicase	map01100,map01120,map00230	1e-126	1173	0.16	0.15	0.15	0.15	0.15	0.16	0.08	0.08	0.08	0	0	0	0.21	0.21	0.21	0	0	0	0.28	0.26	0.27	0.14	0.14	0.14	0.57	0.56	0.59
Mona_1295	evm.TU.C2.1007	3487	GO:0005515										41.05	42.99	42.02	66.14	69.16	64.61	48.14	47.03	50.34	24.35	25.51	24.93	34.21	33.42	35	37.97	39.7	37.09	45.9	48.06	46.98	55.81	54.52	57.1	35.53	36.37	38.03
Mona_1296	evm.TU.C2.1008	3126	GO:0005515										25.62	23.93	24.5	31.15	31.87	32.57	29.44	30.12	30.78	12.97	12.11	12.4	15.18	14.83	15.53	38.79	39.69	40.56	23.85	22.28	22.81	24.04	25.14	24.59	16.96	17.36	17.76
Mona_1297	evm.TU.C2.1009	907											5.81	5.43	5.56	11.05	10.79	11.55	5.14	5.26	5.37	1.01	0.97	0.99	3.66	3.74	3.83	9.84	10.29	9.61	5.56	5.2	5.32	9.65	9.43	10.09	4.16	4.07	4.26
Mona_1298	evm.TU.C2.101	1476											0	0	0	0	0	0	0	0	0	0.05	0.05	0.05	0.1	0.1	0.1	0	0	0	0	0	0	0	0	0	0	0	0
Mona_1299	evm.TU.C2.1010	2991	GO:0003676			K14787	-	-	multiple RNA-binding domain-containing protein 1	-	0	3014	63.58	60.72	62.15	89.51	91.58	87.44	52.51	53.72	54.91	13.04	13.66	13.35	47.74	46.64	48.84	14.81	15.15	14.47	40.81	38.13	39.03	37.84	38.71	39.57	29.26	28.6	27.94
Mona_1300	evm.TU.C2.1011	2061											41.65	42.57	40.71	44.48	46.51	43.45	52.9	55.31	54.12	17.33	18.15	17.74	22.64	23.16	23.67	436.27	446.34	426.2	35.08	36.74	35.91	34.16	33.37	35.72	43.58	42.6	41.62
Mona_1301	evm.TU.C2.1012	3423	GO:0005215	GO:0016020	GO:0055085								6.28	6.58	6.43	8.1	7.91	8.47	12.32	12.6	12.88	3.3	3.23	3.16	27.31	26.68	28.56	18.81	18.38	19.67	16.14	15.42	15.78	29.91	30.6	31.28	30.01	29.33	28.65
Mona_1302	evm.TU.C2.1013	1449				K09481	SEC61B	-	protein transport protein SEC61 subunit beta	map04141,map04145,map05110,map03060	6e-45	462	89.35	87.42	85.45	87.1	91.08	85.09	100.42	105	98.1	46.91	44.79	45.85	58.82	60.18	61.51	159.26	162.94	166.53	86.58	92.68	88.63	72.69	74.37	76.01	81.25	83.17	86.97
Mona_1303	evm.TU.C2.1014	2437											39.97	40.85	39.07	80.84	82.71	84.53	51.36	52.55	50.17	17.95	18.79	18.37	35.67	34.85	37.3	256.7	262.62	250.78	44.83	47.98	45.89	48.09	46.98	50.29	39.41	37.69	38.56
Mona_1304	evm.TU.C2.1015	2490	GO:0030337	GO:0043626	GO:0006275	K04802	PCNA	-	proliferating cell nuclear antigen	map04110,map05166,map03420,map03030,map03430,map03410,map05161	1e-137	1263	41.89	44.84	42.88	56.21	54.91	57.51	47.35	49.51	48.44	16.78	17.15	16.4	27.03	28.26	27.65	86.12	90.05	88.11	45.65	48.86	46.73	31.95	32.69	33.41	27.06	25.88	25.28
Mona_1305	evm.TU.C2.1016	2977											20.53	19.61	20.07	36.66	38.33	35.81	23.7	24.25	24.78	13.65	12.75	13.05	18.3	18.72	19.14	42.06	41.09	43.98	28.86	26.96	27.6	34.17	33.38	34.96	18.62	18.2	19.03
Mona_1306	evm.TU.C2.1017	3661											4.42	4.13	4.23	8.89	8.68	9.1	5.47	5.34	5.72	2.1	2.25	2.15	3.44	3.52	3.6	1.25	1.28	1.22	8.11	8.49	8.3	7.84	8.2	8.02	1.38	1.35	1.32
Mona_1307	evm.TU.C2.1018	2179											206.1	220.6	210.97	192.87	201.67	197.32	184.93	189.2	180.66	331.57	316.61	324.09	422.5	412.75	441.79	31.64	30.91	33.08	178.66	182.6	174.63	270.73	264.48	283.09	257.31	246.08	240.4
Mona_1308	evm.TU.C2.1019	1090	GO:0005525			K07953	SAR1	EC:3.6.5.-	GTP-binding protein SAR1	map04141,map05134	1e-102	956	88.55	84.55	86.55	101.27	98.93	103.61	119.09	116.34	124.53	37.33	36.52	35.7	54.37	55.62	53.12	88.46	90.5	86.42	101.76	108.91	104.16	66.17	67.7	64.64	102.37	100.06	97.75
Mona_1309	evm.TU.C2.102	5434											8.46	9.06	8.66	12.62	12.33	12.91	8.3	8.11	8.68	4.04	4.33	4.14	5.02	4.9	5.25	1.31	1.34	1.28	9.89	10.58	10.12	8.65	8.85	9.04	2.83	2.77	2.71
Mona_1310	evm.TU.C2.1020	3225	GO:0016787			K06269	PPP1C	EC:3.1.3.16	protein phosphatase 1, catalytic subunit	map04113,map03015,map04114,map05168,map04910,map04728,map05034,map04810,map05031,map04720,map04510,map04270	0	1720	69.87	66.71	68.29	108.82	111.33	113.79	71.54	73.19	69.89	19.1	20	19.55	25.16	24.58	25.74	129.4	135.31	126.41	71.11	72.68	69.51	40.62	42.47	41.56	33.23	31.78	32.51
Mona_1311	evm.TU.C2.1021	4598	GO:0005515										114.28	119.68	116.98	113.72	118.91	111.1	120.26	123.04	117.48	151.98	162.67	155.57	268.82	281.09	275.02	50.23	52.52	49.07	189.68	193.86	185.4	215.11	210.15	220.07	371.35	362.97	354.59
Mona_1312	evm.TU.C2.1022	2247											99.5	104.2	101.85	68.48	70.06	71.61	91.47	93.58	89.36	246.14	257.78	251.96	218.45	213.41	223.49	83.12	85.04	81.2	92.87	99.4	95.06	188.66	197.27	193.01	341.13	326.24	318.71
Mona_1313	evm.TU.C2.1023	4183											12.29	12.87	12.58	13.74	14.37	13.42	11.96	11.68	12.51	7.26	7.1	6.94	8.92	8.71	9.33	2.84	2.77	2.97	10.96	10.72	10.48	13.12	13.42	13.72	8.04	8.23	8.42
Mona_1314	evm.TU.C2.1024	2729	GO:0005515										88.25	86.35	84.4	103.99	101.59	106.39	77.85	81.4	79.65	40.72	42.64	41.68	49.38	48.24	51.63	75.27	77.01	73.53	72.59	71.02	69.42	67.24	68.79	65.69	51.5	50.34	52.64
Mona_1315	evm.TU.C2.1025	3693				K12609	CAF120	-	CCR4-NOT transcriptional complex subunit CAF120	map03018	0	2708	125.81	128.58	122.97	137.08	140.24	143.34	112.13	109.54	114.72	65.77	70.39	67.32	78.54	82.13	80.35	15.46	15.82	15.1	97.15	95.05	92.91	82.33	86.09	84.23	34.71	33.19	33.96
Mona_1316	evm.TU.C2.1026	1951											19.65	20.09	19.21	32.6	34.09	33.35	21.62	22.12	22.61	11.71	12.27	11.99	16.67	17.43	17.05	49.84	52.12	50.99	30.88	30.21	29.53	27.5	26.87	28.13	15.16	15.52	16.23
Mona_1317	evm.TU.C2.1027	3107				K14284	NXF1_2	-	nuclear RNA export factor 1/2	map03013,map03008,map03015,map05168,map05164	0	2552	53.17	50.77	51.97	69.25	67.65	72.41	51.61	52.8	53.97	39.14	38.29	37.43	67.84	69.41	66.27	107.33	104.85	112.23	50.93	48.63	49.78	57.88	56.54	60.52	57.33	54.83	56.1
Mona_1318	evm.TU.C2.1028	3277											12.81	13.71	13.11	16.17	16.54	16.91	12.63	12.34	12.92	11.19	11.97	11.45	12.64	13.22	12.35	6	6.27	5.86	13.55	14.5	13.87	13.87	14.19	13.55	9.78	10.01	10.24
Mona_1319	evm.TU.C2.1029	2319	GO:0003735	GO:0005840	GO:0042254	K02941	RP-LP0	-	large subunit ribosomal protein LP0	map03010	1e-132	1218	224.18	209.44	214.39	357.28	365.53	349.03	219.7	214.63	224.77	84.76	79.19	81.06	68.54	70.12	66.96	148.09	151.51	154.85	280.86	274.8	268.6	244.73	250.38	239.08	80.63	77.11	75.33
Mona_1320	evm.TU.C2.103	2783	GO:0005524		GO:0006260	K02209	MCM5	EC:3.6.4.12	DNA replication licensing factor MCM5	map04111,map04113,map04110,map03030	0	3461	24.1	23.02	23.56	38.45	37.56	39.34	18.04	17.62	18.86	7.17	7.51	7.34	3.53	3.61	3.69	5.94	6.08	5.8	27.85	27.24	26.63	4.73	4.62	4.84	6.05	6.19	6.33
Mona_1321	evm.TU.C2.1030	1889											17.81	16.64	17.03	23.85	24.94	24.4	16.89	17.66	17.28	3.85	4.03	3.94	6.18	6.32	6.46	18.46	18.03	19.3	12.14	11.6	11.87	13.33	13.02	13.64	6.39	6.11	5.97
Mona_1322	evm.TU.C2.1031	1628	GO:0004853		GO:0006779	K01599	hemE	EC:4.1.1.37	uroporphyrinogen decarboxylase	map01100,map01110,map00860	0	1762	26.19	24.47	25.05	25.94	25.34	27.12	25.06	25.64	24.48	6.07	5.79	5.93	5.27	5.39	5.51	24.35	25.46	23.79	22.16	21.68	21.19	21.65	22.15	21.15	8.78	8.58	8.97
Mona_1323	evm.TU.C2.1032	753	GO:0016787			K01485	-	EC:3.5.4.1	cytosine deaminase	map01100,map00240,map00330	4e-75	723	18.83	17.59	18.01	6.16	6.44	6.3	13.63	13.94	13.32	7.12	7.28	6.96	5.34	5.58	5.46	19.79	20.25	20.69	10.48	10.25	10.02	14.77	15.11	15.44	16.65	15.92	15.55
Mona_1324	evm.TU.C2.1033	2751	GO:0051082		GO:0006457	K09503	DNAJA2	-	DnaJ homolog subfamily A member 2	map04141	0	1739	474.89	497.33	486.11	430.98	450.65	421.03	484.34	506.45	495.52	757.47	774.18	740.38	1132.1	1183.78	1105.97	592.21	619.24	578.54	467.26	446.18	456.72	331.62	346.76	323.97	460.73	450.34	439.95
Mona_1325	evm.TU.C2.1034	2809	GO:0005215	GO:0016021	GO:0055085	K14708	-	-	solute carrier family 26 (sodium-independent sulfate anion transporter), member 11	-	0	3168	24.74	26.48	25.32	47.41	49.57	48.5	13.36	13.97	13.67	5.78	5.66	5.53	9.74	9.52	10.18	24.29	23.73	25.4	33.33	34.91	34.12	47.37	46.28	48.46	6.99	6.83	6.67
Mona_1326	evm.TU.C2.1035	3629											0.52	0.49	0.5	0.41	0.4	0.42	0.78	0.76	0.82	0.28	0.3	0.29	0.98	1.02	0.96	0.45	0.47	0.46	0.23	0.21	0.22	0.23	0.24	0.22	1.01	0.97	0.99
Mona_1327	evm.TU.C2.1036	3377	GO:0008270	GO:0005622									6.71	7.03	6.87	7.6	7.95	7.42	5.29	5.53	5.41	1.66	1.74	1.7	4.8	4.69	5.02	1.92	2.01	1.88	3.49	3.26	3.34	5.47	5.34	5.6	2.29	2.19	2.14
Mona_1328	evm.TU.C2.1037	1076	GO:0003899		GO:0006351	K03014	RPB6	-	DNA-directed RNA polymerases I, II, and III subunit RPABC2	map01100,map00230,map05016,map00240,map05169,map03020,map04623	4e-73	705	55.58	59.49	56.89	65.19	63.69	68.17	58.36	59.71	61.02	9.25	9.45	9.04	25.2	25.78	26.35	81.51	85.23	83.39	33.75	34.5	32.99	25.54	26.71	24.95	41.22	40.29	39.36
Mona_1329	evm.TU.C2.1038	1668											4.68	4.58	4.48	3.48	3.64	3.4	2.9	2.83	2.97	1.57	1.6	1.53	1.53	1.49	1.6	2.13	2.23	2.08	2.02	1.97	1.93	2.26	2.36	2.31	1.49	1.46	1.53
Mona_1330	evm.TU.C2.1039	1798	GO:0008080		GO:0008152	K00670	-	EC:2.3.1.88	peptide alpha-N-acetyltransferase	-	2e-96	907	11.53	11.78	11.27	11.42	11.94	11.68	8.87	9.07	8.67	4.78	4.68	4.57	5.37	5.25	5.62	21.32	20.83	21.81	10.07	9.61	9.84	5.82	6.09	5.95	7.13	6.97	7.29
Mona_1331	evm.TU.C2.104	1455				K00852	rbsK	EC:2.7.1.15	ribokinase	map00030	1e-161	1470	12.66	12.08	12.37	12.18	12.74	12.46	8.95	9.36	9.16	7.86	8.03	7.68	6.37	6.66	6.22	6.62	6.47	6.92	17.35	16.21	16.59	10.17	9.94	10.4	3.94	4.03	4.21
Mona_1332	evm.TU.C2.1040	2050											21.78	20.8	21.29	24	24.55	25.1	19.78	20.68	20.24	13.54	14.49	13.86	14.62	15.29	14.96	59.95	62.69	58.57	12.75	12.17	12.46	18.99	19.86	19.43	15.97	15.61	16.32
Mona_1333	evm.TU.C2.1041	4078	GO:0005515			K03254	EIF3A	-	translation initiation factor 3 subunit A	map03013	0	4287	180.96	189.52	185.24	255.5	267.16	249.6	162.84	159.08	170.27	84.78	86.65	82.87	111.77	109.19	114.35	41.89	43.8	40.92	181.65	185.65	177.55	169.97	177.73	173.89	52.9	50.59	49.42
Mona_1334	evm.TU.C2.1042	2708	GO:0008270	GO:0005634	GO:0006355								5.39	5.15	5.27	4.25	4.44	4.15	4.65	4.54	4.76	2.36	2.53	2.42	3.65	3.82	3.73	5.39	5.27	5.64	3.7	3.96	3.79	4.53	4.63	4.43	2.64	2.7	2.82
Mona_1335	evm.TU.C2.1043	1074	GO:0050661		GO:0055114								0.99	1.01	0.97	0.46	0.45	0.47	0.8	0.78	0.84	0.33	0.33	0.32	0.43	0.42	0.44	1.6	1.67	1.56	0.09	0.09	0.09	1.14	1.11	1.19	1.03	1.01	0.99
Mona_1336	evm.TU.C2.1044	419	GO:0004871	GO:0005834	GO:0007186	K07973	GNG	-	guanine nucleotide-binding protein subunit gamma, other	map04011	1e-41	435	105.94	108.28	103.55	108.51	113.46	111.01	114.45	119.67	117.09	65.07	63.67	62.23	54.58	55.84	53.32	241.74	236.16	252.78	102.69	107.55	105.12	63.43	61.97	64.89	97.17	92.93	95.07
Mona_1337	evm.TU.C2.1045	3357	GO:0004114		GO:0007165	K01120	PDE	EC:3.1.4.17	3',5'-cyclic-nucleotide phosphodiesterase	map00230,map05032	0	2704	93.52	91.5	89.44	125.56	128.46	122.66	109.71	114.72	107.18	156.94	149.86	153.4	128.75	131.72	134.63	34.95	34.14	36.55	124.15	118.55	121.35	152.54	156.06	149.02	110.77	113.39	116.01
Mona_1338	evm.TU.C2.1046	5195	GO:0003677										22.11	23.66	22.63	29.95	30.64	29.26	18	17.58	18.82	9.95	9.74	9.52	11.62	11.35	11.89	4.76	4.87	4.65	26.01	25.44	24.87	17.88	18.29	17.47	10.72	10.25	10.49
Mona_1339	evm.TU.C2.1047	3717	GO:0008026			K02349	-	EC:2.7.7.7	DNA polymerase theta subunit	-	0	3736	6.52	6.82	6.67	13.48	13.17	13.79	5.52	5.65	5.39	5.14	4.81	4.92	3.97	4.15	3.88	7.23	7.06	7.56	9.02	9.44	9.23	6.73	6.89	7.04	4.27	4.17	4.07
Mona_1340	evm.TU.C2.1048	7034											16.07	16.43	15.71	21.4	21.89	20.91	14.81	14.47	15.49	7.44	7.8	7.62	9.38	9.6	9.81	10.21	9.97	10.68	17.6	17.22	16.83	15.22	15.57	14.87	6.34	6.2	6.06
Mona_1341	evm.TU.C2.1049	1356	GO:0004553		GO:0005975								433.17	413.63	423.4	384.81	402.38	375.93	395.13	404.25	413.17	534.42	559.68	547.05	280.57	274.09	287.05	129.58	135.5	132.57	850.76	794.84	813.62	256.42	250.5	262.34	651.96	667.36	697.82
Mona_1342	evm.TU.C2.105	3476											0.4	0.37	0.38	2.38	2.33	2.43	0.5	0.51	0.49	0.19	0.18	0.18	0.42	0.44	0.41	1.08	1.06	1.13	0.53	0.51	0.52	0.96	0.98	1	0.24	0.23	0.24
Mona_1343	evm.TU.C2.1050	1768	GO:0005524		GO:0006750	K01920	-	EC:6.3.2.3	glutathione synthase	map01100,map00480	1e-156	1435	14.04	13.12	13.43	13.49	13.18	13.8	11.56	12.09	11.83	22.75	21.73	22.24	12.32	12.6	12.88	4.59	4.8	4.48	31.28	33.48	32.02	16.65	17.03	17.41	16.52	15.8	15.44
Mona_1344	evm.TU.C2.1051	3305											31.19	29.79	30.49	22.53	23.05	22.01	29.07	30.4	29.74	50.29	51.4	49.16	57.51	58.84	60.14	59.06	60.42	61.76	34.05	33.31	32.56	36.87	38.55	37.72	42.21	41.26	40.31
Mona_1345	evm.TU.C2.1052	3628				K14521	NAT10	EC:2.3.1.-	N-acetyltransferase 10	map03008	0	5110	26.97	26.39	25.79	48.37	50.58	49.49	22.44	22.96	21.92	6.42	6	6.14	15.33	16.03	15.68	2.38	2.43	2.33	21.98	20.98	21.48	11.54	11.27	12.07	7.37	7.2	7.03
Mona_1346	evm.TU.C2.1053	1783				K09584	PDIA6	EC:5.3.4.1	protein disulfide-isomerase A6	map04141	1e-180	1634	22.24	23.3	22.77	20.53	20.06	21.47	25.64	26.23	25.05	9.79	9.14	9.36	13.39	14	13.08	17.34	18.13	16.94	18.81	18.41	17.99	19.81	20.27	19.35	11.68	11.42	11.16
Mona_1347	evm.TU.C2.1054	3844	GO:0005515										0	0	0	0	0	0	0	0	0	0	0	0	0	0	0	0	0	0	0	0	0	0	0	0	0	0	0
Mona_1348	evm.TU.C2.1055	3947	GO:0031072										0.09	0.09	0.09	0.13	0.14	0.13	0.11	0.11	0.11	0.03	0.03	0.03	0.12	0.12	0.12	0.03	0.03	0.03	0.03	0.03	0.03	0.52	0.53	0.54	0.24	0.23	0.22
Mona_1349	evm.TU.C2.1056	1845	GO:0046961	GO:0045261	GO:0015986	K02136	ATPeF1G	EC:3.6.3.14	F-type H+-transporting ATPase subunit gamma	map01100,map05016,map00190,map05010,map05012	1e-151	1381	226.56	242.5	231.91	218.01	227.96	223.04	256.89	268.62	262.82	140.23	146.85	143.54	123.21	128.83	120.37	114.31	119.53	116.95	293.55	307.43	300.49	230.39	225.07	240.91	118	115.34	112.68
Mona_1350	evm.TU.C2.1057	3803	GO:0003918	GO:0005694	GO:0006265	K03163	-	EC:5.99.1.2	DNA topoisomerase I	-	0	3659	54.38	53.21	52.01	66.83	68.37	69.88	50.21	51.37	52.5	15.91	16.26	15.55	25.62	26.79	26.21	4.69	4.8	4.9	42	41.1	40.17	25.65	26.24	26.82	13.36	13.06	13.66
Mona_1351	evm.TU.C2.1058	1907	GO:0019205		GO:0006139	K00939	-	EC:2.7.4.3	adenylate kinase	map01100,map01110,map00230	2e-98	929	22.54	23.6	23.07	19.76	20.22	20.66	24.65	25.22	24.08	7.35	7.69	7.52	13.74	14.06	14.37	31.58	30.85	32.31	17.98	18.82	18.4	24.44	23.88	25.56	13.34	12.76	12.47
Mona_1352	evm.TU.C2.1059	1728											26.88	25.12	25.71	50.56	49.39	52.87	27.7	28.34	27.06	3.23	3.39	3.31	7.6	7.95	7.78	129.38	132.37	126.39	46.12	43.09	44.11	22.38	23.4	22.9	11.31	11.58	12.11
Mona_1353	evm.TU.C2.106	4892				K15202	-	-	general transcription factor 3C polypeptide 5 (transcription factor C subunit 1)	-	0	1701	6.12	6.4	6.26	12.58	13.15	12.29	5.17	5.29	5.05	3.3	3.23	3.16	3.38	3.53	3.3	6.84	6.68	7.15	10.72	10.96	10.48	4.83	4.72	4.94	4.34	4.15	4.05
Mona_1354	evm.TU.C2.1060	3251	GO:0004198	GO:0005622	GO:0006508								4.88	5.23	5	11.54	12.07	11.27	5.39	5.51	5.27	1.35	1.44	1.38	3.47	3.63	3.55	19.9	20.81	20.36	14.47	14.79	14.14	5.91	6.18	5.77	2.41	2.36	2.31
Mona_1355	evm.TU.C2.1061	1814				K12199	VTA1	-	vacuolar protein sorting-associated protein VTA1	map04144	1e-115	1078	30.95	32.41	31.68	31.32	32.04	30.6	37.14	38.84	38	20.46	19.54	20	34.8	36.39	35.6	64.39	62.9	67.33	31.26	29.84	30.55	35.39	37.01	34.57	31.28	29.91	30.6
Mona_1356	evm.TU.C2.1062	1586											3.09	3.16	3.02	2.45	2.56	2.39	2.72	2.78	2.66	2.5	2.38	2.44	3.51	3.43	3.67	2.75	2.69	2.88	2.14	2.19	2.09	4.12	4.22	4.02	6.46	6.31	6.16
Mona_1357	evm.TU.C2.1063	1009	GO:0050662		GO:0044237								60.38	56.41	57.74	113.43	116.05	118.61	67.36	70.43	68.91	31.88	29.79	30.49	47.09	49.24	48.18	54.16	56.63	55.41	61.28	57.25	58.6	72.05	73.71	70.39	49.92	51.1	52.28
Mona_1358	evm.TU.C2.1064	6866	GO:0042626	GO:0016021	GO:0055085								4.09	3.82	3.91	2.99	3.06	2.92	3.56	3.72	3.48	4.2	4.11	4.02	2.93	2.86	3.06	9.7	10.14	9.48	5.19	5.3	5.07	3.41	3.49	3.33	4.96	5.08	5.2
Mona_1359	evm.TU.C2.1065	950											1.4	1.43	1.37	0.52	0.54	0.51	1	1.02	1.05	0.76	0.71	0.73	0.24	0.25	0.23	0	0	0	1.44	1.41	1.38	0.26	0.27	0.25	1.65	1.61	1.68
Mona_1360	evm.TU.C2.1066	3207											5.93	5.8	5.67	2.27	2.22	2.32	5.03	4.91	5.26	1.03	1.1	1.05	1.71	1.75	1.67	2.62	2.74	2.68	5.82	6.23	5.96	2.63	2.75	2.57	2.14	2.05	2
Mona_1361	evm.TU.C2.1067	982											0.37	0.36	0.35	0	0	0	0.35	0.34	0.36	0.07	0.07	0.07	0	0	0	0.1	0.1	0.1	0.2	0.2	0.2	0.08	0.08	0.08	0.19	0.18	0.18
Mona_1362	evm.TU.C2.1068	1092											2.83	2.65	2.71	0.15	0.16	0.15	2.37	2.42	2.32	0.71	0.72	0.69	0.28	0.29	0.27	0.09	0.09	0.09	0.63	0.65	0.64	0	0	0	0.49	0.5	0.52
Mona_1363	evm.TU.C2.1069	519											0.7	0.65	0.67	0.16	0.16	0.17	0.33	0.32	0.35	0.14	0.13	0.13	0	0	0	1.17	1.22	1.14	0	0	0	0.32	0.33	0.31	0.54	0.52	0.51
Mona_1364	evm.TU.C2.107	4159	GO:0008601	GO:0000159	GO:0007165	K11584	PPP2R5	-	protein phosphatase 2 (formerly 2A), regulatory subunit B'	map04113,map03015,map04114,map04151,map04728,map04310	0	2898	34.23	31.98	32.74	61.99	60.56	63.42	35.9	35.07	36.73	12.96	13.25	12.67	18.8	19.66	19.23	21.04	21.53	22	39.83	38.03	38.93	36.4	35.56	38.06	18.16	17.75	17.34
Mona_1365	evm.TU.C2.1070	13326	GO:0048037		GO:0008152								0.15	0.14	0.14	0.07	0.07	0.07	0.21	0.21	0.22	0.05	0.05	0.05	0.07	0.07	0.07	0.01	0.01	0.01	0.18	0.17	0.17	0.1	0.1	0.1	0.08	0.08	0.08
Mona_1366	evm.TU.C2.1071	814											0	0	0	0	0	0	0	0	0	0	0	0	0	0	0	0	0	0	0	0	0	0.1	0.1	0.1	0	0	0
Mona_1367	evm.TU.C2.1072	932											0.19	0.19	0.19	0	0	0	0.09	0.09	0.09	0	0	0	0	0	0	0.11	0.11	0.12	0	0	0	0	0	0	0	0	0
Mona_1368	evm.TU.C2.1073	4454	GO:0042626	GO:0016021	GO:0055085								0.6	0.62	0.59	0.46	0.45	0.48	0.64	0.67	0.65	0.22	0.24	0.23	0.19	0.2	0.19	0.02	0.02	0.02	0.88	0.82	0.84	0.31	0.32	0.32	0.12	0.12	0.12
Mona_1369	evm.TU.C2.1074	1015	GO:0016491										0.18	0.17	0.17	0	0	0	0.08	0.08	0.08	0.07	0.07	0.07	0	0	0	2.9	2.83	3.03	0	0	0	0	0	0	0	0	0
Mona_1370	evm.TU.C2.1075	901											0	0	0	0.28	0.27	0.29	0	0	0	0	0	0	0.09	0.09	0.09	2.14	2.24	2.09	0.11	0.11	0.11	0	0	0	0	0	0
Mona_1371	evm.TU.C2.1076	985	GO:0004659	GO:0016021									0	0	0	0	0	0	0	0	0	0	0	0	0	0	0	0	0	0	0	0	0	0	0	0	0.45	0.46	0.48
Mona_1372	evm.TU.C2.1077	922	GO:0008171										0	0	0	0	0	0	0	0	0	0	0	0	0	0	0	0	0	0	0	0	0	0	0	0	1.63	1.56	1.52
Mona_1373	evm.TU.C2.1078	517											1.76	1.64	1.68	0.32	0.33	0.33	0.67	0.69	0.65	0.13	0.13	0.13	0.3	0.31	0.29	0.59	0.6	0.62	0.61	0.59	0.58	0	0	0	1.07	1.05	1.1
Mona_1374	evm.TU.C2.1079	2114											6.23	6.53	6.38	3.92	4.01	3.83	6.9	7.06	7.21	3.22	3.45	3.3	4.46	4.66	4.56	2.54	2.6	2.48	8.65	9.25	8.85	5.3	5.54	5.42	4.53	4.43	4.63
Mona_1375	evm.TU.C2.108	13671	GO:0016773			K08874	TRRAP	-	transformation/transcription domain-associated protein	map05166	0	17963	15.11	14.78	14.45	20.93	21.41	20.45	15.9	15.53	16.63	7.32	7.48	7.15	11.24	11.5	11.75	2.49	2.43	2.6	21.59	23.11	22.1	12.38	12.09	12.67	3.77	3.61	3.69
Mona_1376	evm.TU.C2.1080	2198	GO:0003896		GO:0006269	K02685	PRI2	EC:2.7.7.-	DNA primase large subunit	map01100,map00230,map00240,map03030	0	2251	12.49	13.36	12.78	26.52	27.13	27.73	14.44	14.11	14.77	5.15	5.39	5.27	5.59	5.85	5.46	10.7	11.19	10.95	22.39	20.92	21.41	14.62	14.96	14.28	6.65	6.81	7.12
Mona_1377	evm.TU.C2.1081	2989	GO:0008270	GO:0030127	GO:0006888	K14006	SEC23	-	protein transport protein SEC23	map04141	0	3837	75.7	74.07	72.4	102.21	106.88	104.57	86.69	90.65	84.69	48.89	45.68	46.76	57.46	56.13	60.08	42.81	43.8	44.76	101.53	106.33	103.93	80.63	84.31	78.77	45.56	43.57	44.58
Mona_1378	evm.TU.C2.1082	1487	GO:0003735	GO:0005840	GO:0006412	K02870	RP-L12e	-	large subunit ribosomal protein L12e	map03010	1e-84	805	195.53	209.29	200.15	328.3	343.29	335.88	205.68	215.07	210.43	55.44	56.66	54.19	85.32	89.21	87.29	326.68	334.22	319.14	190.02	185.91	181.72	181.2	177.02	185.38	104.45	99.89	102.2
Mona_1379	evm.TU.C2.1083	6921	GO:0005515										72.34	75.76	74.05	93.1	97.35	90.95	74.19	77.58	75.9	73.92	75.55	72.25	67.36	70.43	68.91	14.33	14.66	14.98	87.67	85.77	83.84	66.53	64.99	68.07	25.85	24.72	25.29
Mona_1380	evm.TU.C2.1084	1820				K09425	-	-	Myb-like DNA-binding protein FlbD	-	4e-85	815	17.48	17.11	16.72	17.79	18.2	17.38	19.29	19.74	18.84	3.96	3.78	3.87	4.54	4.44	4.75	41.23	42.18	43.11	15.32	14.62	14.97	10.96	11.21	10.71	18.64	18.22	17.8
Mona_1381	evm.TU.C2.1085	2334											31.7	31.02	30.32	28.17	29.46	28.82	29.16	29.83	30.49	20.37	19.03	19.48	25.29	25.87	24.71	30.32	31.7	29.62	24.08	25.78	24.65	39.77	40.69	38.85	16.3	16.68	17.44
Mona_1382	evm.TU.C2.1086	1264											3.03	2.89	2.96	4.13	4.32	4.23	3.41	3.49	3.33	1.02	1.06	1.04	1.65	1.61	1.69	6.5	6.35	6.8	2.58	2.53	2.47	2.2	2.3	2.15	2.98	2.85	2.78
Mona_1383	evm.TU.C2.1087	1748											8.22	8.79	8.41	5.59	5.85	5.72	8.04	8.23	8.41	3.35	3.51	3.43	6.06	6.2	5.92	8.87	9.27	8.67	6.32	6.18	6.04	15.02	14.67	15.37	14.18	13.56	13.25
Mona_1384	evm.TU.C2.1088	1128	GO:0046961	GO:0045261	GO:0015986	K02134	ATPeF1D	EC:3.6.3.14	F-type H+-transporting ATPase subunit delta	map01100,map05016,map00190,map05010,map05012	6e-79	756	237.66	248.88	243.27	181.7	177.51	185.89	254.4	248.53	266.01	143.51	150.29	146.9	115.08	120.33	112.42	221.48	231.59	216.37	272.99	279.01	266.83	196.75	201.29	205.73	157.12	153.58	160.59
Mona_1385	evm.TU.C2.1089	3609											8.7	8.89	8.5	22.42	22.94	23.44	9.2	9.41	9.62	2.92	2.98	2.85	5.52	5.65	5.77	12.95	13.54	12.65	12.35	11.54	11.81	12.8	12.5	13.1	5.54	5.67	5.93
Mona_1386	evm.TU.C2.109	1017											15.83	15.11	15.47	21.58	22.57	22.08	10.26	10.73	10.5	3.68	3.76	3.6	10.41	10.65	10.17	34.3	35.09	33.51	14.27	13.33	13.65	19.86	20.77	19.4	13.81	13.21	13.51
Mona_1387	evm.TU.C2.1090	3060											23.72	22.16	22.68	63.46	66.36	64.92	20.32	19.85	20.79	11.46	11.71	11.2	30.22	29.52	31.6	47.05	45.96	48.14	31.78	33.28	32.53	31.16	31.88	32.58	17.24	16.85	17.62
Mona_1388	evm.TU.C2.1091	1422				K12386	CTNS	-	cystinosin	map04142	1e-120	1113	28.58	27.96	27.33	37.39	39.1	38.25	46.95	48.03	45.87	23.53	24.05	23	25.27	25.85	24.69	64.24	67.17	65.72	26.1	24.38	24.96	40.49	41.42	42.34	63.34	64.84	66.34
Mona_1389	evm.TU.C2.1092	824	GO:0016787		GO:0046080	K01520	-	EC:3.6.1.23	dUTP pyrophosphatase	map01100,map00240	2e-84	805	38.14	40.82	39.04	78.19	81.76	76.39	34.02	34.81	33.23	13.49	14.44	13.81	15.85	16.22	15.48	45.53	44.48	46.58	44.92	41.97	42.96	24.71	25.84	24.14	15.17	15.53	16.24
Mona_1390	evm.TU.C2.1093	1807				K00868	pdxK	EC:2.7.1.35	pyridoxine kinase	map01100,map00750	1e-176	1602	11.7	12.26	11.98	14.53	15.19	14.87	10.98	10.73	11.48	4.02	3.84	3.93	5	5.12	5.23	9.54	9.98	9.76	15.6	16.34	15.97	11.13	10.87	11.39	7.19	7.03	7.35
Mona_1391	evm.TU.C2.1094	2792	GO:0004553		GO:0005975	K01188	-	EC:3.2.1.21	beta-glucosidase	map01100,map01110,map00500,map00460,map00940	0	1863	3.17	3.39	3.24	3.53	3.45	3.61	2.47	2.53	2.58	1.23	1.32	1.26	2.49	2.6	2.43	1.63	1.59	1.67	6.16	5.88	6.02	3.34	3.26	3.49	1.76	1.68	1.64
Mona_1392	evm.TU.C2.1095	3460											9	8.6	8.8	7.78	8.14	7.6	7.63	7.45	7.98	5.96	6.24	6.1	5.9	6.04	5.76	18.02	18.84	18.44	10.03	9.81	9.59	6.62	6.47	6.92	8.85	8.65	8.45
Mona_1393	evm.TU.C2.1096	925											0	0	0	0	0	0	0	0	0	0	0	0	0	0	0	0	0	0	0	0	0	0	0	0	0	0	0
Mona_1394	evm.TU.C2.1097	1906				K03448	-	-	MFS transporter, ACS family, pantothenate transporter	-	2e-98	931	1.02	0.98	1	0.39	0.38	0.41	0.86	0.88	0.84	2.04	1.9	1.95	0.93	0.95	0.97	2.02	2.07	2.11	0.94	0.88	0.9	1.24	1.3	1.27	0.82	0.8	0.84
Mona_1395	evm.TU.C2.1098	2083	GO:0016788		GO:0006629								2.04	2.14	2.09	0.83	0.81	0.85	1.16	1.13	1.21	1.49	1.43	1.46	1.97	2.06	2.02	1.17	1.14	1.2	1.5	1.58	1.54	2.32	2.37	2.43	1.71	1.64	1.6
Mona_1396	evm.TU.C2.1099	1800											2.83	2.97	2.9	1.43	1.4	1.46	2.44	2.5	2.55	2.49	2.33	2.38	2.4	2.46	2.34	2.93	3.06	2.86	3.06	3.27	3.13	2.41	2.35	2.47	3.72	3.81	3.98
Mona_1397	evm.TU.C2.11	1500											0.95	0.97	0.93	0.66	0.68	0.64	1.15	1.18	1.12	0.85	0.91	0.87	0.72	0.75	0.74	0.61	0.6	0.64	0.13	0.14	0.13	1.09	1.12	1.06	4	3.91	4.09
Mona_1398	evm.TU.C2.110	2587				K03353	APC6	-	anaphase-promoting complex subunit 6	map04111,map04113,map04120,map04110,map05166,map04114,map04914	0	2974	8.39	8.57	8.2	13.48	13.17	13.79	7.17	7	7.5	8.62	8.81	8.43	4.78	5	4.89	3.14	3.21	3.28	9	9.63	9.21	9.74	10.18	9.52	3.64	3.73	3.9
Mona_1399	evm.TU.C2.1100	1117											2.23	2.28	2.18	1.78	1.74	1.86	2.39	2.5	2.33	2.34	2.39	2.29	1.38	1.44	1.41	3.27	3.35	3.19	3.67	3.43	3.51	2.56	2.68	2.5	2.72	2.66	2.6
Mona_1400	evm.TU.C2.1101	2037											109.44	111.85	106.97	65.9	68.91	64.38	133.76	136.85	139.87	142.86	139.77	136.62	116.22	113.54	118.9	62.67	61.22	64.12	110.93	116.17	113.55	117.83	123.21	115.11	135.45	132.39	138.43
Mona_1401	evm.TU.C2.1102	3286											9.44	10.1	9.66	12.75	13.04	13.33	11.89	11.62	12.43	18.41	17.57	17.99	9.41	9.19	9.63	13.21	13.51	12.91	6.91	7.23	7.07	14.68	14.34	15.35	11.73	11.47	11.21
Mona_1402	evm.TU.C2.1103	875											36.89	36.09	35.28	48.36	47.24	50.57	39.82	40.74	38.9	31.62	30.2	30.91	31.26	32.69	30.54	142.64	145.93	149.15	44.8	47.95	45.86	39.63	41.44	40.54	28.68	29.36	30.7
Mona_1403	evm.TU.C2.1104	1474	GO:0005097	GO:0005622	GO:0032313	K02179	BUB2	-	cell cycle arrest protein BUB2	map04111	1e-164	1503	40.91	43.79	41.88	44.44	46.47	45.47	48.8	49.93	51.03	39.98	40.86	39.08	36.38	35.54	38.04	66.93	68.47	69.99	44.16	41.26	42.23	45.71	44.66	46.76	47.31	48.43	50.64
Mona_1404	evm.TU.C2.1105	5237											9.04	8.45	8.65	8.43	8.24	8.81	8.73	8.53	9.13	19.2	20.55	19.65	11.94	12.49	11.66	26.93	28.16	26.31	8.55	7.99	8.18	10.29	10.76	10.05	16.29	15.92	16.65
Mona_1405	evm.TU.C2.1106	1906				K01057	PGLS	EC:3.1.1.31	6-phosphogluconolactonase	map01100,map01110,map01120,map00030	1e-115	1074	101.31	94.65	96.89	98.37	102.86	96.1	98.15	102.63	100.42	46.96	49.18	48.07	42.81	43.8	44.76	120.81	118.02	123.6	74.97	73.35	71.7	85.17	89.06	83.2	50.12	48.99	47.86
Mona_1406	evm.TU.C2.1107	1787											14.83	15.53	15.18	24.24	25.35	23.68	17.38	16.98	18.17	6.58	6.44	6.29	7.91	8.27	7.73	14.01	14.33	13.69	14.08	14.74	14.41	16.34	15.96	17.09	6.31	6.46	6.75
Mona_1407	evm.TU.C2.1108	3472				K11795	-	-	nuclear receptor interaction protein	-	0	3600	39.46	37.68	38.57	31.17	30.45	31.89	32.54	34.03	31.79	58.88	57.61	56.31	51.74	54.1	52.93	30.49	29.79	31.19	47.55	44.42	45.47	49.51	50.65	51.77	39.08	40	41.83
Mona_1408	evm.TU.C2.1109	1744											38.24	40.04	39.14	38.22	39.96	39.1	26.76	27.98	27.38	35.9	33.54	34.33	38.94	39.84	38.04	30.46	29.76	31.85	33.63	34.37	32.87	55.94	57.23	58.49	36.65	37.52	38.39
Mona_1409	evm.TU.C2.111	4188	GO:0008270	GO:0005634	GO:0006355								42.83	43.77	41.86	52.56	54.96	51.35	48.67	47.55	49.79	40.82	39.94	39.04	54.33	53.08	55.58	11.98	12.26	11.7	54.73	58.58	56.02	49.32	48.18	51.57	27.9	27.27	26.64
Mona_1410	evm.TU.C2.1110	3229	GO:0005515		GO:0016070	K13100	-	-	pre-mRNA-splicing factor CWC22	-	0	2985	43.33	45.37	44.35	60.53	61.93	59.13	38.04	39.78	37.16	34.38	33.64	32.88	42.21	41.24	44.14	29.01	29.68	28.34	34.29	36.7	35.1	51.61	52.8	53.97	37.95	36.29	35.45
Mona_1411	evm.TU.C2.1111	1784				K09658	DPM2	-	dolichyl-phosphate mannosyltransferase polypeptide 2, regulatory subunit	map01100,map00510,map00563	7e-34	367	11.26	11.51	11.01	16.06	16.43	16.79	17.21	17.61	18	11.15	11.4	10.9	13.21	13.51	13.81	36.77	35.92	37.62	13.55	13.26	12.96	16.23	16.6	16.97	18.71	17.89	17.48
Mona_1412	evm.TU.C2.1112	4561											32.17	32.88	31.44	46.23	45.16	47.3	32.64	31.89	33.39	31.19	29.79	30.49	46.72	47.8	48.85	16.16	16.9	16.53	50.94	53.34	52.14	34.87	34.07	36.46	17.3	16.54	16.92
Mona_1413	evm.TU.C2.1113	2103											503.04	538.43	514.92	377.72	394.96	369	446.52	456.83	466.9	237.81	254.54	243.43	299.99	306.91	293.07	1465	1531.88	1498.81	813.59	852.03	832.81	523.94	536.03	547.86	727.98	711.56	744.04
Mona_1414	evm.TU.C2.1114	3556	GO:0016787			K14635	-	EC:3.6.4.12	ATP-dependent DNA helicase MPH1	-	0	3082	8.33	7.79	7.97	15.02	15.71	14.67	7.71	7.89	8.06	5.13	5.02	4.91	9.89	10.12	9.66	10.46	10.22	10.94	11.06	10.82	10.58	15.64	16	16.35	5.83	5.7	5.57
Mona_1415	evm.TU.C2.1115	1166	GO:0003779	GO:0008290	GO:0030036	K10365	-	-	capping protein (actin filament) muscle Z-line, beta	-	1e-135	1250	70.64	66	67.56	68.68	71.82	67.09	68.5	70.08	71.63	25.55	26.75	26.15	29.36	30.7	30.04	161.83	158.1	165.56	77.73	76.06	74.34	54.14	55.39	52.89	42.6	40.74	41.68
Mona_1416	evm.TU.C2.1116	598	GO:0016455	GO:0016592	GO:0006357								27.06	26.48	25.88	35.59	37.21	34.77	32.6	31.85	33.35	20.75	20.3	19.84	21.84	22.84	21.34	30.52	31.22	29.82	26.55	25.98	25.39	36.1	37.75	36.93	26.84	26.23	25.62
Mona_1417	evm.TU.C2.1117	3451	GO:0030528	GO:0005634	GO:0006355	K03130	TAF5	-	transcription initiation factor TFIID subunit 5	map03022,map05168	0	3386	14.38	13.74	14.06	14.3	13.97	14.95	15.22	14.87	15.57	5.65	5.28	5.4	12.29	12.57	12.01	20.13	21.05	20.59	13.05	12.47	12.76	16.02	15.65	16.39	16.14	15.44	15.08
Mona_1418	evm.TU.C2.1118	1510				K13617	-	EC:3.1.1.-	protein phosphatase methylesterase 1	-	0	1647	39.66	41.54	40.6	26.93	27.55	26.31	40.9	39.96	42.77	51.31	50.2	49.07	44.72	43.69	45.75	22.29	23.31	22.8	30.53	29.15	29.84	43.54	45.53	42.54	35.51	36.35	37.19
Mona_1419	evm.TU.C2.1119	1687											74.66	71.3	72.98	53.9	56.36	52.66	81.29	79.41	83.17	85.77	83.92	82.03	83.63	87.45	81.7	113.71	116.33	111.09	48.16	51.55	49.3	90.65	88.56	92.74	82.51	78.91	80.73
Mona_1420	evm.TU.C2.112	2345											66.83	71.53	68.41	131.12	134.15	137.11	49.95	52.23	48.8	1524.61	1558.25	1490.22	477.7	466.68	499.51	103.51	108.24	105.9	239.11	244.39	233.72	220.22	230.27	215.14	308.02	301.07	314.81
Mona_1421	evm.TU.C2.1120	2212				K14015	NPLOC4	-	nuclear protein localization protein 4 homolog	map04141	0	2745	62.84	61.49	60.1	58.7	60.05	57.35	70.73	73.96	72.36	56.67	55.45	54.2	58.37	59.72	57.02	30.53	29.83	31.23	55.02	52.54	53.78	65.25	63.74	66.76	31.29	32.03	33.49
Mona_1422	evm.TU.C2.1121	2296	GO:0008236		GO:0006508								17.28	18.5	17.69	28.28	28.93	29.57	21.04	20.55	22	12.7	12.98	12.41	29.14	28.47	30.47	2.34	2.39	2.45	107.27	102.43	104.85	50.79	51.96	53.11	46.21	47.3	49.46
Mona_1423	evm.TU.C2.1122	1350	GO:0016491			K03809	-	-	Trp repressor binding protein	-	6e-96	905	264.3	270.13	258.34	147.41	144.01	150.81	166.31	173.9	162.47	50.82	47.48	48.6	49.45	50.59	48.31	272.78	266.48	279.08	127.5	133.52	130.51	88.32	90.36	86.28	94.87	90.73	88.64
Mona_1424	evm.TU.C2.1123	2537	GO:0008270			K14404	CPSF4	-	cleavage and polyadenylation specificity factor subunit 4	map03015,map05164	1e-112	1046	32.61	34.9	33.38	34.18	33.39	35.74	24.04	23.49	24.59	21.2	22.2	21.7	23.15	24.21	22.62	39.61	41.42	38.7	32.21	31.51	30.8	32.91	32.15	33.67	29.35	28.07	28.72
Mona_1425	evm.TU.C2.1124	3155											13.95	14.26	13.64	29.71	30.4	31.07	14.76	14.42	15.43	5.28	5.52	5.4	7.05	6.89	7.21	55.56	54.28	56.84	25.79	24.63	25.21	19.8	20.26	20.7	10.41	10.66	11.15
Mona_1426	evm.TU.C2.1125	2647											33.15	30.97	31.7	36.73	35.88	38.41	38.65	40.41	39.54	10.92	11.69	11.18	30.24	29.54	30.94	219.29	214.23	229.3	60.24	63.08	61.66	49.55	51.81	50.69	36.69	37.56	38.43
Mona_1427	evm.TU.C2.1126	1425											43.81	46.9	44.85	27.78	29.05	27.14	39.4	38.49	41.2	40.04	37.41	38.29	53.84	52.6	55.08	23.2	22.66	24.26	19.64	20.08	19.2	40.86	41.8	39.92	39.21	38.33	40.08
Mona_1428	evm.TU.C2.1127	3870	GO:0004553		GO:0005975								57.89	56.64	55.36	36.89	37.74	38.57	54.85	57.35	56.12	59.98	57.28	58.63	73.75	75.45	72.05	153.95	157.5	150.4	42	41.1	40.17	68.04	66.47	69.61	59.83	57.22	58.54
Mona_1429	evm.TU.C2.1128	1500				K01424	-	EC:3.5.1.1	L-asparaginase	map01100,map01110,map00250,map00910,map00460	1e-161	1469	4.15	4.25	4.06	3.15	3.22	3.08	20.01	19.55	20.47	1.88	1.92	1.84	5.92	6.06	6.19	4.19	4.09	4.29	4.52	4.74	4.63	40.02	41.85	40.94	50.49	51.68	54.04
Mona_1430	evm.TU.C2.1129	3565				K14556	DIP2	-	U3 small nucleolar RNA-associated protein 12	map03008	0	4297	24.07	23.55	23.02	34.68	35.48	36.26	19.26	19.7	20.14	3.93	4.11	4.02	11.34	11.08	11.86	6.31	6.6	6.46	19.5	18.22	18.65	17.5	17.1	18.3	9.41	9.63	9.85
Mona_1431	evm.TU.C2.113	4087	GO:0003824			K01952	-	EC:6.3.5.3	phosphoribosylformylglycinamidine synthase	map01100,map01110,map00230	0	6193	0	0	0	0	0	0	0	0	0	0	0	0	0	0	0	0	0	0	0	0	0	0	0	0	0	0	0
Mona_1432	evm.TU.C2.1130	1286				K05758	ARPC2	-	actin related protein 2/3 complex, subunit 2	map05132,map05131,map04810,map04666,map05100,map05130	1e-169	1540	105.61	113.05	108.11	121.9	124.71	127.46	109.59	107.06	114.59	56.15	57.39	54.88	51.79	54.15	50.59	176.85	180.93	172.77	133.54	139.84	136.69	93.92	96.09	98.21	70.18	71.84	75.12
Mona_1433	evm.TU.C2.1131	268											23.77	24.89	24.33	18.85	18.41	19.29	18.02	18.44	17.6	26.38	25.81	25.23	17.3	16.9	18.09	20.05	19.59	20.97	11.52	11.77	11.26	22.58	23.61	23.1	35.79	34.98	34.17
Mona_1434	evm.TU.C2.1132	2054											13.77	12.87	13.17	6.29	6.58	6.14	12.51	13.08	12.8	7.25	7.76	7.42	4.97	4.86	5.2	2.67	2.61	2.79	4.6	4.4	4.5	9.95	10.18	9.72	7.32	7.15	6.98
Mona_1435	evm.TU.C2.1133	424											1.26	1.29	1.23	0.59	0.62	0.58	2.85	2.92	2.78	0.48	0.5	0.49	0.55	0.58	0.56	0.48	0.5	0.49	1.22	1.16	1.19	1.93	1.89	2.02	0	0	0
Mona_1436	evm.TU.C2.1134	1175											0.79	0.85	0.81	0.35	0.34	0.37	1.1	1.15	1.13	0.13	0.12	0.12	1.18	1.15	1.23	0.6	0.61	0.63	0.25	0.27	0.26	0.63	0.66	0.62	0.3	0.31	0.32
Mona_1437	evm.TU.C2.1135	1525											5.19	4.95	5.07	17.05	17.83	16.66	5.66	5.53	5.92	5.52	5.91	5.65	26.09	27.28	25.49	153.85	160.87	157.4	13.09	12.49	12.79	14.53	15.19	14.19	22.98	23.52	24.06
Mona_1438	evm.TU.C2.1136	3241											1.86	1.78	1.82	1.25	1.28	1.31	1.89	1.85	1.93	1	0.96	0.98	1.12	1.17	1.15	0.19	0.19	0.19	1.3	1.33	1.27	1.92	1.96	1.88	4.28	4.09	4
Mona_1439	evm.TU.C2.1137	381											10.7	11.2	10.95	206.05	215.46	210.81	8.15	7.96	8.52	1.89	1.77	1.81	1.42	1.39	1.45	78.77	76.95	80.59	1.54	1.65	1.58	6.65	6.95	6.5	5.31	5.44	5.57
Mona_1440	evm.TU.C2.1138	1969											13.87	13.25	13.56	20.4	20.87	19.93	19.19	18.75	20.07	19.96	18.65	19.09	9.57	9.35	10.01	21.16	22.13	20.67	14.48	14.8	14.15	26.87	27.49	26.25	12.11	11.58	11.85
Mona_1441	evm.TU.C2.1139	1402	GO:0050660		GO:0055114								26.27	24.54	25.12	30.12	30.82	31.49	22.95	22.42	23.48	51.14	50.04	48.91	16.26	16.64	17	39.41	38.5	40.32	27.61	29.55	28.26	45.55	44.5	46.6	20.06	19.61	20.51
Mona_1442	evm.TU.C2.114	7095	GO:0016491		GO:0008152	K00505	TYR	EC:1.14.18.1	tyrosinase	map01100,map01110,map00350,map00740,map00950,map04916,map00965	1e-154	1414	4.41	4.51	4.31	11.89	12.43	11.62	4.18	4.37	4.08	16.5	17.66	16.89	7.3	7.47	7.13	5.27	5.15	5.39	11.61	10.84	11.1	6.8	6.96	7.11	3.72	3.81	3.98
Mona_1443	evm.TU.C2.1140	1422	GO:0008080		GO:0008152								5.31	5.69	5.44	5.71	5.58	5.84	6.49	6.79	6.34	11.75	12.58	12.03	4.24	4.14	4.43	11.98	12.26	11.7	5.35	5.11	5.23	10.18	10.64	10.41	4.21	4.31	4.51
Mona_1444	evm.TU.C2.1141	1077	GO:0051287		GO:0008152								16.25	17.39	16.63	12.61	13.19	12.32	13.37	13.06	13.68	18.55	17.71	18.13	13.27	13.58	13.88	35.02	36.62	35.83	12.33	12.6	12.05	22.25	21.74	22.76	31.72	32.47	33.22
Mona_1445	evm.TU.C2.1142	2568	GO:0008199		GO:0055114	K03381	catA	EC:1.13.11.1	catechol 1,2-dioxygenase	map01100,map01120,map00362,map00361,map00623,map00364	5e-83	793	0	0	0	0	0	0	0	0	0	0	0	0	0	0	0	0	0	0	0	0	0	0	0	0	0	0	0
Mona_1446	evm.TU.C2.1143	4205	GO:0003824		GO:0008152								7.45	7.11	7.28	1.97	2.02	1.92	6.54	6.39	6.84	6.18	5.77	5.91	2.32	2.37	2.27	0.12	0.12	0.13	7.55	7.39	7.22	2.9	2.83	2.97	4.46	4.27	4.37
Mona_1447	evm.TU.C2.1144	1929											3.53	3.3	3.38	3.99	4.17	3.9	2.55	2.61	2.67	2.51	2.69	2.57	1.16	1.13	1.19	1.26	1.23	1.32	3.66	3.84	3.75	1.61	1.68	1.57	1.96	1.87	1.91
Mona_1448	evm.TU.C2.1145	557											0	0	0	0	0	0	0	0	0	0	0	0	0	0	0	0	0	0	0	0	0	0	0	0	0	0	0
Mona_1449	evm.TU.C2.1146	1184	GO:0016787										3.22	3.38	3.3	9.58	9.36	10.02	0.87	0.85	0.91	3.22	3.08	3.15	0.78	0.76	0.8	1.97	2.02	2.06	1.6	1.57	1.53	1.38	1.44	1.41	0.54	0.53	0.52
Mona_1450	evm.TU.C2.1147	1326				K01684	dgoD	EC:4.2.1.6	galactonate dehydratase	map00052	0	1846	14.13	13.82	13.51	5.06	5.29	5.18	5.46	5.59	5.71	12.3	12.88	12.59	2.16	2.11	2.26	0.08	0.08	0.08	10.86	10.15	10.39	4.19	4.29	4.09	1.12	1.09	1.14
Mona_1451	evm.TU.C2.1148	1576				K08257	-	EC:3.2.1.101	mannan endo-1,6-alpha-mannosidase	-	1e-176	1599	375.67	367.56	359.27	74.93	76.66	73.2	289.08	295.75	302.28	247.25	258.93	253.09	44.81	46.86	43.78	5.21	5.45	5.33	84.02	85.87	82.12	95.53	99.89	93.33	89.84	91.96	94.08
Mona_1452	evm.TU.C2.1149	1288											31.06	29.01	29.7	11.83	11.56	12.37	28.33	28.98	27.68	28.62	26.74	27.37	7.32	7.49	7.15	5.75	5.88	5.62	16.85	16.09	16.47	21.4	21.89	20.91	10.74	10.99	11.24
Mona_1453	evm.TU.C2.115	4242											4	4.09	3.91	12.1	12.65	12.38	4.23	4.42	4.33	1.98	1.9	1.94	3.13	3.27	3.06	21.58	22.08	22.57	7.99	8.37	8.18	6.63	6.48	6.78	4.32	4.42	4.62
Mona_1454	evm.TU.C2.1150	2707											58.5	57.24	55.95	3.52	3.6	3.68	65.32	63.81	68.3	28.76	28.13	27.5	2.43	2.37	2.49	0.34	0.33	0.35	4.62	4.52	4.42	9.76	10.21	9.99	9.02	8.82	8.62
Mona_1455	evm.TU.C2.1151	1274											0.8	0.86	0.82	0.13	0.13	0.13	1.29	1.32	1.35	0.11	0.12	0.11	0.85	0.87	0.89	0	0	0	0.25	0.25	0.24	0.32	0.31	0.33	0.6	0.57	0.56
Mona_1456	evm.TU.C2.1152	5601											1.07	1.13	1.1	0.44	0.46	0.43	1.03	1.08	1.05	0.22	0.21	0.21	0.44	0.45	0.43	0.07	0.07	0.07	0.28	0.28	0.27	0.55	0.54	0.56	1.42	1.45	1.48
Mona_1457	evm.TU.C2.1153	3498	GO:0042626	GO:0016021	GO:0055085								19.63	19.2	18.77	16	16.73	15.63	19.23	19.67	18.79	6.76	7.24	6.92	9.76	9.53	9.99	0.81	0.79	0.85	11.29	12.09	11.56	7.78	7.96	8.14	4.45	4.56	4.77
Mona_1458	evm.TU.C2.1154	1168											1.63	1.6	1.56	1.56	1.63	1.52	1.26	1.29	1.23	0.93	0.87	0.89	0.66	0.69	0.68	0	0	0	1.18	1.24	1.21	1.19	1.16	1.24	1.97	1.93	1.89
Mona_1459	evm.TU.C2.1155	2495											2.89	3.03	2.96	2.32	2.37	2.43	2.32	2.43	2.37	2.33	2.49	2.38	1.02	1.04	1.07	0.89	0.93	0.91	2.74	2.68	2.62	1.57	1.53	1.64	1.74	1.66	1.62
Mona_1460	evm.TU.C2.1156	1060	GO:0005524										5.45	5.57	5.33	4.69	4.58	4.9	4.39	4.59	4.49	1.34	1.4	1.37	1.46	1.43	1.49	4.97	4.86	5.2	5.29	5.66	5.41	3.01	2.94	3.15	3.16	3.23	3.38
Mona_1461	evm.TU.C2.1157	3027	GO:0008270	GO:0005634	GO:0006355								15.26	14.93	14.59	7.5	7.67	7.84	11.43	11.17	11.95	6.06	6.48	6.2	7.76	8.11	7.94	1.98	2.07	1.93	15.81	16.16	15.45	10.45	10.93	10.69	5.67	5.54	5.79
Mona_1462	evm.TU.C2.1158	1955											1.95	2	1.91	0.72	0.7	0.75	3.4	3.56	3.32	2.71	2.77	2.65	1.26	1.32	1.23	2.07	2.16	2.02	1.02	0.96	0.98	2.22	2.27	2.17	7.36	7.19	7.52
Mona_1463	evm.TU.C2.1159	12367	GO:0048037		GO:0008152								0.48	0.51	0.49	0.33	0.34	0.35	0.7	0.72	0.73	0.63	0.61	0.62	0.9	0.92	0.88	0.09	0.09	0.09	0.79	0.75	0.77	0.79	0.77	0.83	0.24	0.23	0.22
Mona_1464	evm.TU.C2.116	2780											15.46	14.76	15.11	13.11	12.81	13.71	16.85	16.46	17.62	17.72	16.92	17.32	17.23	17.63	18.02	17	17.78	16.61	13.28	12.99	12.7	19.27	19.71	20.15	13.69	14.01	14.65
Mona_1465	evm.TU.C2.1160	359											7.1	7.6	7.27	8.07	7.88	8.44	10.33	10.57	10.8	4.33	4.42	4.23	5.17	5.41	5.29	8.47	8.67	8.27	7.39	7.73	7.56	4.1	4.01	4.19	8.83	9.04	9.45
Mona_1466	evm.TU.C2.1161	1472											1.66	1.63	1.59	1.24	1.3	1.27	1.93	1.89	1.97	0.46	0.48	0.47	0.21	0.21	0.22	0.48	0.47	0.5	2	2.14	2.05	1.06	1.11	1.08	0.38	0.37	0.39
Mona_1467	evm.TU.C2.1162	1012											7.89	8.27	8.08	4.17	4.07	4.27	9.97	10.43	10.2	3.42	3.19	3.27	2.29	2.34	2.39	1.6	1.64	1.67	10.08	9.86	9.64	7.68	7.5	7.86	2.96	3.03	3.17
Mona_1468	evm.TU.C2.1163	1867											66.47	67.94	64.97	76.47	78.23	74.71	83.43	81.5	85.36	120.82	123.48	118.09	82.44	84.34	80.54	76.47	74.71	78.23	88.77	92.97	90.87	77.31	80.84	75.53	67.3	68.89	72.03
Mona_1469	evm.TU.C2.1164	838											25.59	24.43	25.01	31.62	32.35	33.06	17.29	17.69	18.08	35.38	37.87	36.22	33.93	35.48	34.71	5.32	5.56	5.2	37.27	36.46	35.64	37.86	36.99	38.73	15.41	15.06	15.75
Mona_1470	evm.TU.C2.1165	754											12.39	13.26	12.68	15.49	15.13	16.2	14.53	15.19	14.87	20.57	19.22	19.67	17.01	17.4	17.79	3.63	3.55	3.8	19.1	18.24	18.67	21.69	22.68	22.19	10.03	9.8	9.57
Mona_1471	evm.TU.C2.1166	2318				K05920	-	EC:1.16.1.-		-	1e-114	1065	10.95	10.71	10.47	12.9	13.2	13.49	9.49	9.92	9.27	13.13	13.42	12.83	8.87	8.67	9.27	12.6	12.31	12.89	12.7	12.98	12.41	13.41	14.02	13.1	6.68	6.53	6.38
Mona_1472	evm.TU.C2.1167	1250	GO:0003676										36.3	34.66	35.48	29.42	30.76	28.74	42.57	43.55	41.59	62.44	65.38	63.91	35.17	36.78	35.98	60.51	59.11	63.27	31.97	29.86	30.57	33.56	32.79	34.33	26.26	25.67	26.84
Mona_1473	evm.TU.C2.1168	1369											69.06	73.92	70.69	80.27	83.93	82.12	90.6	88.51	94.74	43.52	46.58	44.55	44.64	46.68	45.67	83.17	81.25	86.97	53.21	54.38	52.01	51.13	52.31	53.46	55.03	53.79	52.55
Mona_1474	evm.TU.C2.1169	301											61.23	64.13	62.68	91.34	93.45	89.23	64.76	66.25	67.72	25.4	24.85	24.29	35.68	34.86	36.5	84.21	88.05	86.15	74.06	72.46	70.83	53.25	54.48	55.68	64.07	65.58	67.09
Mona_1475	evm.TU.C2.117	1399	GO:0000030	GO:0016020	GO:0006486	K03854	-	EC:2.4.1.-	mannosyltransferase	-	1e-169	1542	94.1	87.91	89.99	98.03	95.77	102.5	96.8	94.57	101.22	63.06	61.7	60.31	52.69	53.91	51.47	78.13	79.93	76.33	80.3	76.68	78.49	75.23	76.97	73.49	48.97	47.87	50.06
Mona_1476	evm.TU.C2.1170	1133											3	3.21	3.07	3.58	3.5	3.66	3.43	3.35	3.59	0.64	0.6	0.61	1.91	1.87	1.95	1.61	1.68	1.57	3.04	3.18	3.11	3.9	3.99	3.81	1.75	1.67	1.71
Mona_1477	evm.TU.C2.1171	4413	GO:0008270	GO:0016021	GO:0055085								14.65	13.69	14.01	13.14	13.74	12.84	10.73	11.22	10.48	4.88	4.66	4.77	5.99	6.13	5.85	2.85	2.98	2.92	17.46	18.28	17.87	9.28	9.07	9.49	5.39	5.15	5.27
Mona_1478	evm.TU.C2.1172	2295	GO:0016491			K00285	dadA	EC:1.4.99.1	D-amino-acid dehydrogenase	map00360	5e-25	297	2.56	2.44	2.5	2.2	2.25	2.15	2.14	2.09	2.24	1.78	1.7	1.74	1.72	1.68	1.8	0.75	0.73	0.77	2.87	3.01	2.94	2.6	2.72	2.66	1.6	1.53	1.57
Mona_1479	evm.TU.C2.1173	331											1.28	1.34	1.31	1.5	1.57	1.47	2.08	2.17	2.13	1.63	1.71	1.67	0.47	0.48	0.49	0	0	0	2.54	2.37	2.43	1.73	1.81	1.69	0.53	0.54	0.55
Mona_1480	evm.TU.C2.1174	3649											48.96	45.74	46.82	34.2	34.99	35.76	50.49	52.79	51.66	47.06	50.37	48.17	33.37	34.14	32.6	49.82	48.67	50.97	45.88	49.1	46.96	34.22	33.43	35.78	48.14	49.28	51.53
Mona_1481	evm.TU.C2.1175	595											0	0	0	0	0	0	0	0	0	0	0	0	0	0	0	0	0	0	0	0	0	0	0	0	0	0	0
Mona_1482	evm.TU.C2.1176	2060	GO:0016491		GO:0055114								86.59	80.9	82.81	67.94	66.37	69.51	62.93	61.48	65.8	71.32	69.78	68.21	64.81	66.31	63.31	128.36	125.4	131.32	87.75	91.89	89.82	88.64	86.59	90.69	68.67	67.12	70.18
Mona_1483	evm.TU.C2.1177	2170											5.62	5.25	5.37	6.3	6.59	6.45	4.97	5.2	5.08	3.6	3.78	3.69	5.52	5.77	5.65	7.66	7.48	7.84	6.49	6.35	6.21	3.13	3.2	3.06	2.32	2.37	2.42
Mona_1484	evm.TU.C2.118	2432	GO:0004129			K02264	COX5A	-	cytochrome c oxidase subunit 5a	map01100,map05016,map00190,map05010,map05012,map04260	1e-74	719	211.93	226.84	216.94	127.56	133.38	130.5	220.6	215.51	230.67	231	247.25	236.46	207.33	212.11	202.55	42.69	41.7	44.64	194.1	207.76	198.69	262.71	268.77	274.7	194.9	199.5	208.61
Mona_1485	evm.TU.C2.119	2330				K10246	ELO3	EC:2.3.1.199	fatty acid elongase 3	map01110,map01040,map00062	1e-165	1509	130.84	128.02	125.13	137.09	143.35	140.25	131.19	128.16	134.22	97.23	99.38	95.04	76.8	80.31	78.57	127.63	124.68	133.46	151.59	148.32	144.97	95.08	99.42	92.89	108.65	111.22	113.79
Mona_1486	evm.TU.C2.12	957											1.24	1.3	1.27	0.43	0.44	0.45	0.99	1.01	1.04	0.3	0.28	0.29	0.97	0.95	0.99	1.06	1.08	1.04	0.93	0.97	0.95	0.68	0.66	0.7	5.51	5.27	5.39
Mona_1487	evm.TU.C2.120	1770											4.99	4.66	4.77	6.83	7.14	6.67	3.9	3.99	4.08	2.02	2.16	2.07	1.7	1.66	1.74	6.87	7.03	6.71	11.32	11.86	11.59	5.31	5.19	5.43	4.74	4.53	4.63
Mona_1488	evm.TU.C2.121	3026											20.37	19.93	19.48	32.16	33.63	31.42	15.62	15.26	16.33	17.47	16.32	16.71	9.78	9.55	10.01	13.27	13.58	13.88	34.1	32.56	33.33	17.78	17.37	18.19	13.47	13.79	14.42
Mona_1489	evm.TU.C2.122	3845											47.34	46.31	45.27	28.6	29.91	29.26	53.82	55.06	56.28	199.67	204.08	195.17	50.48	49.31	52.78	21.1	22.06	21.59	23.9	22.33	22.86	87.71	85.69	91.71	141.99	145.34	148.69
Mona_1490	evm.TU.C2.123	1316	GO:0016491										11.68	12.51	11.96	4.47	4.57	4.37	4.13	4.32	4.03	5.74	5.48	5.61	4.17	4.27	4.07	33.82	33.04	34.6	6.8	6.65	6.5	7.95	8.31	8.13	5.37	5.14	5.26
Mona_1491	evm.TU.C2.124	1279											0.36	0.35	0.34	0	0	0	0.4	0.41	0.39	0.39	0.4	0.38	0.42	0.41	0.43	1.82	1.9	1.78	0.38	0.41	0.39	0.64	0.63	0.65	0.82	0.78	0.8
Mona_1492	evm.TU.C2.125	2398											4.4	4.71	4.5	4.11	4.3	4.02	3.96	3.87	4.05	2.26	2.21	2.16	4.19	4.29	4.38	1.94	1.9	2.03	5.88	5.75	5.62	2.32	2.37	2.27	9.66	9.89	10.34
Mona_1493	evm.TU.C2.126	824											0.22	0.21	0.21	0.6	0.61	0.59	0.31	0.3	0.32	0.17	0.17	0.17	0	0	0	1.11	1.16	1.14	0	0	0	0.69	0.72	0.71	0.54	0.55	0.58
Mona_1494	evm.TU.C2.127	1769											1.1	1.18	1.13	1.31	1.28	1.34	1.95	1.9	2.04	0.12	0.13	0.12	0.96	1	0.98	1.49	1.46	1.56	3.68	3.44	3.52	2.5	2.56	2.44	1.64	1.68	1.72
Mona_1495	evm.TU.C2.128	1524											5.89	6.02	5.76	14.29	14.62	13.96	5.55	5.42	5.68	4.31	4.11	4.21	3.65	3.57	3.82	4.19	4.29	4.38	5.61	6	5.74	8.42	8.8	8.23	3.52	3.37	3.29
Mona_1496	evm.TU.C2.129	3001	GO:0005515		GO:0006520	K13278	-	EC:3.1.1.5 3.1.1.47 3.5.1.1	60kDa lysophospholipase	-	0	2339	24.84	23.72	24.28	29.44	30.12	30.78	18.11	18.94	18.53	5.5	5.76	5.63	10.12	10.35	9.89	9.63	9.85	9.41	18.01	16.82	17.22	13.98	14.3	14.62	11.55	11.05	10.79
Mona_1497	evm.TU.C2.13	641											0.79	0.83	0.81	3.49	3.41	3.57	1.21	1.27	1.24	0.53	0.55	0.54	1.21	1.24	1.18	2.06	2.01	2.11	1.15	1.13	1.1	2.04	2.13	2.09	6.91	6.75	6.59
Mona_1498	evm.TU.C2.130	5075											29.76	27.8	28.46	45.38	46.43	44.33	17.54	17.94	18.34	6.67	6.53	6.38	19.12	19.99	19.56	50.65	49.48	51.82	28.61	29.97	29.29	22.09	22.6	21.58	11.85	12.13	12.41
Mona_1499	evm.TU.C2.131	1774											44.23	41.32	42.3	35.9	36.73	35.07	26.11	25.51	27.3	5.49	5.37	5.25	12.72	12.43	13.01	26.46	27.07	27.67	21.63	22.11	21.14	15.12	15.47	14.77	17.67	18.09	18.92
Mona_1500	evm.TU.C2.132	2189	GO:0005515	GO:0016020	GO:0048193								5.51	5.9	5.64	8.66	9.06	8.86	4.77	4.88	4.66	3.36	3.6	3.44	3.35	3.27	3.43	26.12	26.72	27.31	5.92	6.05	5.79	7.21	7.04	7.54	4.8	4.69	4.9
Mona_1501	evm.TU.C2.133	2671											13.16	13.45	12.86	14.57	15.24	14.23	10.56	10.8	10.32	5.79	5.92	5.66	8.85	8.65	9.05	4.97	5.2	4.86	8.86	8.27	8.47	6.92	7.08	7.24	9.1	9.31	9.73
Mona_1502	evm.TU.C2.134	3824	GO:0008270	GO:0005634	GO:0006355								8.04	8.61	8.23	8.77	9.17	8.97	8.75	8.55	8.95	2.9	2.76	2.83	3.76	3.85	3.93	3.37	3.29	3.52	11.03	11.27	10.78	7.01	7.17	6.85	6.01	5.75	5.62
Mona_1503	evm.TU.C2.135	1617				K03362	FBXW1_11	-	F-box and WD-40 domain protein 1/11	map04120,map04114,map04310,map05131,map04710,map04340	2e-63	628	2.98	2.78	2.85	1.84	1.92	1.88	1.92	1.88	1.96	0.54	0.56	0.55	1.82	1.86	1.9	0.94	0.98	0.92	1.7	1.82	1.74	1.97	1.92	2.06	1.63	1.56	1.6
Mona_1504	evm.TU.C2.136	3994	GO:0016787			K01469	-	EC:3.5.2.9	5-oxoprolinase (ATP-hydrolysing)	map00480	0	3875	1	1.02	0.98	0.89	0.87	0.93	1.27	1.24	1.3	0.15	0.14	0.14	0.37	0.39	0.36	0.13	0.13	0.14	1.16	1.08	1.11	1.35	1.38	1.41	0.28	0.27	0.26
Mona_1505	evm.TU.C2.137	723											1.41	1.47	1.44	2.06	2.15	2.11	1.31	1.28	1.34	0.69	0.65	0.67	2.03	2.12	1.98	0.42	0.44	0.41	0.55	0.59	0.56	3.85	3.76	3.94	0.73	0.75	0.78
Mona_1506	evm.TU.C2.138	478											3.02	3.23	3.09	4.33	4.23	4.43	2.89	3.02	2.96	1.47	1.41	1.44	3.39	3.54	3.31	1.06	1.08	1.11	2.85	2.79	2.73	6.67	6.52	6.82	3.5	3.58	3.66
Mona_1507	evm.TU.C2.139	2539											47.19	45.07	46.13	158.68	162.34	165.92	52.66	53.88	51.44	33.73	36.11	34.53	28.82	29.49	28.15	9.3	9.09	9.72	92.51	88.33	90.42	25.57	26.16	26.74	35.19	33.65	32.87
Mona_1508	evm.TU.C2.14	1380											143.04	136.58	139.81	239.5	250.43	245.03	116.32	113.64	121.63	110.83	105.83	108.33	30.85	32.26	30.14	599.39	585.56	613.22	199.65	204.06	195.15	102.28	106.95	99.92	86.95	83.15	81.23
Mona_1509	evm.TU.C2.140	6407	GO:0008270	GO:0005634	GO:0006355								33.25	32.53	31.8	43.07	44.06	42.08	32.46	31.71	33.94	40.97	41.88	40.05	74.65	76.37	78.06	6.14	6.42	6.28	24.09	25.23	24.66	55.48	58.01	54.2	32.49	33.26	34.78
Mona_1510	evm.TU.C2.141	1759	GO:0003735	GO:0005840	GO:0006412	K02930	RP-L4e	-	large subunit ribosomal protein L4e	map03010	0	1646	363.61	371.63	355.41	471.31	482.19	460.43	322.95	337.69	315.5	151.7	155.05	148.28	152.77	156.3	149.24	319.57	326.95	334.16	399.37	381.35	390.36	406.93	425.51	397.54	112.19	109.66	114.67
Mona_1511	evm.TU.C2.142	1592											5.59	5.47	5.35	9	9.41	8.79	5.47	5.34	5.72	4.04	3.77	3.86	6.16	6.44	6.02	5.73	5.99	5.86	6.27	6.41	6.13	11.76	12.03	12.3	3.93	4.02	4.11
Mona_1512	evm.TU.C2.143	2522	GO:0031072			K09531	-	-	DnaJ homolog subfamily C member 11	-	0	1952	41.09	39.23	40.16	29.09	28.42	30.42	33.65	34.43	32.87	28.4	29.03	27.76	34.22	35.78	33.43	6.23	6.51	6.37	20.65	19.71	20.18	35.7	37.33	34.88	12.33	11.79	11.52
Mona_1513	evm.TU.C2.144	1978				K06063	SNW1	-	SNW domain-containing protein 1	map03040,map05169,map05203,map04330	0	2560	76.14	72.7	74.42	96.75	94.52	98.98	58.26	59.6	60.92	32.63	31.93	31.21	36.76	38.44	35.91	47.31	46.22	48.4	75.84	72.42	74.13	60.86	62.26	63.64	38.42	37.55	39.26
Mona_1514	evm.TU.C2.145	3157											33.72	31.51	32.25	28.02	27.37	28.67	40.76	42.62	39.82	8.2	7.66	7.84	18.18	19.01	18.6	16.67	17.05	16.29	41.23	39.37	40.3	30.51	31.9	31.21	37.23	38.11	38.99
Mona_1515	evm.TU.C2.146	1814				K13124	-	-	mitogen-activated protein kinase organizer 1	-	1e-159	1452	17.14	17.94	17.54	12.05	11.77	12.33	19.92	20.38	19.46	21.7	22.72	22.21	19.42	19.87	18.97	6.65	6.95	6.8	14.52	14.84	14.19	23.94	25.03	24.49	15.1	14.76	14.42
Mona_1516	evm.TU.C2.147	2060	GO:0005525		GO:0007049								120.53	126.23	123.38	138.25	144.56	135.06	142.57	149.08	145.86	96.4	98.53	94.23	96.73	94.5	98.96	89.78	91.85	93.88	170.91	174.68	167.05	141.12	144.38	147.56	101.66	97.22	94.98
Mona_1517	evm.TU.C2.148	3171				K14558	PWP2	-	periodic tryptophan protein 2	map03008	0	4115	28.62	29.25	27.97	39.38	41.18	40.29	27.77	27.13	28.41	6.31	6.17	6.03	13.79	13.47	14.42	14.26	14.91	13.93	25.37	24.82	24.26	17.97	18.79	17.56	17.6	18.02	18.84
Mona_1518	evm.TU.C2.149	4848	GO:0004527	GO:0005622		K12618	XRN1	EC:3.1.13.-	5'-3' exoribonuclease 1	map03008,map03018	0	5829	33.72	32.99	32.25	45.81	44.75	46.87	35.3	34.49	36.91	54.24	53.07	51.87	60.2	58.81	61.59	13.41	13.1	13.72	36.39	37.19	35.57	59.76	61.14	58.38	42.51	41.55	40.59
Mona_1519	evm.TU.C2.15	2228											5.03	5.27	5.15	9.4	9.18	9.62	3.99	3.9	4.17	4	4.28	4.09	2.01	2.06	1.96	9.15	9.57	9.36	10.11	9.65	9.88	5.65	5.91	5.78	1.06	1.01	1.03
Mona_1520	evm.TU.C2.150	3191				K10752	-	-	histone-binding protein RBBP4	-	0	2151	32.23	32.94	31.5	41.42	42.38	40.46	29.46	30.14	28.78	16.03	14.98	15.33	20.82	20.34	21.3	26.5	25.89	27.71	33.4	34.14	32.65	27.65	28.29	27.01	18.7	17.88	17.47
Mona_1521	evm.TU.C2.151	556											0	0	0	0	0	0	0	0	0	0	0	0	0	0	0	0	0	0	0	0	0	0	0	0	0	0	0
Mona_1522	evm.TU.C2.152	1205				K01495	-	EC:3.5.4.16	GTP cyclohydrolase I	map01100,map00790	1e-151	1386	151.95	148.67	145.32	175.73	179.79	171.67	162.91	159.15	166.67	311.94	291.44	298.32	248.34	259.68	242.61	130.34	136.29	133.35	111.76	106.72	109.24	186.83	195.36	182.52	327.59	335.33	350.64
Mona_1523	evm.TU.C2.153	2221											6.13	6.26	5.99	4.77	4.99	4.88	5.94	5.8	6.21	5.12	4.88	5	6.92	7.08	7.24	12.33	12.89	12.05	4.12	3.85	3.94	5.67	5.8	5.54	16.21	15.5	15.86
Mona_1524	evm.TU.C2.154	2559	GO:0005524		GO:0006468	K08819	-	EC:2.7.11.22	Cdc2-related kinase, arginine/serine-rich	-	0	2333	47	50.31	48.11	64.24	62.76	67.17	47.36	46.27	49.52	25.81	24.65	25.23	43.84	42.83	45.84	6.81	7.12	6.97	43.27	40.42	41.38	60.75	63.52	62.15	34.7	33.92	33.14
Mona_1525	evm.TU.C2.155	1182	GO:0003743	GO:0005737	GO:0006413	K03259	EIF4E	-	translation initiation factor 4E	map03013,map04151,map04910,map04066,map04150	1e-150	1372	87.14	85.26	83.34	78.75	80.57	76.93	79.47	77.64	83.1	31.35	29.93	30.64	51.9	53.1	54.27	101.56	103.9	99.22	55.44	59.34	56.75	51.13	52.31	53.46	73.25	71.6	74.87
Mona_1526	evm.TU.C2.156	5584	GO:0008234		GO:0006508								18.29	17.47	17.88	22.87	22.34	23.4	16.51	16.89	17.26	11.08	10.84	10.6	15.62	15.98	15.26	5.17	5.29	5.41	11.98	12.82	12.26	21.26	20.77	22.23	8.7	8.91	9.12
Mona_1527	evm.TU.C2.157	1385											3.15	3.08	3.01	2.21	2.31	2.26	2.06	2.11	2.01	1.42	1.36	1.39	1.34	1.4	1.31	6.95	7.11	6.79	3.12	3.05	2.98	1.71	1.67	1.79	5.66	5.79	5.92
Mona_1528	evm.TU.C2.158	1655	GO:0008233	GO:0016021	GO:0006465								40.65	37.98	38.88	38.53	37.64	39.42	42.63	44.58	43.61	38.31	35.79	36.64	42.25	43.23	41.27	91.34	95.51	93.45	47.09	46.07	45.03	32.81	33.57	34.31	72.88	71.24	69.6
Mona_1529	evm.TU.C2.159	3162	GO:0005524										23.58	24.7	24.14	22.79	23.32	23.83	24.5	25.62	23.93	33.95	32.41	33.18	42.05	43.97	43.02	9.97	9.74	10.2	18.45	18.85	18.03	32.72	34.21	31.96	30.28	28.96	28.29
Mona_1530	evm.TU.C2.16	1785	GO:0050661		GO:0055114								1.09	1.05	1.07	2.83	2.76	2.96	0.82	0.8	0.84	1.28	1.37	1.31	0.78	0.82	0.76	3.69	3.86	3.78	2.92	3.13	2.99	1.51	1.58	1.48	1.08	1.11	1.16
Mona_1531	evm.TU.C2.160	4052	GO:0005515		GO:0006511	K11838	USP7	EC:3.1.2.15	ubiquitin carboxyl-terminal hydrolase 7	map05169,map05203,map05168	0	5092	81.71	78.03	79.87	99.26	101.55	103.79	75.46	77.2	78.9	53.64	52.48	51.3	52.78	55.19	51.56	11.89	12.43	12.16	61.08	63.96	62.52	78.57	82.16	80.38	26.63	26.03	25.43
Mona_1532	evm.TU.C2.161	885											88.56	86.64	84.69	65.69	64.17	68.69	87.91	85.88	91.92	47.98	50.24	49.11	55.35	56.63	54.07	137.25	140.42	134.08	85.68	81.82	83.75	75.68	79.13	77.43	61.16	59.78	58.4
Mona_1533	evm.TU.C2.162	424											1070.2	1093.81	1046.06	360.55	352.23	368.87	923.55	944.86	965.71	1462.41	1430.85	1398.57	1945.12	1900.23	2033.91	470.37	481.23	459.51	723.34	690.7	707.02	1585.18	1548.6	1657.54	3645.07	3562.84	3725.48
Mona_1534	evm.TU.C2.163	2019											30.75	30.09	29.41	23.3	23.84	22.76	26.87	26.25	28.1	21.53	22.55	22.04	39.03	40.81	39.93	75.13	73.4	78.56	16.77	15.67	16.04	54.27	55.52	53.02	36.09	34.51	33.71
Mona_1535	evm.TU.C2.164	676											604.16	564.45	577.78	186.7	195.22	182.39	293.08	299.84	306.46	1466	1535.26	1500.63	677.9	662.25	693.55	461.96	472.62	451.3	210.18	200.7	205.44	362.91	371.29	354.53	447.57	458.14	479.05
Mona_1536	evm.TU.C2.165	3106	GO:0016787			K10843	ERCC3	EC:3.6.4.12	DNA excision repair protein ERCC-3	map03420,map03022	0	3836	56.29	52.59	53.83	38.23	39.98	37.35	47.01	48.09	49.16	164.85	161.29	157.65	82.39	86.15	84.29	8.1	8.29	8.47	30.48	29.1	29.79	53.58	54.82	52.34	21.49	22	23
Mona_1537	evm.TU.C2.166	2243											30.68	32.12	31.4	36.92	37.77	36.07	27.15	26.52	28.39	61.59	65.93	63.05	52.81	55.22	54.03	59.9	62.63	61.28	42.94	42.02	41.07	47.47	46.37	48.57	41.32	40.39	39.46
Mona_1538	evm.TU.C2.167	1480											0	0	0	0	0	0	0	0	0	0	0	0	0	0	0	0	0	0	0	0	0	0	0	0	0	0	0
Mona_1539	evm.TU.C2.168	5105	GO:0016810		GO:0006807	K01950	-	EC:6.3.5.1	NAD+ synthase (glutamine-hydrolysing)	map01100,map00760	0	3371	35.31	36.97	36.14	28.26	27.61	29.55	33.81	33.03	35.35	26.07	27.91	26.69	26.9	28.13	27.52	50.65	51.82	49.48	32.13	31.44	30.73	31.93	31.19	32.67	22.55	23.08	23.61
Mona_1540	evm.TU.C2.169	3923	GO:0046872										12.28	12.86	12.57	12.69	13.27	12.4	11.43	11.69	11.17	5.77	5.51	5.64	5.73	5.86	5.99	12.04	12.59	11.76	11.07	10.83	10.59	10.84	11.33	10.59	7.02	7.19	7.36
Mona_1541	evm.TU.C2.17	1194	GO:0016407		GO:0008152								14.44	15.45	14.78	7.84	7.66	8.2	10.62	11.1	10.87	4.08	3.9	3.99	13.72	13.4	14.04	2.89	2.82	2.96	7.98	8.36	8.17	10.27	10.74	10.51	26.91	27.55	28.19
Mona_1542	evm.TU.C2.170	4164	GO:0003677	GO:0000784	GO:0000723								10.5	11	10.75	9.96	9.73	10.41	8.7	9.1	8.9	4.73	4.51	4.62	8.46	8.85	8.26	0.9	0.94	0.88	9.32	9.76	9.54	10.33	10.8	10.09	2.65	2.71	2.83
Mona_1543	evm.TU.C2.171	1807	GO:0050661		GO:0055114								28.18	27.57	26.95	11.73	12.27	12	22.48	21.96	23	10.33	10.81	10.57	9.96	10.19	9.73	3.14	3.21	3.28	26.36	26.95	25.77	32	31.26	33.46	21.33	20.85	21.8
Mona_1544	evm.TU.C2.172	4326											19.97	19.07	19.52	23.57	24.65	24.11	23.47	22.93	24.01	10.04	10.26	9.81	15.65	16.01	16.36	3	3.14	3.07	20.78	22.24	21.27	33.57	32.8	35.1	9.49	9.71	10.15
Mona_1545	evm.TU.C2.173	6702											10.22	10	9.77	16.04	16.41	16.77	9.63	9.85	9.41	5	5.35	5.12	7.61	7.96	7.43	4.57	4.46	4.68	14.21	13.9	13.59	11.59	11.32	11.86	8.15	7.79	7.61
Mona_1546	evm.TU.C2.174	1480	GO:0030145	GO:0005737		K01514	PPX1	EC:3.6.1.11	exopolyphosphatase	map00230	1e-123	1145	0	0	0	0	0	0	0	0	0	0	0	0	0	0	0	0	0	0	0	0	0	0	0	0	0	0	0
Mona_1547	evm.TU.C2.175	5510	GO:0005515	GO:0005634		K11446	-	EC:1.14.11.-	histone demethylase JARID1	-	0	7343	28.41	30.41	29.08	40.41	42.25	39.48	29.52	30.2	28.84	19.42	18.14	18.57	18.58	19.43	19.01	5.19	5.43	5.07	32.83	33.55	32.09	22.35	22.87	21.83	8.75	8.96	9.37
Mona_1548	evm.TU.C2.176	2309	GO:0004518	GO:0005622	GO:0006281	K15078	SLX1	EC:3.6.1.-	structure-specific endonuclease subunit SLX1	map03460	1e-113	1055	7.45	6.96	7.12	10.29	10.76	10.05	8.44	8.63	8.83	4.35	4.55	4.45	5.02	4.9	5.25	1.49	1.56	1.46	8.78	8.38	8.58	9.31	9.1	9.52	3.51	3.59	3.67
Mona_1549	evm.TU.C2.177	760	GO:0005524		GO:0006233	K00943	-	EC:2.7.4.9	dTMP kinase	map01100,map00240	2e-93	885	4.47	4.79	4.58	5.78	5.91	6.04	3.86	3.95	4.04	1.8	1.76	1.72	1.93	1.89	2.02	2.94	3.01	3.07	5.81	6.22	5.95	3.98	4.07	3.89	3.03	2.96	2.89
Mona_1550	evm.TU.C2.178	1605	GO:0008479		GO:0008616	K00773	-	EC:2.4.2.29	queuine tRNA-ribosyltransferase	-	0	1683	17.52	18.75	17.93	26.88	26.26	27.5	20.42	19.95	21.35	6.38	6.83	6.53	7.9	8.08	8.26	12.45	12.74	12.16	17.62	18.46	18.04	13.09	12.79	13.39	10.53	10.78	11.03
Mona_1551	evm.TU.C2.179	3457	GO:0004489		GO:0055114	K00297	-	EC:1.5.1.20	methylenetetrahydrofolate reductase (NADPH)	map01100,map01120,map00680,map00670,map00720	0	2602	21.18	20.22	20.7	34.93	34.12	35.74	24.1	24.66	23.54	10.77	11.27	11.02	12.83	12.53	13.13	24.37	24.93	25.48	27.68	28.98	28.33	21.22	22.19	21.71	14.28	13.66	13.34
Mona_1552	evm.TU.C2.18	3689											22.5	24.08	23.03	29.65	28.97	30.33	14.94	14.6	15.62	11.32	11.86	11.59	6.93	7.25	6.77	2.03	1.98	2.12	10.32	9.64	9.87	12.01	11.73	12.29	10.9	10.65	10.4
Mona_1553	evm.TU.C2.180	334											10.12	10.34	9.89	12.4	12.69	12.11	11.1	10.84	11.36	1.61	1.73	1.65	3.93	3.84	4.11	4.55	4.66	4.44	2.94	3.15	3.01	6.61	6.91	6.76	5.28	5.4	5.65
Mona_1554	evm.TU.C2.181	364											10.97	11.49	11.23	9.78	9.55	10.01	8.06	8.25	8.43	3.37	3.29	3.22	5.31	5.55	5.43	1.11	1.08	1.14	17.91	16.73	17.13	14.83	14.49	15.17	3.63	3.47	3.39
Mona_1555	evm.TU.C2.182	1567											199.32	203.71	194.82	77.95	79.75	76.15	257.49	263.43	269.24	38.47	39.32	37.6	1.82	1.86	1.78	55.97	57.26	54.68	98.91	96.77	94.59	40.5	41.43	39.57	16.48	16.11	15.74
Mona_1556	evm.TU.C2.183	1164	GO:0008168		GO:0008152	K00598	-	EC:2.1.1.144	trans-aconitate 2-methyltransferase	-	1e-94	896	7.03	7.18	6.87	7.83	8.01	8.19	5.26	5.5	5.14	1.18	1.1	1.13	2.32	2.37	2.27	101.48	99.14	106.11	7.17	7.68	7.34	5.06	5.18	4.94	4.05	3.87	3.78
Mona_1557	evm.TU.C2.184	1115											0	0	0	0	0	0	0	0	0	0	0	0	0	0	0	0	0	0	0	0	0	0	0	0	0	0	0
Mona_1558	evm.TU.C2.185	2191	GO:0005524		GO:0006241	K00940	-	EC:2.7.4.6	nucleoside-diphosphate kinase	map01100,map01110,map00230,map00240	2e-78	751	198.5	189.54	194.02	183.58	179.34	187.82	211.71	221.37	206.82	78.65	84.19	80.51	69.93	73.12	71.54	207.5	212.29	216.97	209.35	224.08	214.3	153.06	149.53	156.59	84.47	86.47	90.42
Mona_1559	evm.TU.C2.186	3000	GO:0004553		GO:0005975	K05546	GANAB	EC:3.2.1.84	alpha 1,3-glucosidase	map01100,map04141,map00510	0	4243	39.46	36.87	37.74	33.46	34.23	34.99	47.01	45.93	48.09	18.95	17.7	18.12	19.19	19.63	20.07	4.22	4.41	4.12	37.21	35.53	36.37	28.29	28.94	27.64	4.46	4.36	4.26
Mona_1560	evm.TU.C2.187	1006											48.13	51.52	49.27	74.66	78.07	76.38	59.33	60.7	57.96	24.78	25.96	25.37	22.58	23.61	22.06	42.13	41.16	44.05	46.97	49.19	48.08	26.5	27.71	27.11	20.33	19.44	19.89
Mona_1561	evm.TU.C2.188	1578											62.62	61.27	59.89	71.37	74.63	73.02	62.91	61.46	65.78	29.26	27.33	27.98	29.62	30.97	30.3	120.54	123.32	126.04	89.56	83.67	85.65	62.91	64.36	65.78	39.36	37.64	36.77
Mona_1562	evm.TU.C2.189	3474	GO:0046872	GO:0016020	GO:0008152	K01535	-	EC:3.6.3.6	H+-transporting ATPase	map00190	0	4439	3.35	3.27	3.2	3.77	3.86	3.68	3.8	3.89	3.97	5.48	5.24	5.36	4.58	4.47	4.69	0.64	0.67	0.65	1.92	1.97	1.88	7.23	7.06	7.56	2.05	2	2.09
Mona_1563	evm.TU.C2.19	2644											83.47	89.34	85.44	92.11	96.31	89.98	75.52	78.97	73.78	50.25	49.17	48.06	7.77	8.12	7.59	14.11	14.75	13.78	41.67	39.79	40.73	35.07	36.67	35.88	26.92	25.74	25.15
Mona_1564	evm.TU.C2.190	2245	GO:0016876	GO:0005737	GO:0043039	K01885	EARS	EC:6.1.1.17	glutamyl-tRNA synthetase	map01100,map01110,map00970,map00860	0	3054	116.46	121.96	119.21	123.83	129.48	126.69	138.2	141.39	135.01	141	131.73	134.84	120.77	123.56	126.28	16.12	15.75	16.86	126.14	123.41	120.63	101.45	99.11	103.79	67.98	66.45	64.92
Mona_1565	evm.TU.C2.191	1028	GO:0003735	GO:0015934	GO:0006412	K02863	RP-L1	-	large subunit ribosomal protein L1	map03010	1e-139	1279	69.91	73.21	71.56	74.27	77.66	75.98	73.42	75.11	76.77	42.04	41.13	40.2	39.53	41.33	40.44	59.87	61.25	62.6	60.97	63.85	62.41	56.16	58.72	54.86	40.44	38.67	37.78
Mona_1566	evm.TU.C2.192	939											53.28	55.8	54.54	47.09	49.24	46	62.92	61.47	65.79	71.13	76.13	72.81	66.98	65.43	68.53	72.35	75.65	70.68	48.32	49.39	47.23	70.45	68.82	73.67	128.06	125.17	122.28
Mona_1567	evm.TU.C2.193	934											55.93	58.57	57.25	43.53	45.52	44.53	48.21	47.1	50.41	152.49	155.85	149.05	145.6	148.96	142.24	62.42	63.86	65.27	42.11	41.2	40.27	76.87	80.38	75.1	246.62	252.45	263.97
Mona_1568	evm.TU.C2.194	3137	GO:0005515			K14012	SHP1	-	UBX domain-containing protein 1	map04141	1e-139	1287	85.08	91.07	87.09	71.99	70.33	75.28	61.7	64.52	60.28	74.98	70.05	71.71	89.41	93.49	91.47	112.87	115.47	110.27	53.43	54.6	52.22	80.45	82.31	84.12	40.19	38.44	39.33
Mona_1569	evm.TU.C2.195	975											106.12	103.83	101.49	94.28	92.1	96.46	93.24	95.39	91.09	61.17	62.52	59.79	58.17	59.51	56.83	223.48	233.68	218.32	78.72	80.45	76.94	74.98	76.71	78.4	88.62	86.62	90.57
Mona_1570	evm.TU.C2.196	2204				K03217	yidC	-	preprotein translocase subunit YidC	map03060,map03070	1e-124	1158	64.86	61.94	63.4	45.2	44.16	47.26	59.76	62.49	61.14	54.23	50.66	51.86	38.11	38.99	37.23	12.28	12	12.84	52.33	48.89	50.05	49.9	51.05	48.75	31.36	32.1	33.57
Mona_1571	evm.TU.C2.197	1071	GO:0019205		GO:0006139								1.01	0.95	0.97	1.08	1.06	1.13	0.72	0.75	0.74	0.31	0.33	0.32	1.44	1.47	1.41	7.57	7.4	7.74	0.09	0.09	0.09	3.36	3.28	3.51	2.84	2.78	2.72
Mona_1572	evm.TU.C2.198	1577	GO:0016747										18.69	20	19.13	65.17	68.14	63.67	28.06	28.71	27.41	26.66	26.09	25.5	28.32	29.61	27.67	258.59	264.56	270.39	34.61	33.86	33.1	25.98	27.17	26.58	47.54	46.47	48.59
Mona_1573	evm.TU.C2.199	1165	GO:0003702	GO:0005634	GO:0006367								33.07	33.8	32.32	42.86	43.85	41.87	25.62	25.03	26.79	8.86	8.27	8.47	16.85	16.46	17.62	70.84	74.07	72.47	22.52	23.01	22.01	37.06	36.2	37.92	25.57	24.99	26.13
Mona_1574	evm.TU.C2.2	397											84.05	82.24	80.38	129.75	126.76	132.74	110.15	112.69	107.61	34.63	36.27	35.45	81.94	83.83	80.05	320.01	334.62	327.4	144.87	148.06	141.6	63.65	62.18	66.56	93.6	95.81	100.18
Mona_1575	evm.TU.C2.20	2741											19.7	18.82	19.26	19.43	18.98	20.32	15.58	16.29	15.22	15.9	16.66	16.28	15.33	16.03	15.68	3.07	3.14	3.21	7.2	7.36	7.04	29.3	30.64	29.98	104.76	107.23	112.12
Mona_1576	evm.TU.C2.200	3017	GO:0004014		GO:0008295	K01611	-	EC:4.1.1.50	S-adenosylmethionine decarboxylase	map01100,map00330,map00270	0	2156	205.19	200.76	196.23	175.01	183	179.05	242.55	248.15	236.95	132.32	123.62	126.54	227.55	222.3	232.8	234.07	228.67	244.76	173.06	165.26	169.16	134.01	130.92	137.1	251.35	257.29	269.04
Mona_1577	evm.TU.C2.201	1896	GO:0016986	GO:0005634	GO:0051090	K03131	TAF6	-	transcription initiation factor TFIID subunit 6	map03022,map05168	0	2044	24.33	26.04	24.9	30.4	31.1	31.79	27.7	27.06	28.34	11.48	12.02	11.75	14.63	14.97	14.29	18.77	19.63	19.2	18.63	18.23	17.82	21.95	22.46	21.44	11.38	11.12	10.86
Mona_1578	evm.TU.C2.202	2316											21.35	20.89	20.42	32.93	33.69	34.43	23.35	23.89	24.42	7.44	7.1	7.27	11.31	11.05	11.57	8.14	8.51	8.33	20.66	19.72	20.19	24.43	25.55	23.87	14.08	13.47	13.16
Mona_1579	evm.TU.C2.203	1043	GO:0004864		GO:0043666								202.76	198.39	193.91	160.94	157.23	164.65	218.65	228.63	213.6	254.64	266.68	260.66	337.73	345.52	353.15	439.59	449.74	429.44	177.74	166.06	169.98	240.39	234.84	251.36	427.6	408.93	399.49
Mona_1580	evm.TU.C2.204	5079											106.73	99.71	102.07	83.25	87.05	81.33	98.38	100.65	96.11	134.01	143.44	137.18	137.83	141.01	144.12	31.44	32.17	32.88	108.17	105.84	103.45	120.88	118.09	126.4	113.67	116.36	121.67
Mona_1581	evm.TU.C2.205	2555											18.08	16.89	17.29	26.61	26	27.82	15.63	16.34	15.99	6.33	6.19	6.05	8.41	8.22	8.79	6.94	6.78	7.1	16.72	17.52	17.12	20.68	21.62	20.2	10.07	9.84	9.61
Mona_1582	evm.TU.C2.206	2663											120.76	112.82	115.49	120.32	123.1	125.81	145.62	152.27	148.98	79.88	74.63	76.39	59.71	61.09	62.44	64.23	62.75	67.16	105.99	99.02	101.36	88.75	86.7	92.8	100.11	97.85	102.32
Mona_1583	evm.TU.C2.207	2148	GO:0003824		GO:0008152	K01796	-	EC:5.1.99.4	alpha-methylacyl-CoA racemase	map01100,map04146,map00120	1e-161	1474	7.36	6.88	7.04	11.14	11.65	10.88	7.27	7.44	7.6	3.45	3.29	3.37	4.86	4.75	5.08	9.44	9.87	9.22	10.48	9.79	10.02	8.83	9.03	8.63	6.72	6.88	7.19
Mona_1584	evm.TU.C2.208	1300	GO:0005515										240.13	251.47	245.8	224.93	235.2	230.12	292.73	306.09	285.97	43.54	41.58	42.56	32.69	33.44	31.94	78.85	80.67	77.03	140.86	147.52	144.19	71.08	72.72	74.32	87.61	85.63	89.54
Mona_1585	evm.TU.C2.209	2890											9.21	8.79	9	20.95	20.47	21.91	9.94	10.17	9.71	3.26	3.42	3.34	5.08	5.2	5.31	3.12	3.19	3.05	11.78	11.53	11.27	10.44	10.68	10.92	2.33	2.28	2.23
Mona_1586	evm.TU.C2.21	2849	GO:0022857	GO:0016021	GO:0055085								3.21	3.07	3.14	3.43	3.35	3.51	2.82	2.89	2.95	2.68	2.56	2.62	9.11	9.32	8.9	0.71	0.74	0.73	1.16	1.1	1.13	6.31	6.46	6.16	18.83	18.41	19.25
Mona_1587	evm.TU.C2.210	897											22.5	21.02	21.52	19.48	20.37	19.93	37.69	36.82	39.41	20.35	19.91	19.46	17.14	17.92	17.54	62.85	61.4	65.72	55.92	54.71	53.48	27.53	28.79	26.89	53.2	54.46	56.95
Mona_1588	evm.TU.C2.211	2071	GO:0008312	GO:0048500	GO:0006614	K03106	SRP54	-	signal recognition particle subunit SRP54	map03060,map03070	0	2417	53.61	51.19	52.4	57.78	56.45	60.42	47.73	48.83	46.63	22.57	22.08	21.58	31.94	32.68	33.4	34.71	33.91	35.51	45.75	44.76	43.75	42.01	43.93	42.98	29.17	29.86	30.55
Mona_1589	evm.TU.C2.212	856											0	0	0	0	0	0	0	0	0	0	0	0	0	0	0	0	0	0	0	0	0	0	0	0	0	0	0
Mona_1590	evm.TU.C2.213	2147	GO:0051536										53.7	54.89	52.49	33.29	34.06	32.52	43.71	44.72	45.71	32.73	32.02	31.3	35.12	34.31	36.72	50.58	49.41	52.89	28.71	27.41	28.06	41.74	42.7	43.65	45.23	44.21	43.19
Mona_1591	evm.TU.C2.214	2314											34.22	33.49	32.73	28.27	28.92	29.56	29.63	30.98	28.95	12.2	12.46	11.92	24.14	24.7	23.58	42.63	43.61	44.58	19.92	20.36	19.47	21.84	22.34	21.34	22.12	21.15	20.66
Mona_1592	evm.TU.C2.215	2424	GO:0046983	GO:0005634	GO:0006355								29.65	30.3	28.98	41	41.95	40.05	24.52	23.95	25.09	9.9	9.46	9.68	13.96	14.6	14.28	18.78	19.21	18.35	32.55	31.09	31.82	39.98	40.9	39.06	13.39	13.09	13.69
Mona_1593	evm.TU.C2.216	457	GO:0003735	GO:0005840	GO:0006412								170.81	178.89	174.85	176.86	184.93	172.78	193.46	197.92	189	89.42	85.38	87.4	103.3	100.92	105.68	302.4	309.38	295.42	141.66	151.63	145.01	135.82	132.69	138.95	111.59	109.07	114.05
Mona_1594	evm.TU.C2.217	1927											58.6	57.33	56.04	38.46	40.22	37.57	47.98	50.17	46.87	30.47	31.14	29.78	27.63	28.27	28.89	26.31	26.92	25.7	36.5	34.1	34.91	36.92	37.77	36.07	31.39	32.13	33.6
Mona_1595	evm.TU.C2.218	1354	GO:0016881			K04555	UBE2G2	EC:6.3.2.19	ubiquitin-conjugating enzyme E2 G2	map04141,map04120,map05012	9e-90	849	43.58	42.64	41.68	60.31	61.7	58.92	50.26	49.1	51.42	18.72	19.6	19.16	27.39	28.64	26.76	85.67	87.65	83.69	50.79	47.45	48.57	40.83	42.69	41.77	41.14	39.34	40.25
Mona_1596	evm.TU.C2.219	1640	GO:0005524	GO:0005694	GO:0006259	K10878	SPO11	-	meiotic recombination protein SPO11	map04113	1e-126	1171	6.89	7.21	7.05	2.42	2.53	2.36	6.31	6.46	6.6	2.2	2.05	2.1	1.7	1.78	1.66	0.12	0.13	0.12	8.47	8.66	8.28	1.8	1.88	1.76	2.53	2.42	2.36
Mona_1597	evm.TU.C2.22	293											0	0	0	0	0	0	0	0	0	0	0	0	0.26	0.27	0.27	0.35	0.37	0.34	0.33	0.35	0.34	0	0	0	0	0	0
Mona_1598	evm.TU.C2.220	2948	GO:0003824			K01852	-	EC:5.4.99.7	lanosterol synthase	map01100,map01110,map00100	0	3609	37.32	39.94	38.2	41.69	43.59	42.65	38.21	39.95	37.33	9.06	9.69	9.27	12.4	12.11	12.97	3.71	3.88	3.8	37.97	38.8	37.11	22.44	21.92	22.96	11.54	11.28	11.79
Mona_1599	evm.TU.C2.221	2112				K12795	SUGT1	-	suppressor of G2 allele of SKP1	map04626,map04621	1e-126	1173	22.93	24.54	23.47	26.23	27.43	26.84	22.05	23.06	21.54	7.12	6.8	6.96	9.18	9.6	8.97	7.73	8.08	7.55	25.14	24	24.57	17.11	17.89	16.72	9.86	9.43	9.21
Mona_1600	evm.TU.C2.222	722											8.47	9.07	8.67	6.08	6.22	5.94	10.99	11.24	10.74	11.29	11.83	11.56	7.6	7.42	7.78	3.93	4.02	4.11	15.79	16.53	16.16	7.93	8.11	8.29	19.39	19.85	20.31
Mona_1601	evm.TU.C2.223	4705				K06661	RAD9	-	DNA repair protein RAD9	map04111,map04113	0	2880	4.95	5.06	4.84	10.63	10.88	11.12	3.85	4.03	3.76	1.87	1.95	1.91	2.74	2.68	2.87	0.56	0.57	0.55	5.19	5.07	4.96	3.65	3.82	3.57	0.98	0.96	0.94
Mona_1602	evm.TU.C2.224	2291											4.89	4.67	4.78	5.13	5.36	5.01	5.23	5.11	5.35	3.52	3.29	3.37	3.2	3.27	3.13	2.88	3.01	2.81	2.97	2.83	2.9	4.6	4.81	4.49	8.4	8.03	8.22
Mona_1603	evm.TU.C2.225	431											0.41	0.39	0.4	0.77	0.81	0.79	1.6	1.67	1.64	0.16	0.16	0.16	0.9	0.88	0.92	0.71	0.73	0.69	0	0	0	1.14	1.11	1.19	0.21	0.21	0.22
Mona_1604	evm.TU.C2.226	577	GO:0016846		GO:0008152								0	0	0	0	0	0	0	0	0	0	0	0	0	0	0	0	0	0	0	0	0	0	0	0	0	0	0
Mona_1605	evm.TU.C2.227	4150	GO:0000213		GO:0006388	K01170	-	EC:3.1.27.9	tRNA-intron endonuclease	-	1e-174	1585	26.4	24.67	25.25	37.65	39.37	38.52	23.82	24.91	23.27	8.86	8.46	8.66	21.97	22.97	22.48	73.1	74.79	76.44	19.56	19.99	19.12	15.82	16.54	15.45	27.74	27.11	28.35
Mona_1606	evm.TU.C2.228	435				K11130	NOP10	-	H/ACA ribonucleoprotein complex subunit 3	map03008	8e-27	306	144.58	147.77	141.32	142.02	138.74	148.5	139	145.35	142.21	32.67	30.52	31.24	64.83	66.33	63.33	295.09	308.56	288.28	117.31	112.01	114.66	60.34	58.95	63.09	115.96	113.34	118.51
Mona_1607	evm.TU.C2.229	1368				K11883	NOB1	-	RNA-binding protein NOB1	map03008	1e-174	1585	46.99	45.98	44.94	73.25	74.94	71.56	44.58	45.61	46.62	9.24	9.44	9.03	21.24	21.73	22.21	36.91	38.59	37.76	32.6	34.14	33.37	40.17	42	39.24	33.99	34.79	35.59
Mona_1608	evm.TU.C2.23	1697	GO:0016491		GO:0055114								0.5	0.53	0.51	0.15	0.15	0.16	0.1	0.1	0.1	0	0	0	0.14	0.15	0.14	0.48	0.5	0.47	0.35	0.38	0.36	0.1	0.1	0.1	0.05	0.05	0.05
Mona_1609	evm.TU.C2.230	2002											5.47	5.73	5.6	8.23	8.61	8.42	4.87	4.76	4.98	8.48	9.08	8.68	10.27	10.74	10.51	6.28	6.42	6.14	5.86	5.99	5.73	5.56	5.43	5.81	25.66	24.54	23.97
Mona_1610	evm.TU.C2.231	1549	GO:0008270		GO:0006508	K01268	-	EC:3.4.11.22	aminopeptidase I	-	0	2165	69.09	70.61	67.53	96.5	100.91	94.27	85.97	89.89	87.95	70.25	67.09	68.67	63.65	62.18	66.56	113.17	110.56	118.34	116.82	122.34	119.58	66.52	64.98	69.56	44.57	45.62	46.67
Mona_1611	evm.TU.C2.232	2584				K01238	-	EC:3.2.1.-		-	1e-163	1486	63.26	61.9	60.5	135.88	139.02	142.08	84.58	86.53	88.44	83.38	77.9	79.74	56.9	59.5	55.59	84.36	88.21	82.41	88.75	90.71	86.75	39.56	38.65	40.47	97.14	94.95	92.76
Mona_1612	evm.TU.C2.233	2277	GO:0016491			K00540	-	EC:1.-.-.-		-	0	1789	1.05	1.12	1.07	1.2	1.17	1.25	1.1	1.07	1.15	0.6	0.64	0.61	1.76	1.84	1.72	1.07	1.05	1.09	0.34	0.37	0.35	2.05	2.14	2	2.31	2.26	2.21
Mona_1613	evm.TU.C2.234	730											59.58	56.9	58.24	73.28	71.59	74.97	60.5	59.1	63.26	49.79	47.55	48.67	52.29	54.68	51.08	129.17	135.07	132.15	33.51	35.09	34.3	68.67	67.09	71.8	40.41	38.65	39.54
Mona_1614	evm.TU.C2.235	4343											4.39	4.3	4.2	3.85	4.03	3.76	3.59	3.51	3.75	7.62	7.46	7.29	4.38	4.28	4.58	2.68	2.74	2.62	5.16	4.82	4.93	4.9	4.79	5.12	2.74	2.68	2.62
Mona_1615	evm.TU.C2.236	1247	GO:0003697										87.56	81.81	83.74	63.69	65.16	66.6	95.11	97.31	92.91	44.48	41.56	42.54	50.06	51.22	48.9	93.02	97.27	95.17	58.77	62.91	60.16	67.74	69.3	70.83	61.46	60.07	62.81
Mona_1616	evm.TU.C2.237	903											3.72	3.64	3.56	2.48	2.59	2.54	4.68	4.89	4.57	0.54	0.55	0.53	1.63	1.59	1.7	6.51	6.66	6.81	3.08	3.15	3.01	3.17	3.1	3.31	3.02	3.09	3.16
Mona_1617	evm.TU.C2.238	1572	GO:0004932	GO:0016021	GO:0007186	K04627	STE3	-	pheromone a factor receptor	map04011	1e-94	899	13.58	13.88	13.27	4.69	4.8	4.9	16.3	15.92	16.68	8.36	8.76	8.56	40.94	40	41.88	2.39	2.45	2.33	4.44	4.64	4.54	15.92	15.55	16.29	45.14	46.21	48.32
Mona_1618	evm.TU.C2.239	6229											9.81	10.03	9.59	6.78	6.94	7.09	11.05	11.31	11.55	7.33	6.85	7.01	15.36	15.71	15.01	3.01	3.08	2.94	4.31	4.61	4.41	9.78	9.55	10.23	14.89	15.24	15.59
Mona_1619	evm.TU.C2.24	1001	GO:0030411		GO:0006582								0.27	0.27	0.26	0.17	0.17	0.17	0.34	0.36	0.33	0	0	0	1.31	1.28	1.37	0.2	0.21	0.2	0.41	0.39	0.4	0.16	0.16	0.17	2.55	2.61	2.73
Mona_1620	evm.TU.C2.240	3184											0	0	0	0	0	0	0	0	0	0	0	0	0	0	0	0	0	0	0	0	0	0	0	0	0	0	0
Mona_1621	evm.TU.C2.241	1072											0	0	0	0	0	0	0	0	0	0	0	0	0	0	0	0	0	0	0	0	0	0	0	0	0	0	0
Mona_1622	evm.TU.C2.242	2926											8.3	8.7	8.5	12.74	13.32	12.45	10.55	10.79	11.03	6.4	6.85	6.55	7.08	7.4	7.24	5.09	4.97	5.32	13.8	12.9	13.2	10.2	9.96	10.67	7.54	7.21	7.04
Mona_1623	evm.TU.C2.243	5072	GO:0016779										16.79	17.97	17.19	29.03	30.36	28.36	14.74	15.08	15.41	5.5	5.76	5.63	8.45	8.84	8.65	12.05	12.33	12.6	21.16	19.77	20.24	18.32	18.74	17.9	10.5	10.75	11.24
Mona_1624	evm.TU.C2.244	2063											0.6	0.62	0.59	2.05	2.14	2	0.63	0.64	0.66	0.65	0.67	0.64	0.82	0.84	0.86	3	3.14	3.07	0.85	0.81	0.83	2.66	2.72	2.78	3	2.93	2.86
Mona_1625	evm.TU.C2.245	3103											83.23	85.06	81.35	93.22	91.07	95.37	85.75	83.77	89.66	42.31	44.31	43.31	62.6	64.04	65.46	130.57	136.53	127.56	75.98	70.98	72.66	69.78	72.97	68.17	86.2	82.44	84.34
Mona_1626	evm.TU.C2.246	1441											47.29	45.15	46.22	64.25	65.73	67.18	57.76	60.4	59.09	28.21	28.83	27.57	57.48	58.81	56.15	62.41	60.97	65.26	49.76	48.69	47.59	65.94	68.95	64.42	66.61	65.11	68.08
Mona_1627	evm.TU.C2.247	4230											17.21	18.42	17.62	40.62	39.68	41.56	20.96	21.92	20.48	8.59	8.78	8.4	21.26	20.77	21.75	12.58	12.29	13.15	28.04	28.66	27.41	35.47	37.09	36.29	14.64	14	13.68
Mona_1628	evm.TU.C2.248	2037	GO:0050660	GO:0016021	GO:0055114	K00511	SQLE	EC:1.14.13.132	squalene monooxygenase	map01100,map01110,map00909	0	1814	43.34	40.49	41.45	43.5	42.5	44.5	50.39	51.55	52.69	35.7	33.35	34.14	47.15	46.06	49.3	30.26	29.56	31.64	44.8	45.79	43.79	75.55	77.29	73.81	51.29	50.13	48.97
Mona_1629	evm.TU.C2.249	2941											21.46	20.05	20.52	26.86	26.24	27.48	22.44	22.96	21.92	10.56	10.08	10.32	12.98	13.28	13.57	11.55	12.08	11.82	20.22	19.3	19.76	25.41	26.57	26	11.19	10.7	10.45
Mona_1630	evm.TU.C2.25	6536	GO:0048037		GO:0009058								1.52	1.56	1.49	2.08	2.17	2.03	2.11	2.16	2.06	0.52	0.54	0.53	0.61	0.62	0.64	0.33	0.34	0.35	2.37	2.49	2.43	0.9	0.92	0.88	0.9	0.88	0.92
Mona_1631	evm.TU.C2.250	2663											27.33	29.26	27.98	19.37	19.82	18.92	31.03	32.45	31.75	10.95	10.45	10.7	10.85	10.6	11.1	12.26	12.82	11.98	18.25	17.05	17.45	16.03	16.76	15.66	20.67	19.77	20.23
Mona_1632	evm.TU.C2.251	1698	GO:0004325		GO:0006783	K01772	hemH	EC:4.99.1.1	ferrochelatase	map01100,map01110,map00860	0	1866	30.07	28.71	29.39	33.65	32.87	34.43	23.93	25.02	24.48	9.39	9.19	8.98	13.15	12.85	13.45	22.75	23.28	23.79	16.85	15.74	16.11	32.03	32.77	31.29	11.15	11.41	11.93
Mona_1633	evm.TU.C2.252	2289	GO:0004003		GO:0006303	K10884	XRCC6	-	ATP-dependent DNA helicase 2 subunit 1	map03450	0	2673	53.42	49.91	51.09	67.98	66.41	71.08	43.07	45.04	44.06	39.14	38.29	37.43	32.51	33.99	31.76	28.97	30.29	29.64	59.83	62.65	61.24	47.23	48.32	46.14	21.7	20.75	21.23
Mona_1634	evm.TU.C2.253	2051											69.78	65.19	66.73	47.2	49.35	46.11	58.83	61.52	60.19	4.51	4.61	4.41	2.07	2.02	2.12	7.42	7.59	7.25	18.92	19.82	19.37	18.18	19.01	18.6	6.1	6.24	6.38
Mona_1635	evm.TU.C2.254	1332	GO:0008270			K13127	-	-	RING finger protein 113A	-	1e-143	1315	38.52	41.23	39.43	50.48	52.78	49.31	30.69	31.4	29.98	32.49	31.79	31.07	29.82	29.13	30.51	73.23	76.57	74.92	21.46	22.48	21.97	40.95	42.82	40	36.29	34.71	35.51
Mona_1636	evm.TU.C2.255	7762											86.75	84.87	82.96	80.4	82.26	78.54	82.62	80.71	86.39	80.05	78.33	76.56	84.43	88.28	86.38	13.69	14.31	14.01	128.09	125.33	122.5	80.2	78.35	83.86	27.01	27.65	28.91
Mona_1637	evm.TU.C2.256	1382	GO:0008168		GO:0008152								9.84	10.53	10.07	6.89	7.2	7.05	13.17	13.77	13.47	9.07	9.49	9.28	6.99	7.31	6.83	6.75	6.59	7.06	12.21	11.65	11.93	7.99	8.17	8.35	13.13	13.44	13.75
Mona_1638	evm.TU.C2.257	3388	GO:0005515	GO:0005737									10.17	9.95	9.73	18.19	19.02	18.61	10.85	11.1	11.35	4.45	4.16	4.26	7.48	7.65	7.82	4.07	4.16	4.26	9.72	9.93	9.5	8.33	8.14	8.52	9.74	9.52	9.3
Mona_1639	evm.TU.C2.258	5830											2.81	3.01	2.88	5.34	5.58	5.46	4.08	3.99	4.27	1.04	1.08	1.06	1.55	1.62	1.51	0.59	0.58	0.6	3.2	3.36	3.28	3.13	3.06	3.2	1.24	1.27	1.3
Mona_1640	evm.TU.C2.259	3375											0	0	0	0	0	0	0	0	0	0	0	0	0	0	0	0	0	0	0	0	0	0	0	0	0	0	0
Mona_1641	evm.TU.C2.26	637											5.6	5.86	5.73	5.59	5.72	5.46	9.34	9.12	9.77	7.13	6.66	6.82	6.79	6.63	6.95	15.12	14.77	15.47	27.07	26.49	25.89	11.17	11.43	11.68	21.14	20.66	20.18
Mona_1642	evm.TU.C2.260	3217											43.75	40.87	41.84	39.31	38.4	41.1	36.89	38.57	36.04	33.66	31.45	32.19	25.15	24.57	26.3	98.87	103.38	101.15	32.34	34.61	33.1	34.83	35.63	36.42	31.93	31.21	32.63
Mona_1643	evm.TU.C2.261	2177				K01974	-	EC:6.5.1.4	RNA 3'-terminal phosphate cyclase	-	1e-106	1001	16.08	15.73	15.38	29.1	30.43	28.43	22.31	23.33	22.82	36.37	38.09	37.23	22.93	23.46	23.98	85.93	87.91	89.85	20.53	20.08	19.63	14.09	14.42	13.76	63.03	60.28	58.89
Mona_1644	evm.TU.C2.262	1068											165.28	176.9	169.18	505.17	493.51	528.23	236.23	247.01	241.68	97.43	102.03	99.73	70.68	73.91	69.05	49.94	48.79	51.09	320.66	343.22	328.24	322.74	330.19	315.29	50.13	47.94	46.83
Mona_1645	evm.TU.C2.263	1726	GO:0008270	GO:0005634	GO:0006355								7.16	7.32	7	17.56	17.97	17.15	7	7.16	7.32	11	11.24	10.75	5.19	5.43	5.07	4.76	4.87	4.98	10.36	10.84	10.6	12.32	12.6	12.88	4.54	4.65	4.86
Mona_1646	evm.TU.C2.264	1303	GO:0005524										11.08	11.6	11.34	11.76	12.03	12.3	12.78	13.36	12.49	3.67	3.85	3.76	5.16	5.28	5.4	31.75	31.02	33.2	9.79	10.01	9.57	9.1	9.31	8.89	10.99	10.51	10.27
Mona_1647	evm.TU.C2.265	1227	GO:0016787		GO:0008152								82.79	86.71	84.75	70.66	69.03	73.89	79.93	78.09	81.77	33.57	31.36	32.1	19.84	20.3	20.75	33.88	34.66	35.43	314.69	294	300.95	23.59	24.13	24.67	23.12	22.11	21.6
Mona_1648	evm.TU.C2.266	825											211.34	216	206.57	146.55	143.17	149.93	259.59	271.44	253.6	127.39	124.64	121.83	195.46	190.95	199.97	400.78	391.53	410.03	213.75	204.11	208.93	264.06	257.97	276.11	279.21	272.91	266.61
Mona_1649	evm.TU.C2.267	2234											11.25	11.79	11.52	87	90.97	89.01	14.67	15.01	15.34	3.38	3.45	3.3	5.12	5	5.35	7.08	7.4	6.92	14.83	14.51	14.18	19.44	18.99	19.89	6.9	7.06	7.22
Mona_1650	evm.TU.C2.268	409											35.89	34.27	35.08	181.22	189.49	177.04	26.99	28.22	27.61	11.64	10.87	11.13	25.69	26.86	25.1	242.2	236.61	253.26	18.01	19.28	18.44	37.39	36.53	39.1	60.65	59.28	61.99
Mona_1651	evm.TU.C2.269	1504	GO:0016787										43.24	44.19	42.26	11.78	12.05	12.32	56.26	57.56	58.83	23.12	24.22	23.67	117.13	119.83	114.43	0.47	0.48	0.49	49.84	52.2	51.02	83.41	85.34	87.22	211.59	216.59	226.48
Mona_1652	evm.TU.C2.27	2787											14.72	15.42	15.07	14.17	13.84	14.82	17.8	18.61	17.39	10.4	10.18	9.95	13.34	13.03	13.65	16.37	17.12	15.99	22.86	23.36	22.34	22.15	22.66	21.64	11.12	10.87	11.37
Mona_1653	evm.TU.C2.270	4479	GO:0005215	GO:0016020	GO:0055085	K03458	-	-	nucleobase:cation symporter-2, NCS2 family	-	0	2064	16.02	14.97	15.32	10.17	10.4	9.94	26	26.6	25.4	13.77	12.87	13.17	127.88	133.72	124.93	1.22	1.28	1.19	32.82	30.67	31.39	70.16	71.78	73.36	264.41	258.45	252.49
Mona_1654	evm.TU.C2.271	1219											0	0	0	0	0	0	0	0	0	0	0	0	0	0	0	0	0	0	0	0	0	0	0	0	0	0	0
Mona_1655	evm.TU.C2.272	1885											3.45	3.52	3.37	4.66	4.77	4.87	3.2	3.13	3.35	1.61	1.69	1.65	2.42	2.53	2.36	0.32	0.33	0.31	3.51	3.44	3.36	4.42	4.32	4.62	1.42	1.39	1.45
Mona_1656	evm.TU.C2.273	982											40.13	41.01	39.22	22.94	22.41	23.99	36.28	37.12	35.44	34.31	33.57	32.81	49.65	48.5	51.92	27.77	27.13	29.04	26.02	27.85	26.63	37.06	38.75	36.2	37.43	35.8	36.63
Mona_1657	evm.TU.C2.274	795											13.83	13.54	13.23	8.65	8.85	8.45	7.92	8.1	7.74	21.31	20.35	20.83	40.24	39.31	41.17	8.93	8.72	9.34	13.23	12.94	12.65	21.91	21.4	22.91	13.34	13.04	12.74
Mona_1658	evm.TU.C2.275	1540	GO:0003824		GO:0008152	K03417	-	EC:4.1.3.30	methylisocitrate lyase	map00640	1e-167	1525	8.86	8.67	8.47	6.94	7.1	7.26	7.84	8.02	7.66	12.56	12.29	12.01	47.11	49.26	46.02	6.12	6.26	6.4	7.21	7.72	7.38	13.59	13.28	14.21	20.3	20.78	21.26
Mona_1659	evm.TU.C2.276	2747											3.71	3.47	3.55	136.11	142.32	139.25	3.11	3.25	3.04	1.77	1.89	1.81	2.64	2.7	2.76	209.13	213.96	218.68	1.2	1.22	1.17	3.39	3.47	3.54	3.39	3.31	3.46
Mona_1660	evm.TU.C2.277	535											21.91	23.45	22.43	20.43	21.36	19.96	22.09	22.6	21.58	15.11	16.18	15.47	15.31	15.66	16.01	86.61	88.61	90.56	18.28	17.88	17.48	19.26	18.82	19.7	22.22	22.74	23.78
Mona_1661	evm.TU.C2.278	4480											18.95	19.37	18.52	19.35	20.23	18.9	15.75	16.47	15.39	16.49	17.65	16.88	17.78	17.37	18.19	25.01	24.43	26.15	12.85	13.75	13.15	19.9	20.36	19.44	20.62	19.72	19.26
Mona_1662	evm.TU.C2.279	4868	GO:0016891		GO:0006396								3.04	3.25	3.11	4.1	4.01	4.29	2.55	2.61	2.49	1.11	1.08	1.06	1.84	1.88	1.92	1.69	1.65	1.77	6.44	6.3	6.16	1.5	1.47	1.57	0.63	0.65	0.68
Mona_1663	evm.TU.C2.28	1740											2.72	2.54	2.6	1.62	1.58	1.66	3.92	3.83	4.1	1.2	1.18	1.15	1.64	1.6	1.68	1.46	1.49	1.43	14.78	15.11	14.45	5.97	5.83	6.24	2.33	2.23	2.28
Mona_1664	evm.TU.C2.280	2419	GO:0046983		GO:0006355								60.57	61.9	59.2	82.13	84.03	80.23	65.39	66.9	63.88	81.71	76.34	78.14	104.96	102.54	107.38	165.86	173.43	162.03	102.02	95.32	97.57	76.81	78.58	80.32	71.45	73.14	74.83
Mona_1665	evm.TU.C2.281	5687	GO:0042626	GO:0016021	GO:0055085								42.11	39.34	40.27	15.67	16.39	16.03	35.32	36.14	34.5	18.93	19.83	19.38	10.31	10.55	10.78	2.23	2.18	2.28	43.13	46.17	44.15	17.63	17.22	18.43	15.17	15.53	16.24
Mona_1666	evm.TU.C2.282	1986	GO:0050660		GO:0055114	K00309	-	EC:1.5.3.-		-	1e-152	1398	3.89	4.07	3.98	4.92	5.03	5.14	6.47	6.62	6.77	5.4	5.16	5.28	6.19	6.47	6.33	6.64	6.94	6.79	5.19	4.85	4.96	5.68	5.81	5.55	5.7	5.45	5.32
Mona_1667	evm.TU.C2.283	1144											0	0	0	0	0	0	0	0	0	0	0	0	0	0	0	0	0	0	0	0	0	0	0	0	0	0	0
Mona_1668	evm.TU.C2.284	2867	GO:0008233		GO:0006508								11.51	11.76	11.25	15.14	15.49	14.79	11.1	11.61	10.84	4.08	3.99	3.9	4.39	4.29	4.59	3.68	3.85	3.76	9.97	10.45	10.21	9.18	9.39	9.6	4	4.09	4.28
Mona_1669	evm.TU.C2.285	698											23.61	24.73	24.17	34.76	36.35	35.56	28.79	30.1	29.45	11.2	11.72	11.46	19.37	19.82	20.25	24.4	23.84	25.51	29.23	28.6	27.95	29.76	31.12	29.07	24.22	24.79	25.36
Mona_1670	evm.TU.C2.286	4349	GO:0030983		GO:0006298	K08737	MSH6	-	DNA mismatch repair protein MSH6	map03430,map05200,map05210	0	5316	11.43	12.23	11.7	21.4	22.38	21.89	11.96	12.51	12.24	5.86	5.99	5.73	7.32	7.65	7.49	2.66	2.78	2.72	14.22	13.29	13.6	10.98	10.73	11.48	2.77	2.65	2.71
Mona_1671	evm.TU.C2.287	2384	GO:0005524	GO:0005737	GO:0006418	K01866	YARS	EC:6.1.1.1	tyrosyl-tRNA synthetase	map00970	0	2199	25.19	24.05	24.62	20.39	20.86	21.32	22.65	23.17	22.13	7.38	7.54	7.21	18.67	19.1	19.52	15.44	15.08	16.14	17.78	16.61	17	22.16	22.67	23.17	14.48	14.82	15.16
Mona_1672	evm.TU.C2.288	3262											10.69	10.93	10.45	5.92	6.06	6.19	10.21	9.97	10.68	3.48	3.56	3.4	5.26	5.5	5.38	2.64	2.76	2.58	9.34	8.92	9.13	7.47	7.3	7.81	5.26	5.03	4.91
Mona_1673	evm.TU.C2.289	1359	GO:0016491		GO:0055114								227.53	212.58	217.6	100.12	102.43	97.81	191.99	187.56	196.42	140.73	134.39	137.56	68.62	70.2	67.04	41.26	43.14	40.31	169.69	158.53	162.28	163.13	170.58	159.37	90.04	88.01	85.98
Mona_1674	evm.TU.C2.29	843											2.27	2.22	2.17	0.98	0.96	1	3.89	4.07	3.8	3.85	3.6	3.68	2.47	2.41	2.58	8.18	8.55	7.99	9.61	9.4	9.19	2.23	2.33	2.18	14.44	14.11	13.78
Mona_1675	evm.TU.C2.290	1320	GO:0008080		GO:0008152								20.69	19.75	20.22	22.4	23.42	21.88	21.17	22.14	21.66	8.79	8.22	8.41	9.72	10.16	9.5	15.21	15.9	14.86	17.85	18.25	17.45	15.61	15.25	15.97	14.74	15.09	15.44
Mona_1676	evm.TU.C2.291	1494				K05293	PIGU	-	phosphatidylinositol glycan, class U	map01100,map00563	0	1770	14.23	13.59	13.91	22.73	23.77	23.25	14.72	15.06	14.38	4.51	4.83	4.62	5.69	5.56	5.82	19.95	19.49	20.86	14.71	13.75	14.07	10.78	11.03	10.53	10.34	9.89	9.66
Mona_1677	evm.TU.C2.292	2404				K14843	-	-	pescadillo	-	0	2713	65.57	62.61	64.09	100.48	105.07	102.8	56.69	59.28	58	11.44	11.98	11.71	30.18	30.88	31.56	11.18	10.92	11.69	49.17	46.95	48.06	27.35	26.72	28.6	25.82	26.43	27.64
Mona_1678	evm.TU.C2.293	4510	GO:0016491		GO:0055114	K00135	-	EC:1.2.1.16	succinate-semialdehyde dehydrogenase (NADP+)	map01100,map01120,map00250,map00350,map00650	0	2332	55.31	56.53	54.06	70.11	68.49	71.73	56.74	55.43	59.33	19.89	21.29	20.36	30.89	31.6	32.3	14.82	15.5	15.16	69.14	70.66	67.58	46.29	47.36	48.4	16.59	15.87	15.5
Mona_1679	evm.TU.C2.294	586											11.64	11.39	11.13	14.41	15.07	14.74	13.84	13.52	14.47	6.52	6.38	6.24	7.38	7.72	7.21	7.96	7.78	8.32	11.3	11.06	10.81	12.84	13.14	12.54	8.81	8.61	8.41
Mona_1680	evm.TU.C2.295	1204											86.15	88.05	84.21	44.71	46.75	43.68	69.2	70.8	67.6	76.62	73.16	74.89	46.46	45.39	48.58	65.77	64.25	67.29	72.89	69.61	71.25	50.12	52.41	48.96	57.29	56	58.56
Mona_1681	evm.TU.C2.296	571	GO:0008168		GO:0008152								0.78	0.74	0.76	1.31	1.34	1.28	0.3	0.31	0.29	0.13	0.12	0.12	0.27	0.28	0.28	0.36	0.38	0.35	0	0	0	0.57	0.6	0.58	0.46	0.47	0.49
Mona_1682	evm.TU.C2.297	2180	GO:0030170		GO:0009097	K01754	-	EC:4.3.1.19	threonine dehydratase	map01100,map01110,map00260,map00290	0	2438	53.85	57.64	55.12	44.6	45.63	43.57	56.46	57.76	59.04	87.72	81.95	83.89	61.81	64.63	63.24	18.33	19.17	17.91	57.64	53.85	55.12	42.24	44.17	43.21	44.66	42.71	41.72
Mona_1683	evm.TU.C2.298	2612	GO:0005525			K02355	-	-	elongation factor G	-	0	3811	58.99	60.29	57.66	58.97	57.61	61.66	57.09	58.41	55.77	23.35	24.45	23.9	24.37	25.48	23.81	5.4	5.65	5.28	57.21	59.91	58.56	33.15	33.92	34.66	12.27	11.73	12
Mona_1684	evm.TU.C2.299	1519											28.68	30.7	29.36	35.05	34.24	36.65	29.7	29.01	31.06	7.1	7.44	7.27	8.19	8	8.56	29.57	30.25	28.89	27.9	26.06	26.68	16.58	16.96	16.2	11.6	11.87	12.41
Mona_1685	evm.TU.C2.3	1390											5.44	5.82	5.57	8.04	7.85	8.41	7.76	7.58	7.94	3.15	3.22	3.08	1.72	1.76	1.68	2.84	2.97	2.77	2.12	1.98	2.03	2.35	2.4	2.3	6.2	6.35	6.64
Mona_1686	evm.TU.C2.30	2520	GO:0016491		GO:0008152	K00540	-	EC:1.-.-.-		-	6e-31	344	8.11	7.58	7.76	4.73	4.95	4.62	9	9.21	9.41	4.82	5.04	4.93	2.45	2.39	2.51	8.29	8.67	8.48	7.55	7.39	7.22	5.52	5.77	5.39	7.69	7.87	8.05
Mona_1687	evm.TU.C2.300	5000											11.64	12.18	11.91	19.79	20.25	19.33	12.73	12.44	13.31	4.75	4.97	4.86	8.19	8	8.56	1.62	1.69	1.66	9.86	9.21	9.43	12.09	12.64	11.81	5.17	4.94	5.05
Mona_1688	evm.TU.C2.301	2014											5.92	5.53	5.66	8.59	8.79	8.98	6.38	6.23	6.67	4.38	4.18	4.28	4.83	4.94	5.05	23.01	22.48	23.54	7.73	7.22	7.39	8.49	8.88	8.69	5.67	5.42	5.55
Mona_1689	evm.TU.C2.302	1732	GO:0004379			K00671	-	EC:2.3.1.97	glycylpeptide N-tetradecanoyltransferase	-	0	2132	74.89	78.43	76.66	71.58	74.85	69.93	77.94	81.5	76.14	45.76	43.7	44.73	81.55	83.43	85.27	40.39	41.32	42.23	69.77	74.68	71.42	60.62	62.02	59.22	28.47	29.14	29.81
Mona_1690	evm.TU.C2.303	1731	GO:0005524		GO:0009058	K01930	-	EC:6.3.2.17	folylpolyglutamate synthase	map01100,map00790	0	2030	18.45	19.75	18.89	29.9	31.26	29.21	20.93	20.45	21.41	13.33	12.46	12.75	14.46	14.79	14.13	7.44	7.61	7.78	17.06	16.7	16.32	25.13	24.55	25.71	9.2	9.42	9.85
Mona_1691	evm.TU.C2.304	2243	GO:0042578										64.45	60.22	61.64	82.59	84.5	86.36	64.8	67.76	66.3	37.19	35.51	36.35	40.58	41.52	39.64	41.27	42.22	40.32	59.16	57.89	56.58	45.97	48.07	44.91	29.56	28.89	28.22
Mona_1692	evm.TU.C2.305	974				K07976	-	-	Rab family, other	-	1e-114	1061	285.26	279.11	272.81	282.87	289.4	295.78	339.87	332.03	355.38	219.2	234.62	224.38	196.26	200.79	191.73	629.17	657.89	643.69	241.27	258.24	246.97	220.31	230.37	225.39	315.42	322.87	330.32
Mona_1693	evm.TU.C2.306	2133											131.79	123.13	126.04	125.79	128.69	122.89	127.58	133.4	130.52	51.27	50.16	49.03	38.94	39.84	38.04	6.56	6.71	6.41	148.86	155.9	152.38	111.95	117.06	114.53	17.77	17.37	16.97
Mona_1694	evm.TU.C2.307	4150											15.54	15.88	15.19	22.21	21.7	23.22	18.39	19.23	17.97	7.13	6.66	6.82	9.77	10.22	9.54	10.11	10.57	10.34	12.37	12.1	11.83	21.79	22.78	21.29	9.35	9.14	8.93
Mona_1695	evm.TU.C2.308	1306											1.76	1.84	1.8	4.19	4.09	4.29	3.3	3.45	3.38	1.7	1.78	1.74	4.02	4.11	3.93	7.53	7.7	7.87	1.81	1.85	1.77	8.14	8.51	7.95	4.45	4.35	4.55
Mona_1696	evm.TU.C2.309	952	GO:0015035	GO:0030288									10.97	11.49	11.23	16.53	17.28	16.91	10.33	10.57	10.8	4.09	3.82	3.91	4.71	4.82	4.6	34.93	34.12	36.52	22.37	22.87	21.87	9.62	9.84	9.4	6.01	5.87	6.14
Mona_1697	evm.TU.C2.31	1396	GO:0003725	GO:0005622									19.88	18.98	19.43	13.17	13.47	13.77	18.47	18.04	18.9	9.76	9.98	9.54	4.82	5.04	4.93	8.86	8.66	9.06	21.39	19.99	20.46	8.9	8.69	9.11	9.79	9.36	9.14
Mona_1698	evm.TU.C2.310	492											55.44	51.8	53.02	44.77	43.74	45.8	78.01	79.81	81.57	44.11	47.21	45.15	49.94	51.09	52.22	123.44	120.59	129.07	35.91	33.55	34.34	65.99	64.47	67.51	82.38	78.78	80.6
Mona_1699	evm.TU.C2.311	1132											0	0	0	0	0	0	0	0	0	0	0	0	0	0	0	0	0	0	0	0	0	0	0	0	0	0	0
Mona_1700	evm.TU.C2.312	4208	GO:0003824			K01581	-	EC:4.1.1.17	ornithine decarboxylase	map01100,map01110,map00330,map00480	0	1990	89	87.07	85.11	84.82	82.86	88.69	88.06	86.03	90.09	30.26	28.27	28.94	62.65	61.2	64.1	53.37	55.81	52.14	53.7	57.48	54.97	66.17	67.7	64.64	41.07	40.14	41.97
Mona_1701	evm.TU.C2.313	1073	GO:0051287	GO:0005737	GO:0006520								2.37	2.22	2.27	0.77	0.79	0.75	2.49	2.6	2.55	1.58	1.61	1.54	2.02	2.07	2.11	1.42	1.39	1.45	1.28	1.19	1.22	1.75	1.79	1.71	3.95	3.78	3.87
Mona_1702	evm.TU.C2.314	1936											9.16	8.96	8.76	11.98	12.53	12.26	11.94	12.49	12.22	9.19	8.77	8.98	7.22	7.05	7.55	10.63	10.38	10.88	7.11	6.64	6.8	8.07	8.26	7.88	11.46	11.73	12
Mona_1703	evm.TU.C2.315	2261											24.25	22.65	23.19	30.36	31.75	29.66	24.91	26.05	24.34	15.02	15.35	14.68	21.26	21.75	22.23	17.67	18.48	18.08	16.21	16.97	16.59	25.93	26.53	27.11	16.18	15.47	15.83
Mona_1704	evm.TU.C2.316	3370	GO:0008270	GO:0005634	GO:0006355								12.65	12.07	12.36	14.6	14.94	14.26	13.21	12.91	13.81	4.62	4.84	4.73	8.09	7.9	8.28	17.45	17.05	17.85	10.52	11.02	10.77	9.56	9.34	10	8.45	8.08	7.89
Mona_1705	evm.TU.C2.317	3733											26.31	25.74	25.16	36.47	37.31	35.63	22.2	22.71	21.69	11.26	11.51	11.01	20.39	20.86	19.92	10.16	10.62	9.93	23.01	22.52	22.01	30.3	31	29.6	8.87	9.08	9.29
Mona_1706	evm.TU.C2.318	1042	GO:0018580		GO:0055114								0	0	0	0	0	0	0	0	0	0	0	0	0	0	0	0	0	0	0	0	0	0	0	0	0	0	0
Mona_1707	evm.TU.C2.319	2315	GO:0003887		GO:0006260	K02328	POLD2	-	DNA polymerase delta subunit 2	map01100,map00230,map00240,map05166,map03420,map03030,map03430,map03410,map03440	0	1697	12.65	12.07	12.36	18.42	18.85	17.99	10.58	10.82	10.34	7.66	7.5	7.33	8.14	8.33	8.51	29.56	28.88	30.24	16.27	15.53	15.9	9.04	8.83	9.45	10.75	10.51	10.27
Mona_1708	evm.TU.C2.32	1148											15.84	14.8	15.15	38.23	39.11	39.98	15.55	15.91	16.26	6.81	7.29	6.97	6.39	6.54	6.24	25.17	25.75	24.59	30.72	32.89	31.45	9.69	10.13	9.91	8.43	8.24	8.62
Mona_1709	evm.TU.C2.320	1499											10.44	10.21	9.98	6.74	6.9	7.05	9.55	9.99	9.33	2.55	2.38	2.44	4.18	4.28	4.37	26.85	28.08	26.23	6.68	7	6.84	3.98	4.16	4.07	8.8	8.42	8.61
Mona_1710	evm.TU.C2.321	1340	GO:0005524		GO:0006468								1.29	1.2	1.23	1.73	1.81	1.77	0.9	0.92	0.88	0.38	0.37	0.36	3.06	3.13	2.99	80.74	84.43	82.6	3.46	3.53	3.38	3.54	3.46	3.62	7.74	7.4	7.23
Mona_1711	evm.TU.C2.322	499	GO:0003735	GO:0005840	GO:0006412	K02923	RP-L38e	-	large subunit ribosomal protein L38e	map03010	5e-36	386	628.47	672.69	643.32	705.32	689.04	737.52	641.1	670.37	626.3	354.75	347.09	339.26	302.09	315.88	309.06	1171.8	1198.84	1144.76	580.4	607.82	594.11	614.87	600.68	629.06	256.57	262.63	268.69
Mona_1712	evm.TU.C2.323	542				K14285	NXT1_2	-	NTF2-related export protein 1/2	map03013,map03008,map03015,map05164	3e-61	602	86.35	90.43	88.39	95.19	97.39	99.54	103.92	108.66	106.32	38.87	38.03	37.17	76.98	78.76	75.2	217.56	227.49	222.58	44.95	48.11	46.01	84.79	82.83	86.75	84.15	86.14	90.07
Mona_1713	evm.TU.C2.324	2149	GO:0005524	GO:0005737	GO:0006418	K01874	MARS	EC:6.1.1.10	methionyl-tRNA synthetase	map00970,map00450	0	2304	23.16	24.79	23.71	22.54	22.02	23.57	23.04	22.51	23.57	16.15	16.91	16.53	16.4	17.15	16.78	19.67	20.57	19.22	22.64	21.62	22.13	19.64	19.19	20.09	15.88	15.52	16.23
Mona_1714	evm.TU.C2.325	1588	GO:0030170		GO:0008152	K01754	-	EC:4.3.1.19	threonine dehydratase	map01100,map01110,map00260,map00290	1e-117	1097	0	0	0	0	0	0	0	0	0	0	0	0	0	0	0	0	0	0	0	0	0	0	0	0	0	0	0
Mona_1715	evm.TU.C2.326	4067	GO:0008318		GO:0018342	K05955	FNTA	EC:2.5.1.58 2.5.1.59	protein farnesyltransferase/geranylgeranyltransferase type-1 subunit alpha	map00900	1e-151	1383	32.77	30.62	31.34	16.51	16.13	17.26	27.87	28.51	29.14	10.41	9.95	10.18	13.58	13.27	13.89	11.87	11.6	12.14	18.14	19	18.57	74.78	73.05	76.51	30.39	29.7	29.01
Mona_1716	evm.TU.C2.327	2807	GO:0008484		GO:0008152								63.82	68.31	65.33	171.56	175.52	167.6	58.91	61.6	57.55	34.77	32.48	33.25	24.22	25.33	24.78	94.64	96.82	98.96	58.98	63.13	60.37	73.04	71.35	74.73	30.46	29.77	31.13
Mona_1717	evm.TU.C2.328	2699	GO:0008270	GO:0005634	GO:0006355								16.65	17.43	17.04	27.98	27.33	28.63	14.09	14.73	14.42	4.59	4.81	4.7	5.27	5.51	5.15	5.97	6.24	6.11	20.01	19.11	19.56	11.73	12	12.27	6.7	6.41	6.26
Mona_1718	evm.TU.C2.329	1613				K00274	MAO	EC:1.4.3.4	monoamine oxidase	map01100,map01110,map00330,map00260,map00350,map00380,map04728,map05034,map00360,map00340,map05031,map00950,map04726,map00982,map05030	1e-109	1024	6.26	6.56	6.41	1.54	1.58	1.61	4.44	4.54	4.64	2.42	2.54	2.48	2.35	2.46	2.3	0.13	0.13	0.14	4.99	5.34	5.11	3.95	4.13	4.04	10.92	10.67	11.16
Mona_1719	evm.TU.C2.33	2154	GO:0020037			K10437	PHACA	EC:1.14.13.-	phenylacetate 2-hydroxylase	map01100,map01120,map00360,map00643	0	2410	6	6.28	6.14	50.83	53.15	52	2.92	2.99	3.05	0.84	0.78	0.8	0.32	0.31	0.33	1073.75	1122.77	1098.53	222.51	207.89	212.8	1.48	1.45	1.51	1.35	1.38	1.41
Mona_1720	evm.TU.C2.330	1085	GO:0046872										3.69	3.61	3.53	3.05	3.12	3.19	3.97	4.06	3.88	1.6	1.49	1.53	2.85	2.98	2.92	4.3	4.2	4.5	10.85	10.62	10.38	3.47	3.39	3.55	5.35	5.48	5.73
Mona_1721	evm.TU.C2.331	2240	GO:0008270	GO:0005634	GO:0006355	K09246	-	-	arginine metabolism regulation protein II	-	2e-54	553	5.84	6.12	5.98	8.76	8.56	9.16	7.55	7.89	7.38	2.2	2.3	2.25	2.76	2.82	2.89	1.99	1.94	2.08	7.44	7.6	7.27	5.04	5.27	4.92	3.07	3.14	3.28
Mona_1722	evm.TU.C2.332	2284	GO:0016301		GO:0016310	K00869	-	EC:2.7.1.36	mevalonate kinase	map01100,map01110,map04146,map00900	0	2029	60.62	63.48	62.05	74.69	72.97	78.1	69.11	70.7	72.26	42.99	45.03	44.01	31.26	31.98	32.69	105.34	107.77	102.91	67.63	66.17	64.68	58.83	60.19	61.52	43.45	41.55	42.51
Mona_1723	evm.TU.C2.333	4411				K14429	-	-	solute carrier family 12 (potassium/chloride transporters), member 9	-	0	4434	14.94	13.96	14.29	11.25	11.76	10.99	16.05	16.42	15.68	9.22	8.62	8.82	13.63	13.32	13.94	12.78	13.07	12.49	9.42	9	9.21	14.28	13.95	14.61	8.72	8.34	8.15
Mona_1724	evm.TU.C2.334	3000				K14209	-	-	solute carrier family 36 (proton-coupled amino acid transporter)	-	0	2794	25.16	23.5	24.06	35.83	37.47	35	27.08	28.32	26.46	16.4	16.76	16.03	21.92	22.43	21.41	8.11	7.92	8.3	20.76	21.74	21.25	25.21	24.63	26.36	12.05	11.78	12.32
Mona_1725	evm.TU.C2.335	1025											171.19	167.5	163.72	49.93	48.78	51.08	145.66	142.3	152.31	88.46	82.65	84.6	65.36	66.87	68.34	194.67	203.56	199.16	56.93	60.94	58.28	92.63	96.86	94.77	111.45	106.58	104.12
Mona_1726	evm.TU.C2.336	1240											0	0	0	0	0	0	0	0	0	0	0	0	0	0	0	0	0	0	0	0	0	0	0	0	0	0	0
Mona_1727	evm.TU.C2.337	3318				K11086	SNRPB	-	small nuclear ribonucleoprotein B and B'	map03040,map05322	2e-59	589	33.17	31.67	32.42	34.79	36.38	35.59	33.72	34.5	32.94	9.98	10.2	9.75	14.53	14.87	14.19	71.54	73.19	69.89	22.95	21.91	22.43	23.44	23.98	24.51	15.94	15.24	14.89
Mona_1728	evm.TU.C2.338	1253	GO:0003735	GO:0005840	GO:0006412	K02868	RP-L11e	-	large subunit ribosomal protein L11e	map03010	5e-95	895	250.41	245.01	239.48	352.8	344.66	360.94	223.17	228.32	218.02	80.24	84.04	82.14	101.25	103.59	98.91	332.09	324.43	347.25	244.23	261.41	250	253.81	259.67	265.4	79.88	76.39	78.15
Mona_1729	evm.TU.C2.339	2804											112.02	117.32	114.67	15.27	15.97	14.92	94.59	96.77	92.41	144.92	135.39	138.59	80.63	78.77	82.49	1160.55	1187.33	1133.77	66.38	67.84	64.88	22.46	21.94	23.49	174.53	170.59	178.38
Mona_1730	evm.TU.C2.34	2864	GO:0005525										3	3.14	3.07	2.23	2.18	2.28	3.28	3.43	3.36	0.91	0.93	0.89	2.62	2.74	2.68	6.16	6.44	6.3	3.06	3.2	3.13	1.66	1.62	1.7	2.04	1.95	1.9
Mona_1731	evm.TU.C2.340	2413											9.4	9.84	9.62	7.1	7.42	6.94	11.01	10.76	11.26	10.53	10.05	10.29	9.61	9.39	9.83	9.79	10.02	9.56	8.19	8.76	8.38	9.08	9.29	9.49	9.63	9.86	10.31
Mona_1732	evm.TU.C2.341	3586	GO:0005515			K12603	CNOT6	-	CCR4-NOT transcription complex subunit 6	map03018	0	3188	71.65	70.1	68.52	95.12	92.92	99.46	67.64	70.73	66.08	40.39	42.29	41.34	47.98	50.17	46.87	44.28	45.3	43.26	77.5	72.41	74.12	62.78	64.23	61.33	48.88	46.75	47.83
Mona_1733	evm.TU.C2.342	1352											28.69	27.39	28.04	18.38	18.8	17.96	26.16	27.35	26.76	15.75	16.86	16.12	17.43	18.23	17.03	37.12	36.26	37.98	24.27	22.67	23.21	20.5	21.44	20.97	23.71	24.27	25.38
Mona_1734	evm.TU.C2.343	2233	GO:0016429		GO:0030488								10.43	9.74	9.97	13.02	13.32	12.72	12.51	13.08	12.22	3.23	3.16	3.09	7.92	7.74	8.28	15.89	16.26	16.62	7.75	8.29	7.93	8.06	8.25	8.43	9.1	9.32	9.54
Mona_1735	evm.TU.C2.344	2942	GO:0016787										37.92	37.1	36.26	44.36	46.38	43.34	32.87	32.11	34.37	18.16	17.34	17.75	21.3	21.79	22.27	35.88	36.71	37.52	31.86	34.1	32.61	28.16	29.45	28.81	21.98	21.02	21.51
Mona_1736	evm.TU.C2.345	2322											5.52	5.16	5.28	3.99	3.9	4.08	5.09	4.97	5.32	3.25	3.48	3.33	4.43	4.63	4.33	7.95	8.13	8.31	7.09	6.77	6.93	6.41	6.56	6.26	6.29	6.02	6.16
Mona_1737	evm.TU.C2.346	6951				K10866	RAD50	EC:3.6.-.-	DNA repair protein RAD50	map03440,map03450	0	5421	10.38	10.16	9.93	15.38	15.03	15.73	9.19	9.4	8.98	3.8	3.88	3.71	7.91	7.73	8.09	2.98	3.12	3.05	13.27	13.89	13.58	9.88	10.33	10.11	7.05	6.74	6.9
Mona_1738	evm.TU.C2.347	1153	GO:0008853	GO:0005634	GO:0006281	K02830	HRAD1	EC:3.1.11.2	cell cycle checkpoint protein	map04111,map04113	1e-145	1336	6.99	7.49	7.16	22.98	22.45	24.03	10.02	10.48	9.79	7.19	6.72	6.88	16.02	16.75	15.65	8.09	7.9	8.28	16.59	16.24	15.87	13.76	14.39	14.08	6.64	6.49	6.79
Mona_1739	evm.TU.C2.348	440				K02830	HRAD1	EC:3.1.11.2	cell cycle checkpoint protein	map04111,map04113	2e-23	276	71.81	76.87	73.51	63.8	65.27	66.71	85.27	83.3	87.24	39.82	41.7	40.76	63.39	64.85	66.28	60.84	59.44	62.24	70.03	65.42	66.97	57.8	60.44	56.47	57.62	55.1	53.83
Mona_1740	evm.TU.C2.349	1814	GO:0008080		GO:0008152	K06062	PCAF	EC:2.3.1.48	histone acetyltransferase	map05166,map05203,map04330	0	1995	19.95	21.35	20.42	35.61	36.43	37.24	21.3	22.27	21.79	12.64	11.81	12.09	14.82	14.48	15.16	38.85	37.95	39.75	23.36	22.86	22.34	32.19	33.66	31.45	21.35	20.42	19.95
Mona_1741	evm.TU.C2.35	6283											13.13	12.53	12.83	21.43	21.92	22.41	12.31	12.03	12.87	8.22	8.4	8.03	9.89	10.34	10.12	6.49	6.64	6.34	15	15.33	14.66	18.09	17.67	18.51	4.55	4.35	4.25
Mona_1742	evm.TU.C2.350	1271	GO:0004871										38.34	37.52	36.67	53.82	52.58	56.28	49.61	50.75	51.87	18.82	17.98	18.4	28.81	28.15	29.47	47.39	46.3	48.48	22.11	23.66	22.63	43.49	45.48	42.49	33.19	33.97	34.75
Mona_1743	evm.TU.C2.351	1328	GO:0005515			K12180	-	-	COP9 signalosome complex subunit 7	-	1e-112	1052	44.21	42.21	43.21	53.01	51.79	54.23	46.57	47.64	48.7	32.64	31.16	31.9	33.57	32.8	34.34	38.71	40.48	37.82	40.54	37.88	38.77	47.05	48.14	45.96	30.51	29.18	29.85
Mona_1744	evm.TU.C2.352	1184											3.37	3.53	3.45	7.69	7.51	8.04	4.95	4.84	5.18	1.64	1.61	1.57	3.46	3.54	3.38	7.62	7.97	7.8	5.65	5.91	5.78	3.94	4.12	4.03	4.45	4.26	4.36
Mona_1745	evm.TU.C2.353	2489											13.28	13.9	13.59	9.35	9.57	9.13	14.59	14.25	14.93	10.99	11.51	11.25	7.45	7.28	7.79	8.03	7.84	8.4	10.23	10.01	9.78	8.67	8.47	9.07	8.07	8.26	8.45
Mona_1746	evm.TU.C2.354	3592	GO:0046872		GO:0030001	K01533	-	EC:3.6.3.4	Cu2+-exporting ATPase	-	0	4212	0	0	0	0	0	0	0	0	0	0	0	0	0	0	0	0	0	0	0	0	0	0	0	0	0	0	0
Mona_1747	evm.TU.C2.355	6715											8.72	8.15	8.34	11.12	11.38	11.63	8.37	8.18	8.75	4.67	4.45	4.56	6.11	5.97	6.39	5.63	5.76	5.5	5.87	6.15	6.01	9.78	9.55	10.23	6.9	6.6	6.75
Mona_1748	evm.TU.C2.356	3288	GO:0004638		GO:0006189	K11808	ADE2	EC:4.1.1.21	phosphoribosylaminoimidazole carboxylase	map01100,map01110,map00230	0	2734	38.99	38.15	37.29	42.36	41.38	43.34	37.64	36.77	38.51	9.83	9.18	9.4	12.74	12.45	13.32	7.8	8.16	7.62	31.54	30.12	30.83	19.82	20.28	19.36	8.39	8.2	8.57
Mona_1749	evm.TU.C2.357	4039											28.96	29.6	28.31	11.17	11.43	10.91	34.32	35.11	33.53	66.64	63.64	65.14	50.9	49.73	53.22	12.4	12.97	12.11	16.93	17.73	17.33	41.53	42.49	43.43	40.79	41.75	42.71
Mona_1750	evm.TU.C2.358	2509	GO:0016455	GO:0016592	GO:0006357								73.7	78.88	75.44	72.81	74.49	71.13	86.29	90.23	88.28	96.08	94.01	91.89	76.22	79.7	77.98	64.5	63.01	65.99	53.8	56.34	55.07	63.52	62.05	64.99	46.21	44.19	43.17
Mona_1751	evm.TU.C2.359	601											0	0	0	0	0	0	0	0	0	0	0	0	0	0	0	0	0	0	0	0	0	0	0	0	0	0	0
Mona_1752	evm.TU.C2.36	2092				K00809	-	EC:2.5.1.46	deoxyhypusine synthase	-	0	1778	50.98	49.88	48.75	70.66	73.89	69.03	42.84	43.83	44.8	29.82	28.48	29.15	30.47	31.86	31.17	71.68	73.33	70.03	39.58	42.37	40.52	51.52	53.87	50.33	39.89	38.99	40.77
Mona_1753	evm.TU.C2.360	2200											67.89	69.39	66.36	25.78	25.19	26.37	69.36	67.76	70.96	53.21	49.72	50.89	35.4	36.22	37.02	70.19	73.39	71.81	24.74	23.62	24.18	22.53	23.05	22.01	47.13	45.07	46.11
Mona_1754	evm.TU.C2.361	1683											2.06	2.1	2.01	1.18	1.21	1.23	1.49	1.46	1.52	0.72	0.77	0.74	0.92	0.9	0.96	1.02	1	1.04	1.5	1.46	1.43	0.83	0.81	0.87	0.47	0.48	0.49
Mona_1755	evm.TU.C2.362	1427	GO:0008270	GO:0005634	GO:0006351								4.61	4.41	4.51	3.13	3.2	3.06	3.08	3.01	3.22	2.07	2.03	1.98	1.9	1.94	1.86	0.71	0.73	0.69	2.31	2.36	2.26	1.95	2	1.9	1.36	1.39	1.45
Mona_1756	evm.TU.C2.363	990											98.42	103.06	100.74	53.7	54.94	56.15	92.87	97.11	90.73	142.23	132.88	136.02	85.62	83.64	89.53	133.65	130.57	136.73	59.24	56.56	57.9	70.46	68.83	72.09	162.22	155.14	151.56
Mona_1757	evm.TU.C2.364	2875	GO:0005515										40	38.2	39.1	49.34	48.2	50.48	36	37.64	35.17	17.96	17.58	17.18	21.45	22.43	21.95	41.93	43.84	42.9	32.46	34.75	33.23	40.96	40.01	42.83	23.16	22.64	23.67
Mona_1758	evm.TU.C2.365	2604	GO:0004066		GO:0006529								12.78	12.2	12.49	14.72	14.38	15.39	14.94	14.6	15.28	6.73	6.59	6.44	8.96	9.17	9.37	8.99	9.2	9.4	14.26	14.94	14.6	10.27	10.03	10.51	11.04	10.56	10.8
Mona_1759	evm.TU.C2.366	3010	GO:0046983		GO:0006355								388.84	407.22	398.03	447.22	467.64	457.54	422.52	412.77	432.27	220.05	205.58	210.44	373.77	390.83	365.14	539.87	564.51	552.33	321.07	336.23	328.65	281.65	294.51	275.15	233.18	223	228.15
Mona_1760	evm.TU.C2.367	3285											87.41	83.47	85.44	151.73	148.23	155.23	96.65	94.42	98.88	39.07	38.22	37.36	106.15	111	108.6	155.5	151.91	159.09	87.58	81.83	83.76	161.36	165.08	168.73	119.47	122.29	127.87
Mona_1761	evm.TU.C2.368	2992	GO:0005215	GO:0016021	GO:0055085								20.15	20.6	19.7	27.37	26.74	28	20.12	19.66	20.58	9.89	10.58	10.12	18.54	18.97	18.11	14.47	15.13	14.8	26.95	28.85	27.59	37.33	38.19	39.03	29.65	28.98	28.31
Mona_1762	evm.TU.C2.369	1121				K10732	-	-	GINS complex subunit 1	-	1e-102	956	12.46	11.9	12.18	17.95	18.77	17.54	12	11.72	12.28	3.6	3.78	3.69	5.45	5.7	5.32	23.52	22.98	24.59	8.5	9.1	8.7	17.14	17.92	16.74	12.96	13.27	13.58
Mona_1763	evm.TU.C2.37	3901	GO:0005515		GO:0006511	K01072	-	EC:3.1.2.15	ubiquitin thiolesterase	-	0	3211	42.26	45.23	43.26	57.19	55.87	58.51	33.98	34.76	35.53	44.72	47.87	45.78	38.15	37.27	39.89	54.3	55.55	56.78	39.61	37.83	38.72	43.16	44.16	42.16	31.91	31.19	32.61
Mona_1764	evm.TU.C2.370	2362	GO:0003677										31.94	29.84	30.55	17.67	18.08	17.26	24.36	25.47	24.92	9.89	9.24	9.46	13.15	12.85	13.75	2.28	2.23	2.38	26.35	25.17	25.76	8.79	9.19	8.59	76.69	78.5	80.31
Mona_1765	evm.TU.C2.371	3592	GO:0005515										22.61	21.59	22.1	27.71	28.35	28.97	22	23	21.49	11.75	11.5	11.24	17.94	18.35	17.53	2.63	2.57	2.69	16.14	16.9	16.52	21.26	20.77	22.23	6.9	6.6	6.75
Mona_1766	evm.TU.C2.372	2455				K12606	RCD1	-	CCR4-NOT transcription complex subunit 9	map03018	0	1652	45.55	44.57	43.56	57.68	59.01	56.35	52.17	50.97	54.55	18.06	18.92	18.49	34.18	34.97	35.74	103.75	108.49	101.36	33.19	31.69	32.44	53.73	52.49	54.97	50.17	51.36	52.55
Mona_1767	evm.TU.C2.373	2036											12.85	13.13	12.56	17.49	18.29	17.09	12.92	13.22	13.51	15.09	14.76	14.43	13.62	13.93	14.24	7.17	7.34	7.5	11.56	10.8	11.06	10.32	10.08	10.56	13.36	13.06	12.76
Mona_1768	evm.TU.C2.374	1326	GO:0051082	GO:0016272	GO:0006457	K09548	-	-	prefoldin subunit 1	-	4e-45	464	39.38	37.6	38.49	40.72	39.78	41.66	49.57	51.83	48.43	20.62	19.26	19.72	21.38	20.89	22.36	77.31	79.09	80.84	34.52	36.16	35.34	30.65	31.36	29.94	24.24	23.18	23.71
Mona_1769	evm.TU.C2.375	4295											92.51	99.02	94.7	105.14	107.57	102.71	81.83	85.57	79.94	171.99	180.11	176.05	155.43	162.53	159.02	17.37	18.16	16.97	121.28	115.8	118.54	108.39	113.34	105.89	71.37	69.76	68.15
Mona_1770	evm.TU.C2.376	1197				K15118	-	-	solute carrier family 25, member 38	-	1e-134	1237	0	0	0	0.14	0.14	0.15	0	0	0	0	0	0	0	0	0	0	0	0	0	0	0	0.14	0.15	0.14	0	0	0
Mona_1771	evm.TU.C2.377	3843	GO:0016811	GO:0016021	GO:0006672	K04711	YDC1	EC:3.5.1.-	dihydroceramidase	map00600	1e-155	1422	65.46	61.16	62.6	29.67	28.99	31.02	82.66	80.75	86.43	298.8	305.39	292.06	98.88	103.39	96.6	13.72	13.4	14.35	45.65	43.59	44.62	25.45	26.61	26.04	32.78	32.04	33.5
Mona_1772	evm.TU.C2.378	1839											4.6	4.5	4.4	5.27	5.51	5.15	4.6	4.71	4.49	4.18	4	4.09	2.27	2.37	2.32	0.39	0.38	0.4	10.24	9.78	10.01	2.58	2.52	2.64	1.84	1.76	1.72
Mona_1773	evm.TU.C2.379	1826											4.14	4.34	4.24	5.03	5.15	5.26	3.4	3.32	3.56	0.81	0.77	0.79	1.14	1.17	1.19	3.61	3.53	3.69	6.81	6.51	6.66	3.18	3.33	3.25	1.49	1.53	1.6
Mona_1774	evm.TU.C2.38	1072	GO:0004553		GO:0005975								4.32	4.41	4.22	8.57	8.96	8.77	3.38	3.3	3.46	3.84	3.59	3.67	3.68	3.6	3.85	17.02	16.63	17.41	4.86	5.2	4.97	9.23	9.02	9.65	1.81	1.77	1.73
Mona_1775	evm.TU.C2.380	2962											10.06	9.6	9.83	20.55	21.49	20.08	12.32	12.88	12.04	5.94	6.22	6.08	10.17	10.63	10.4	7.91	8.27	8.09	14.33	15.01	14.67	14.47	15.13	14.14	5.64	5.51	5.76
Mona_1776	evm.TU.C2.381	3589	GO:0008176		GO:0006400	K03439	-	EC:2.1.1.33	tRNA (guanine-N7-)-methyltransferase	-	1e-131	1212	8.73	9.35	8.94	11.7	12.23	11.43	8.58	8.78	8.38	2.99	2.93	2.86	4.97	4.86	5.08	4.75	4.86	4.64	7.38	6.9	7.06	7.59	7.94	7.41	5.96	5.7	5.83
Mona_1777	evm.TU.C2.382	8249	GO:0008270			K12585	DIS3	EC:3.1.13.-	exosome complex exonuclease DIS3/RRP44	map03018	0	3597	11.38	10.86	11.12	16.57	16.19	16.95	10.47	10.23	10.95	4.12	4.32	4.22	8.38	8.76	8.19	2.34	2.45	2.39	12	12.27	11.73	12.38	12.67	12.09	7.37	7.05	6.89
Mona_1778	evm.TU.C2.383	1075	GO:0016810		GO:0006807								8.62	9.02	8.82	7.86	8.22	8.04	8.91	9.12	9.32	2.02	1.89	1.93	1.29	1.26	1.35	10.19	10.66	10.43	9	8.81	8.61	8.98	9.39	9.19	4.99	5.11	5.23
Mona_1779	evm.TU.C2.384	445											271.44	290.53	277.85	250.67	244.88	262.11	312.64	326.91	319.86	203.92	190.52	195.02	138.56	144.89	141.76	359.77	368.07	376.19	260.95	279.3	267.11	244.04	238.41	255.18	177.59	173.58	169.57
Mona_1780	evm.TU.C2.385	6371	GO:0005524		GO:0006260	K10742	DNA2	EC:3.6.4.12	DNA replication ATP-dependent helicase Dna2	map03030	0	5365	3.73	3.99	3.82	12.23	12.51	12.79	4.12	4.02	4.31	3.86	3.94	3.77	5.01	5.24	5.13	3.21	3.28	3.36	8.54	8.73	8.35	8.65	8.45	8.85	1.33	1.36	1.42
Mona_1781	evm.TU.C2.386	2442				K14530	RPP40	EC:3.1.26.5	ribonucleases P/MRP protein subunit RPP40	map03013,map03008	1e-138	1272	11.62	12.16	11.89	10.07	10.53	9.84	15.61	15.97	15.25	4.99	4.66	4.77	6.2	6.48	6.34	7.89	8.07	8.25	11.34	12.14	11.61	8.34	8.15	8.53	10.95	10.7	10.45
Mona_1782	evm.TU.C2.387	1235				K12880	THOC3	-	THO complex subunit 3	map03013,map03040	1e-177	1608	14.69	14.03	14.36	17.37	18.16	16.97	13.2	13.8	12.9	3.88	4.15	3.97	5.13	5.25	5.36	22.25	21.74	23.27	11.84	11.58	11.32	12.12	12.4	11.84	14.55	14.89	15.23
Mona_1783	evm.TU.C2.388	4290	GO:0008270	GO:0005634	GO:0006355								36.8	34.38	35.19	47.54	46.44	49.71	32.19	31.45	32.93	24.59	25.14	24.04	17.78	17.37	18.19	19.66	19.21	20.11	25.69	24	24.57	24.27	24.83	23.71	10.44	9.98	10.21
Mona_1784	evm.TU.C2.389	1690											21.51	22.53	22.02	34.84	34.04	36.43	21.18	22.15	20.69	22.09	21.09	21.59	18.7	19.55	19.13	34.8	34	36.39	20.15	20.6	19.7	18.63	19.06	18.2	11.62	11.36	11.88
Mona_1785	evm.TU.C2.39	2218				K14835	-	EC:2.1.1.-	ribosomal RNA methyltransferase Nop2	-	0	2765	44.5	47.63	45.55	71.39	73.04	69.74	39.24	40.15	41.03	7.01	7.51	7.18	20.07	20.99	20.53	6.72	6.88	7.03	37.46	34.99	35.82	18.18	17.76	18.6	19.46	18.61	19.04
Mona_1786	evm.TU.C2.390	1001	GO:0005515										46.48	44.38	45.43	55.1	56.37	53.83	38.26	37.38	39.14	6.56	6.7	6.41	12.74	13.32	13.03	75.26	73.52	78.7	27.23	26.01	26.62	23.04	24.09	23.57	40.46	41.42	43.31
Mona_1787	evm.TU.C2.391	1545											27.11	28.39	27.75	43.36	44.36	45.34	24.45	23.89	25.57	4.57	4.37	4.47	16.3	15.92	17.04	37.41	36.55	39.12	20.92	22.39	21.41	17.57	17.98	17.16	27.27	26.08	26.68
Mona_1788	evm.TU.C2.392	1784	GO:0070403		GO:0006476	K11121	SIR2	EC:3.5.1.-	NAD-dependent histone deacetylase SIR2	map01100,map00760	0	2006	146.13	156.41	149.58	133.5	139.59	130.42	110.67	113.22	115.72	98.71	105.65	101.04	110.48	107.93	115.52	31.6	32.33	33.04	74.84	80.11	76.61	118.08	115.35	123.47	106.01	103.62	101.23
Mona_1789	evm.TU.C2.393	1685											10.66	10.9	10.42	10.81	11.06	10.56	12.44	12.15	13.01	3.21	3.14	3.07	4.59	4.48	4.8	2.89	2.82	2.96	12.34	12.61	12.06	10.05	9.82	10.28	8.36	8.56	8.76
[truncated: 5,701 more rows]
