# Supplementary material for: Integrative Metabolomic and Transcriptomic Analyses Uncover Metabolic Alterations and Pigment Diversity in Monascus in Response to Different Nitrogen Sources
Source: mSystems. 2021 Sep 7;6(5):e00807-21. doi: 10.1128/mSystems.00807-21 (PMC8547423; doi:10.1128/mSystems.00807-21)
Supplement: TABLE S5 [file msystems.00807-21-st005.xlsx]

## Sheet: Sheet1
Gene-trait relationships identified by WGCNA
Genes-R1-positive correlation		Genes-R2-positive correlation		Genes-Y1-negtive correlation		Genes-Y1-positive correlation		Genes-Y2-negtive correlation		Genes-Y2-positive correlation		Genes-O1/O2-negtive correlation		Genes-O1/O2-positive correlation		Genes-DCW-negtive correlation		Genes-RG-positive correlation
moduleColor	geneSymbol	moduleColor	geneSymbol	moduleColor	geneSymbol	moduleColor	geneSymbol	moduleColor	geneSymbol	moduleColor	geneSymbol	moduleColor	geneSymbol	moduleColor	geneSymbol	moduleColor	geneSymbol	moduleColor	geneSymbol
yellow	Mona_5295	turquoise	Mona_1780	skyblue	Mona_1394	darkgrey	Mona_4919	cyan	Mona_7305	darkgrey	Mona_4919	skyblue	Mona_1394	turquoise	Mona_1780	greenyellow	Mona_6251	greenyellow	Mona_6251
yellow	Mona_0960	turquoise	Mona_2005	skyblue	Mona_0554	darkgrey	Mona_4920	cyan	Mona_6195	darkgrey	Mona_4920	skyblue	Mona_0554	turquoise	Mona_2005	greenyellow	Mona_4614	greenyellow	Mona_4614
yellow	Mona_5046	turquoise	Mona_1643	skyblue	Mona_4468	darkgrey	Mona_4229	cyan	Mona_4982	darkgrey	Mona_4229	skyblue	Mona_4468	turquoise	Mona_1643	greenyellow	Mona_0408	greenyellow	Mona_0408
yellow	Mona_6580	turquoise	Mona_2421	skyblue	Mona_3592	darkgrey	Mona_3215	cyan	Mona_1649	darkgrey	Mona_3215	skyblue	Mona_3592	turquoise	Mona_2421	greenyellow	Mona_1478	greenyellow	Mona_1478
yellow	Mona_4524	turquoise	Mona_4419	skyblue	Mona_2656	darkgrey	Mona_4077	cyan	Mona_5145	darkgrey	Mona_4077	skyblue	Mona_2656	turquoise	Mona_4419	greenyellow	Mona_1554	greenyellow	Mona_1554
yellow	Mona_5144	turquoise	Mona_2802	skyblue	Mona_0454	darkgrey	Mona_1862	cyan	Mona_0191	darkgrey	Mona_1862	skyblue	Mona_0454	turquoise	Mona_2802	greenyellow	Mona_4294	greenyellow	Mona_4294
yellow	Mona_5449	turquoise	Mona_4151	skyblue	Mona_0912	darkgrey	Mona_1324	cyan	Mona_1083	darkgrey	Mona_1324	skyblue	Mona_0912	turquoise	Mona_4151	greenyellow	Mona_5731	greenyellow	Mona_5731
yellow	Mona_2782	turquoise	Mona_0088	skyblue	Mona_2704	darkgrey	Mona_4026	cyan	Mona_4145	darkgrey	Mona_4026	skyblue	Mona_2704	turquoise	Mona_0088	greenyellow	Mona_6583	greenyellow	Mona_6583
yellow	Mona_3360	turquoise	Mona_2619	skyblue	Mona_1441	darkgrey	Mona_1068	cyan	Mona_2956	darkgrey	Mona_1068	skyblue	Mona_1441	turquoise	Mona_2619	greenyellow	Mona_6073	greenyellow	Mona_6073
yellow	Mona_7124	turquoise	Mona_5430	skyblue	Mona_0896	darkgrey	Mona_3084	cyan	Mona_6666	darkgrey	Mona_3084	skyblue	Mona_0896	turquoise	Mona_5430	greenyellow	Mona_7037	greenyellow	Mona_7037
yellow	Mona_5320	turquoise	Mona_7250	skyblue	Mona_5509	darkgrey	Mona_4155	cyan	Mona_3574	darkgrey	Mona_4155	skyblue	Mona_5509	turquoise	Mona_7250	greenyellow	Mona_4390	greenyellow	Mona_4390
yellow	Mona_3340	turquoise	Mona_6345	skyblue	Mona_1443	darkgrey	Mona_6735	cyan	Mona_1165	darkgrey	Mona_6735	skyblue	Mona_1443	turquoise	Mona_6345	greenyellow	Mona_0666	greenyellow	Mona_0666
yellow	Mona_5448	turquoise	Mona_2420	skyblue	Mona_6644	darkgrey	Mona_2283	cyan	Mona_3155	darkgrey	Mona_2283	skyblue	Mona_6644	turquoise	Mona_2420	greenyellow	Mona_6658	greenyellow	Mona_6658
yellow	Mona_5068	turquoise	Mona_2563	skyblue	Mona_3657	darkgrey	Mona_5735	cyan	Mona_5090	darkgrey	Mona_5735	skyblue	Mona_3657	turquoise	Mona_2563	greenyellow	Mona_6729	greenyellow	Mona_6729
yellow	Mona_5194	turquoise	Mona_4738	skyblue	Mona_3085	darkgrey	Mona_1930	cyan	Mona_0582	darkgrey	Mona_1930	skyblue	Mona_3085	turquoise	Mona_4738	greenyellow	Mona_3862	greenyellow	Mona_3862
yellow	Mona_3166	turquoise	Mona_2953	skyblue	Mona_2338	darkgrey	Mona_3949	cyan	Mona_2273	darkgrey	Mona_3949	skyblue	Mona_2338	turquoise	Mona_2953	greenyellow	Mona_0126	greenyellow	Mona_0126
yellow	Mona_3480	turquoise	Mona_6304	skyblue	Mona_7129	darkgrey	Mona_4764	cyan	Mona_2643	darkgrey	Mona_4764	skyblue	Mona_7129	turquoise	Mona_6304	greenyellow	Mona_5031	greenyellow	Mona_5031
yellow	Mona_3458	turquoise	Mona_0754	skyblue	Mona_5089	darkgrey	Mona_2920	cyan	Mona_0801	darkgrey	Mona_2920	skyblue	Mona_5089	turquoise	Mona_0754	greenyellow	Mona_0840	greenyellow	Mona_0840
yellow	Mona_5613	turquoise	Mona_4924	skyblue	Mona_6642	darkgrey	Mona_0476	cyan	Mona_0121	darkgrey	Mona_0476	skyblue	Mona_6642	turquoise	Mona_4924	greenyellow	Mona_5889	greenyellow	Mona_5889
yellow	Mona_7441	turquoise	Mona_3831	skyblue	Mona_7386	darkgrey	Mona_2335	cyan	Mona_1449	darkgrey	Mona_2335	skyblue	Mona_7386	turquoise	Mona_3831	greenyellow	Mona_1850	greenyellow	Mona_1850
yellow	Mona_5761	turquoise	Mona_1121	skyblue	Mona_1472	darkgrey	Mona_7032	cyan	Mona_3646	darkgrey	Mona_7032	skyblue	Mona_1472	turquoise	Mona_1121	greenyellow	Mona_1151	greenyellow	Mona_1151
yellow	Mona_4303	turquoise	Mona_6125	skyblue	Mona_6765	darkgrey	Mona_5842	cyan	Mona_0841	darkgrey	Mona_5842	skyblue	Mona_6765	turquoise	Mona_6125	greenyellow	Mona_3335	greenyellow	Mona_3335
yellow	Mona_0068	turquoise	Mona_2710	skyblue	Mona_4689	darkgrey	Mona_6263	cyan	Mona_1176	darkgrey	Mona_6263	skyblue	Mona_4689	turquoise	Mona_2710	greenyellow	Mona_7011	greenyellow	Mona_7011
yellow	Mona_7245	turquoise	Mona_2947	skyblue	Mona_1844	darkgrey	Mona_2195	cyan	Mona_4695	darkgrey	Mona_2195	skyblue	Mona_1844	turquoise	Mona_2947	greenyellow	Mona_5309	greenyellow	Mona_5309
yellow	Mona_1461	turquoise	Mona_3273			darkgrey	Mona_4598	cyan	Mona_6297	darkgrey	Mona_4598	tan	Mona_6620	turquoise	Mona_3273	greenyellow	Mona_0826	greenyellow	Mona_0826
yellow	Mona_0115	turquoise	Mona_2306			darkgrey	Mona_2495	cyan	Mona_5146	darkgrey	Mona_2495	tan	Mona_4409	turquoise	Mona_2306	greenyellow	Mona_6862	greenyellow	Mona_6862
yellow	Mona_0579	turquoise	Mona_7472			darkgrey	Mona_1298	cyan	Mona_4146	darkgrey	Mona_1298	tan	Mona_7478	turquoise	Mona_7472	greenyellow	Mona_2240	greenyellow	Mona_2240
yellow	Mona_5354	turquoise	Mona_4768			darkgrey	Mona_4934	cyan	Mona_6708	darkgrey	Mona_4934	tan	Mona_0555	turquoise	Mona_4768	greenyellow	Mona_7134	greenyellow	Mona_7134
yellow	Mona_1080	turquoise	Mona_3332			darkgrey	Mona_3644	cyan	Mona_1770	darkgrey	Mona_3644	tan	Mona_4361	turquoise	Mona_3332	greenyellow	Mona_0285	greenyellow	Mona_0285
yellow	Mona_1242	turquoise	Mona_7070			darkgrey	Mona_0516	cyan	Mona_2928	darkgrey	Mona_0516	tan	Mona_0184	turquoise	Mona_7070	greenyellow	Mona_7287	greenyellow	Mona_7287
yellow	Mona_2834	turquoise	Mona_5360			darkred	Mona_3698	cyan	Mona_6972	darkred	Mona_3698	tan	Mona_2867	turquoise	Mona_5360	greenyellow	Mona_6399	greenyellow	Mona_6399
yellow	Mona_6730	turquoise	Mona_1542			darkred	Mona_4989	cyan	Mona_7246	darkred	Mona_4989	tan	Mona_5730	turquoise	Mona_1542	greenyellow	Mona_5959	greenyellow	Mona_5959
yellow	Mona_1673	turquoise	Mona_5489			darkred	Mona_6603	cyan	Mona_1387	darkred	Mona_6603	tan	Mona_0187	turquoise	Mona_5489	greenyellow	Mona_5952	greenyellow	Mona_5952
yellow	Mona_5858	turquoise	Mona_3536			darkred	Mona_0292	cyan	Mona_2382	darkred	Mona_0292	tan	Mona_5025	turquoise	Mona_3536	greenyellow	Mona_0691	greenyellow	Mona_0691
yellow	Mona_2022	turquoise	Mona_6321			darkred	Mona_6317	cyan	Mona_5254	darkred	Mona_6317	tan	Mona_0434	turquoise	Mona_6321	greenyellow	Mona_0543	greenyellow	Mona_0543
yellow	Mona_5680	turquoise	Mona_1504			darkred	Mona_6602	cyan	Mona_1342	darkred	Mona_6602	tan	Mona_1876	turquoise	Mona_1504	greenyellow	Mona_6511	greenyellow	Mona_6511
yellow	Mona_4370	turquoise	Mona_5953			darkred	Mona_0293	cyan	Mona_7425	darkred	Mona_0293	tan	Mona_5808	turquoise	Mona_5953	greenyellow	Mona_6164	greenyellow	Mona_6164
yellow	Mona_3557	turquoise	Mona_5883			darkred	Mona_7408	cyan	Mona_6925	darkred	Mona_7408	tan	Mona_4821	turquoise	Mona_5883	greenyellow	Mona_3813	greenyellow	Mona_3813
yellow	Mona_6507	turquoise	Mona_7089			darkred	Mona_7392	cyan	Mona_1041	darkred	Mona_7392	tan	Mona_1153	turquoise	Mona_7089	greenyellow	Mona_7239	greenyellow	Mona_7239
yellow	Mona_6567	turquoise	Mona_0196			darkred	Mona_3331	cyan	Mona_0848	darkred	Mona_3331	tan	Mona_2944	turquoise	Mona_0196	greenyellow	Mona_7141	greenyellow	Mona_7141
yellow	Mona_1846	turquoise	Mona_2331			darkred	Mona_7428	cyan	Mona_4958	darkred	Mona_7428	tan	Mona_3988	turquoise	Mona_2331	greenyellow	Mona_3609	greenyellow	Mona_3609
yellow	Mona_0503	turquoise	Mona_1503			darkred	Mona_5459	cyan	Mona_6064	darkred	Mona_5459	tan	Mona_6922	turquoise	Mona_1503	greenyellow	Mona_6423	greenyellow	Mona_6423
yellow	Mona_3456	turquoise	Mona_6502			darkred	Mona_4311	cyan	Mona_6323	darkred	Mona_4311	tan	Mona_6152	turquoise	Mona_6502	greenyellow	Mona_2504	greenyellow	Mona_2504
yellow	Mona_3039	turquoise	Mona_3745			darkred	Mona_7039	cyan	Mona_3647	darkred	Mona_7039	tan	Mona_4082	turquoise	Mona_3745	greenyellow	Mona_5783	greenyellow	Mona_5783
yellow	Mona_4552	turquoise	Mona_1835			darkred	Mona_1680	cyan	Mona_3399	darkred	Mona_1680	tan	Mona_7459	turquoise	Mona_1835	greenyellow	Mona_5335	greenyellow	Mona_5335
yellow	Mona_1052	turquoise	Mona_5342			darkred	Mona_5214	cyan	Mona_5620	darkred	Mona_5214	tan	Mona_5200	turquoise	Mona_5342	greenyellow	Mona_2055	greenyellow	Mona_2055
yellow	Mona_4411	turquoise	Mona_2898			darkred	Mona_1104	cyan	Mona_6868	darkred	Mona_1104	tan	Mona_3757	turquoise	Mona_2898	greenyellow	Mona_2970	greenyellow	Mona_2970
yellow	Mona_6231	turquoise	Mona_4536			darkred	Mona_1451	cyan	Mona_5409	darkred	Mona_1451	tan	Mona_2196	turquoise	Mona_4536	greenyellow	Mona_0219	greenyellow	Mona_0219
yellow	Mona_7006	turquoise	Mona_1544			darkred	Mona_6537	cyan	Mona_0993	darkred	Mona_6537	tan	Mona_1624	turquoise	Mona_1544	greenyellow	Mona_5429	greenyellow	Mona_5429
yellow	Mona_6656	turquoise	Mona_2711			darkred	Mona_0568	cyan	Mona_4349	darkred	Mona_0568	tan	Mona_3079	turquoise	Mona_2711	greenyellow	Mona_0819	greenyellow	Mona_0819
yellow	Mona_0319	turquoise	Mona_4596			darkred	Mona_3709	cyan	Mona_2661	darkred	Mona_3709	tan	Mona_1268	turquoise	Mona_4596	greenyellow	Mona_6071	greenyellow	Mona_6071
yellow	Mona_2015	turquoise	Mona_1226			darkred	Mona_0861	cyan	Mona_7036	darkred	Mona_0861	tan	Mona_1762	turquoise	Mona_1226	greenyellow	Mona_2232	greenyellow	Mona_2232
yellow	Mona_4032	turquoise	Mona_4796			darkred	Mona_2746	cyan	Mona_7426	darkred	Mona_2746	tan	Mona_3352	turquoise	Mona_4796	greenyellow	Mona_1839	greenyellow	Mona_1839
yellow	Mona_6434	turquoise	Mona_2776			darkred	Mona_1860	cyan	Mona_0945	darkred	Mona_1860	tan	Mona_6298	turquoise	Mona_2776	greenyellow	Mona_0600	greenyellow	Mona_0600
yellow	Mona_6543	turquoise	Mona_3912			darkred	Mona_3927	cyan	Mona_2781	darkred	Mona_3927	tan	Mona_5600	turquoise	Mona_3912	greenyellow	Mona_6959	greenyellow	Mona_6959
yellow	Mona_0970	turquoise	Mona_3945			darkred	Mona_3866	cyan	Mona_1807	darkred	Mona_3866	tan	Mona_3888	turquoise	Mona_3945	greenyellow	Mona_0173	greenyellow	Mona_0173
yellow	Mona_4357	turquoise	Mona_2521			darkred	Mona_2032	cyan	Mona_5142	darkred	Mona_2032	tan	Mona_0647	turquoise	Mona_2521	greenyellow	Mona_4665	greenyellow	Mona_4665
yellow	Mona_0931	turquoise	Mona_6101			darkred	Mona_2072	cyan	Mona_1439	darkred	Mona_2072	tan	Mona_0421	turquoise	Mona_6101	greenyellow	Mona_5896	greenyellow	Mona_5896
yellow	Mona_0560	turquoise	Mona_2075			darkred	Mona_6083	cyan	Mona_5876	darkred	Mona_6083	tan	Mona_1760	turquoise	Mona_2075	greenyellow	Mona_0930	greenyellow	Mona_0930
yellow	Mona_0253	turquoise	Mona_1192			darkred	Mona_3022	cyan	Mona_0189	darkred	Mona_3022	tan	Mona_4315	turquoise	Mona_1192	greenyellow	Mona_5397	greenyellow	Mona_5397
yellow	Mona_4675	turquoise	Mona_0657			darkred	Mona_1019	skyblue	Mona_1394	darkred	Mona_1019	tan	Mona_4087	turquoise	Mona_0657	greenyellow	Mona_1661	greenyellow	Mona_1661
yellow	Mona_5768	turquoise	Mona_2655			darkred	Mona_0481	skyblue	Mona_0554	darkred	Mona_0481	tan	Mona_6912	turquoise	Mona_2655	greenyellow	Mona_3850	greenyellow	Mona_3850
yellow	Mona_2773	turquoise	Mona_0630			darkred	Mona_6084	skyblue	Mona_4468	darkred	Mona_6084	tan	Mona_3543	turquoise	Mona_0630	greenyellow	Mona_3550	greenyellow	Mona_3550
yellow	Mona_0649	turquoise	Mona_6639			darkred	Mona_4633	skyblue	Mona_3592	darkred	Mona_4633	tan	Mona_3952	turquoise	Mona_6639	greenyellow	Mona_4921	greenyellow	Mona_4921
yellow	Mona_3454	turquoise	Mona_2780			darkred	Mona_2823	skyblue	Mona_2656	darkred	Mona_2823	tan	Mona_4115	turquoise	Mona_2780	greenyellow	Mona_3449	greenyellow	Mona_3449
yellow	Mona_3528	turquoise	Mona_0521					skyblue	Mona_0454	salmon	Mona_7075	tan	Mona_5569	turquoise	Mona_0521	greenyellow	Mona_5437	greenyellow	Mona_5437
yellow	Mona_5777	turquoise	Mona_3586					skyblue	Mona_0912	salmon	Mona_4780	tan	Mona_5106	turquoise	Mona_3586	greenyellow	Mona_4110	greenyellow	Mona_4110
yellow	Mona_1006	turquoise	Mona_4923					skyblue	Mona_2704	salmon	Mona_2484	tan	Mona_5416	turquoise	Mona_4923	greenyellow	Mona_0464	greenyellow	Mona_0464
yellow	Mona_4346	turquoise	Mona_2378					skyblue	Mona_1441	salmon	Mona_6279	tan	Mona_6401	turquoise	Mona_2378	greenyellow	Mona_1034	greenyellow	Mona_1034
yellow	Mona_7315	turquoise	Mona_2213					skyblue	Mona_0896	salmon	Mona_0363	tan	Mona_0971	turquoise	Mona_2213	greenyellow	Mona_2938	greenyellow	Mona_2938
yellow	Mona_4091	turquoise	Mona_0337					skyblue	Mona_5509	salmon	Mona_6647	tan	Mona_5611	turquoise	Mona_0337	greenyellow	Mona_1875	greenyellow	Mona_1875
yellow	Mona_2715	turquoise	Mona_5548					skyblue	Mona_1443	salmon	Mona_1292	tan	Mona_2076	turquoise	Mona_5548	greenyellow	Mona_4822	greenyellow	Mona_4822
yellow	Mona_5809	turquoise	Mona_5392					skyblue	Mona_6644	salmon	Mona_3315	tan	Mona_7206	turquoise	Mona_5392	greenyellow	Mona_4620	greenyellow	Mona_4620
yellow	Mona_1570	turquoise	Mona_6783					skyblue	Mona_3657	salmon	Mona_0479	tan	Mona_7276	turquoise	Mona_6783	greenyellow	Mona_7242	greenyellow	Mona_7242
yellow	Mona_1467	turquoise	Mona_7463					skyblue	Mona_3085	salmon	Mona_6503	tan	Mona_4606	turquoise	Mona_7463	greenyellow	Mona_0979	greenyellow	Mona_0979
yellow	Mona_5651	turquoise	Mona_0599					skyblue	Mona_2338	salmon	Mona_5361	tan	Mona_2702	turquoise	Mona_0599	greenyellow	Mona_3321	greenyellow	Mona_3321
yellow	Mona_1479	turquoise	Mona_1611					skyblue	Mona_7129	salmon	Mona_6488	tan	Mona_2174	turquoise	Mona_1611	greenyellow	Mona_2194	greenyellow	Mona_2194
yellow	Mona_3901	turquoise	Mona_2302					skyblue	Mona_5089	salmon	Mona_3281	tan	Mona_7050	turquoise	Mona_2302	greenyellow	Mona_7453	greenyellow	Mona_7453
yellow	Mona_6099	turquoise	Mona_2200					skyblue	Mona_6642	salmon	Mona_0456	tan	Mona_3931	turquoise	Mona_2200	greenyellow	Mona_1343	greenyellow	Mona_1343
yellow	Mona_1349	turquoise	Mona_7447					skyblue	Mona_7386	salmon	Mona_5425	tan	Mona_1695	turquoise	Mona_7447	greenyellow	Mona_5469	greenyellow	Mona_5469
yellow	Mona_3861	turquoise	Mona_2600					skyblue	Mona_1472	salmon	Mona_0916	tan	Mona_3731	turquoise	Mona_2600	greenyellow	Mona_0290	greenyellow	Mona_0290
yellow	Mona_6447	turquoise	Mona_3856					skyblue	Mona_6765	salmon	Mona_3316	tan	Mona_4616	turquoise	Mona_3856	greenyellow	Mona_6604	greenyellow	Mona_6604
yellow	Mona_2449	turquoise	Mona_2657					skyblue	Mona_4689	salmon	Mona_4528	tan	Mona_6043	turquoise	Mona_2657	greenyellow	Mona_0109	greenyellow	Mona_0109
yellow	Mona_2805	turquoise	Mona_5980					skyblue	Mona_1844	salmon	Mona_0066	tan	Mona_5261	turquoise	Mona_5980	greenyellow	Mona_1419	greenyellow	Mona_1419
yellow	Mona_5406	turquoise	Mona_0957							salmon	Mona_1373	tan	Mona_0943	turquoise	Mona_0957	greenyellow	Mona_6139	greenyellow	Mona_6139
yellow	Mona_5285	turquoise	Mona_3578							salmon	Mona_6706	tan	Mona_5116	turquoise	Mona_3578	greenyellow	Mona_4628	greenyellow	Mona_4628
yellow	Mona_6516	turquoise	Mona_4157							salmon	Mona_0174	tan	Mona_2349	turquoise	Mona_4157	greenyellow	Mona_1341	greenyellow	Mona_1341
yellow	Mona_1264	turquoise	Mona_3450							salmon	Mona_4558	tan	Mona_4617	turquoise	Mona_3450	greenyellow	Mona_3689	greenyellow	Mona_3689
yellow	Mona_5686	turquoise	Mona_7049							salmon	Mona_1361	tan	Mona_0643	turquoise	Mona_7049			purple	Mona_5535
yellow	Mona_1435	turquoise	Mona_0542							salmon	Mona_2735	tan	Mona_6655	turquoise	Mona_0542			purple	Mona_4435
yellow	Mona_1097	turquoise	Mona_1421							salmon	Mona_2809	tan	Mona_0816	turquoise	Mona_1421			purple	Mona_1614
yellow	Mona_4284	turquoise	Mona_2060							salmon	Mona_4099	tan	Mona_6382	turquoise	Mona_2060			purple	Mona_5368
yellow	Mona_4752	turquoise	Mona_0797							salmon	Mona_6406	tan	Mona_1263	turquoise	Mona_0797			purple	Mona_0084
yellow	Mona_2887	turquoise	Mona_3560							salmon	Mona_6506	tan	Mona_1927	turquoise	Mona_3560			purple	Mona_2589
yellow	Mona_5966	turquoise	Mona_3325							salmon	Mona_3966	tan	Mona_5113	turquoise	Mona_3325			purple	Mona_6916
yellow	Mona_5823	turquoise	Mona_6131							salmon	Mona_4493	tan	Mona_2222	turquoise	Mona_6131			purple	Mona_5228
yellow	Mona_2045	turquoise	Mona_0663							salmon	Mona_4640	tan	Mona_6008	turquoise	Mona_0663			purple	Mona_3367
yellow	Mona_1125	turquoise	Mona_1516							salmon	Mona_2667	tan	Mona_5092	turquoise	Mona_1516			purple	Mona_3341
yellow	Mona_3529	turquoise	Mona_4186							salmon	Mona_3113	tan	Mona_4624	turquoise	Mona_4186			purple	Mona_4962
yellow	Mona_6814	turquoise	Mona_2890							salmon	Mona_7219	tan	Mona_0251	turquoise	Mona_2890			purple	Mona_2567
yellow	Mona_3656	turquoise	Mona_6373							salmon	Mona_1008	tan	Mona_0899	turquoise	Mona_6373			purple	Mona_5822
yellow	Mona_4985	turquoise	Mona_6476							salmon	Mona_0557	tan	Mona_6913	turquoise	Mona_6476			purple	Mona_2978
yellow	Mona_6590	turquoise	Mona_5230							salmon	Mona_7202	tan	Mona_1534	turquoise	Mona_5230			purple	Mona_2516
yellow	Mona_6070	turquoise	Mona_5067							salmon	Mona_5659	tan	Mona_2493	turquoise	Mona_5067			purple	Mona_7260
yellow	Mona_5750	turquoise	Mona_3123							salmon	Mona_2485	tan	Mona_3369	turquoise	Mona_3123			purple	Mona_0719
yellow	Mona_0526	turquoise	Mona_4407							salmon	Mona_6877	tan	Mona_6678	turquoise	Mona_4407			purple	Mona_1926
yellow	Mona_4647	turquoise	Mona_5453							salmon	Mona_4639	tan	Mona_4940	turquoise	Mona_5453			purple	Mona_5483
yellow	Mona_0664	turquoise	Mona_6689							salmon	Mona_7102	tan	Mona_1095	turquoise	Mona_6689			purple	Mona_4225
yellow	Mona_1693	turquoise	Mona_5047							salmon	Mona_1915	tan	Mona_0774	turquoise	Mona_5047			purple	Mona_5396
yellow	Mona_1374	turquoise	Mona_3660							salmon	Mona_0137	tan	Mona_3980	turquoise	Mona_3660			purple	Mona_6473
yellow	Mona_6320	turquoise	Mona_1559							salmon	Mona_0864	tan	Mona_4629	turquoise	Mona_1559			purple	Mona_1626
yellow	Mona_0493	turquoise	Mona_1078							salmon	Mona_6218	tan	Mona_0012	turquoise	Mona_1078			purple	Mona_3368
yellow	Mona_1672	turquoise	Mona_2916							salmon	Mona_1456			turquoise	Mona_2916			purple	Mona_7223
yellow	Mona_0468	turquoise	Mona_3537							salmon	Mona_1168			turquoise	Mona_3537			purple	Mona_1536
yellow	Mona_0639	turquoise	Mona_6224							salmon	Mona_5343			turquoise	Mona_6224			purple	Mona_2225
yellow	Mona_6785	turquoise	Mona_7236							salmon	Mona_0914			turquoise	Mona_7236			purple	Mona_5788
yellow	Mona_4036	turquoise	Mona_4096							salmon	Mona_2316			turquoise	Mona_4096			purple	Mona_7307
yellow	Mona_0831	turquoise	Mona_2442							salmon	Mona_1781			turquoise	Mona_2442			purple	Mona_4039
yellow	Mona_5455	turquoise	Mona_4027							salmon	Mona_4369			turquoise	Mona_4027			purple	Mona_2960
yellow	Mona_0359	turquoise	Mona_4184							salmon	Mona_4190			turquoise	Mona_4184			purple	Mona_5607
yellow	Mona_4149	turquoise	Mona_4678							salmon	Mona_2645			turquoise	Mona_4678			purple	Mona_3518
yellow	Mona_6691	turquoise	Mona_7340							salmon	Mona_3393			turquoise	Mona_7340			purple	Mona_3180
yellow	Mona_6301	turquoise	Mona_0602							salmon	Mona_3134			turquoise	Mona_0602			purple	Mona_6480
yellow	Mona_2474	turquoise	Mona_6111							salmon	Mona_2648			turquoise	Mona_6111			purple	Mona_4522
yellow	Mona_3554	turquoise	Mona_4333							salmon	Mona_5847			turquoise	Mona_4333			purple	Mona_0324
yellow	Mona_7220	turquoise	Mona_0428							salmon	Mona_3530			turquoise	Mona_0428			purple	Mona_5965
yellow	Mona_6325	turquoise	Mona_3893							salmon	Mona_5440			turquoise	Mona_3893			purple	Mona_4848
yellow	Mona_2803	turquoise	Mona_2475							salmon	Mona_6943			turquoise	Mona_2475			purple	Mona_1050
yellow	Mona_7306	turquoise	Mona_5081							salmon	Mona_2092			turquoise	Mona_5081			purple	Mona_2007
yellow	Mona_3795	turquoise	Mona_0828							salmon	Mona_6028			turquoise	Mona_0828			purple	Mona_1468
yellow	Mona_6341	turquoise	Mona_0729							salmon	Mona_4578			turquoise	Mona_0729			purple	Mona_2054
yellow	Mona_1843	turquoise	Mona_5900							salmon	Mona_5132			turquoise	Mona_5900			purple	Mona_5526
yellow	Mona_0721	turquoise	Mona_2644							salmon	Mona_6276			turquoise	Mona_2644			purple	Mona_5294
yellow	Mona_5407	turquoise	Mona_2301							salmon	Mona_2368			turquoise	Mona_2301			purple	Mona_6621
yellow	Mona_3402	turquoise	Mona_6132											turquoise	Mona_6132			purple	Mona_5736
yellow	Mona_7292	turquoise	Mona_3284											turquoise	Mona_3284			purple	Mona_2734
yellow	Mona_3752	turquoise	Mona_1756											turquoise	Mona_1756			purple	Mona_5331
yellow	Mona_1368	turquoise	Mona_2362											turquoise	Mona_2362			purple	Mona_5644
yellow	Mona_1452	turquoise	Mona_0511											turquoise	Mona_0511			purple	Mona_1088
yellow	Mona_2695	turquoise	Mona_1112											turquoise	Mona_1112			purple	Mona_1417
yellow	Mona_7208	turquoise	Mona_4425											turquoise	Mona_4425			purple	Mona_6661
yellow	Mona_4701	turquoise	Mona_2250											turquoise	Mona_2250			purple	Mona_3301
yellow	Mona_6854	turquoise	Mona_7317											turquoise	Mona_7317			purple	Mona_5892
yellow	Mona_1466	turquoise	Mona_2891											turquoise	Mona_2891			purple	Mona_4245
yellow	Mona_1477	turquoise	Mona_1157											turquoise	Mona_1157			purple	Mona_7151
yellow	Mona_5732	turquoise	Mona_3210											turquoise	Mona_3210			purple	Mona_5260
yellow	Mona_5492	turquoise	Mona_7107											turquoise	Mona_7107			purple	Mona_6932
yellow	Mona_6849	turquoise	Mona_6551											turquoise	Mona_6551			purple	Mona_7152
yellow	Mona_1665	turquoise	Mona_0118											turquoise	Mona_0118			purple	Mona_3376
yellow	Mona_7417	turquoise	Mona_1074											turquoise	Mona_1074			purple	Mona_5241
yellow	Mona_4551	turquoise	Mona_0950											turquoise	Mona_0950			purple	Mona_6106
yellow	Mona_4507	turquoise	Mona_2391											turquoise	Mona_2391			purple	Mona_1791
yellow	Mona_6162	turquoise	Mona_1409											turquoise	Mona_1409			purple	Mona_6253
yellow	Mona_7322	turquoise	Mona_1161											turquoise	Mona_1161			purple	Mona_3266
yellow	Mona_2046	turquoise	Mona_6428											turquoise	Mona_6428			purple	Mona_5775
yellow	Mona_1365	turquoise	Mona_1829											turquoise	Mona_1829			purple	Mona_2470
yellow	Mona_1804	turquoise	Mona_1202											turquoise	Mona_1202			purple	Mona_6554
yellow	Mona_2039	turquoise	Mona_0781											turquoise	Mona_0781			purple	Mona_4719
yellow	Mona_3892	turquoise	Mona_1225											turquoise	Mona_1225			purple	Mona_0785
yellow	Mona_6140	turquoise	Mona_3898											turquoise	Mona_3898			purple	Mona_2939
yellow	Mona_6016	turquoise	Mona_0959											turquoise	Mona_0959			purple	Mona_4589
yellow	Mona_0442	turquoise	Mona_4102											turquoise	Mona_4102			purple	Mona_2544
yellow	Mona_1288	turquoise	Mona_2289											turquoise	Mona_2289			purple	Mona_6640
yellow	Mona_7415	turquoise	Mona_0448											turquoise	Mona_0448			purple	Mona_1986
yellow	Mona_3777	turquoise	Mona_1972											turquoise	Mona_1972			purple	Mona_7302
yellow	Mona_0558	turquoise	Mona_6238											turquoise	Mona_6238			purple	Mona_4935
yellow	Mona_1932	turquoise	Mona_3738											turquoise	Mona_3738			purple	Mona_1771
yellow	Mona_1816	turquoise	Mona_0180											turquoise	Mona_0180			purple	Mona_5419
yellow	Mona_2674	turquoise	Mona_3824											turquoise	Mona_3824			purple	Mona_0749
yellow	Mona_2280	turquoise	Mona_5386											turquoise	Mona_5386			purple	Mona_6799
yellow	Mona_0029	turquoise	Mona_6800											turquoise	Mona_6800			purple	Mona_7443
yellow	Mona_5854	turquoise	Mona_1971											turquoise	Mona_1971			purple	Mona_4990
yellow	Mona_5638	turquoise	Mona_5506											turquoise	Mona_5506			purple	Mona_0107
yellow	Mona_1878	turquoise	Mona_6444											turquoise	Mona_6444			purple	Mona_2848
yellow	Mona_5220	turquoise	Mona_4302											turquoise	Mona_4302			purple	Mona_3148
yellow	Mona_2098	turquoise	Mona_6363											turquoise	Mona_6363			purple	Mona_0112
yellow	Mona_3513	turquoise	Mona_3419											turquoise	Mona_3419			purple	Mona_5963
yellow	Mona_1065	turquoise	Mona_7172											turquoise	Mona_7172			purple	Mona_6508
yellow	Mona_4275	turquoise	Mona_1848											turquoise	Mona_1848			purple	Mona_7199
yellow	Mona_6827	turquoise	Mona_2693											turquoise	Mona_2693			purple	Mona_4327
yellow	Mona_2460	turquoise	Mona_4662											turquoise	Mona_4662			purple	Mona_7385
yellow	Mona_4956	turquoise	Mona_0449											turquoise	Mona_0449			purple	Mona_3649
yellow	Mona_3222	turquoise	Mona_4786											turquoise	Mona_4786			purple	Mona_2959
yellow	Mona_2211	turquoise	Mona_3702											turquoise	Mona_3702			purple	Mona_2723
yellow	Mona_5103	turquoise	Mona_1655											turquoise	Mona_1655			purple	Mona_0965
yellow	Mona_2822	turquoise	Mona_6464											turquoise	Mona_6464			purple	Mona_4896
yellow	Mona_0769	turquoise	Mona_1306											turquoise	Mona_1306			purple	Mona_6082
yellow	Mona_4788	turquoise	Mona_6421											turquoise	Mona_6421			purple	Mona_3916
yellow	Mona_4289	turquoise	Mona_0098											turquoise	Mona_0098			purple	Mona_1442
yellow	Mona_5178	turquoise	Mona_1205											turquoise	Mona_1205			purple	Mona_4888
yellow	Mona_0395	turquoise	Mona_4542											turquoise	Mona_4542			purple	Mona_6952
yellow	Mona_0364	turquoise	Mona_3153											turquoise	Mona_3153			purple	Mona_3773
yellow	Mona_2471	turquoise	Mona_4769											turquoise	Mona_4769			purple	Mona_2186
yellow	Mona_3900	turquoise	Mona_2718											turquoise	Mona_2718			purple	Mona_5370
yellow	Mona_2951	turquoise	Mona_3080											turquoise	Mona_3080			purple	Mona_7342
yellow	Mona_3737	turquoise	Mona_3711											turquoise	Mona_3711			purple	Mona_5999
yellow	Mona_4625	turquoise	Mona_2987											turquoise	Mona_2987			purple	Mona_5438
yellow	Mona_0160	turquoise	Mona_1548											turquoise	Mona_1548			purple	Mona_4538
yellow	Mona_2014	turquoise	Mona_6257											turquoise	Mona_6257			purple	Mona_6018
yellow	Mona_4699	turquoise	Mona_6698											turquoise	Mona_6698			purple	Mona_3300
yellow	Mona_5525	turquoise	Mona_4362											turquoise	Mona_4362			purple	Mona_6107
yellow	Mona_0248	turquoise	Mona_4595											turquoise	Mona_4595			purple	Mona_0252
yellow	Mona_7084	turquoise	Mona_2400											turquoise	Mona_2400			purple	Mona_6945
yellow	Mona_4312	turquoise	Mona_5316											turquoise	Mona_5316			purple	Mona_6307
yellow	Mona_4379	turquoise	Mona_0492											turquoise	Mona_0492			purple	Mona_4928
yellow	Mona_2855	turquoise	Mona_3746											turquoise	Mona_3746			purple	Mona_5693
yellow	Mona_0807	turquoise	Mona_0798											turquoise	Mona_0798			purple	Mona_6832
yellow	Mona_0652	turquoise	Mona_5362											turquoise	Mona_5362			purple	Mona_4101
yellow	Mona_3311	turquoise	Mona_4285											turquoise	Mona_4285			purple	Mona_1420
yellow	Mona_4506	turquoise	Mona_5572											turquoise	Mona_5572			purple	Mona_2578
yellow	Mona_1103	turquoise	Mona_0844											turquoise	Mona_0844			purple	Mona_5224
yellow	Mona_3054	turquoise	Mona_4371											turquoise	Mona_4371			purple	Mona_1535
yellow	Mona_0936	turquoise	Mona_4328											turquoise	Mona_4328			purple	Mona_2745
yellow	Mona_7081	turquoise	Mona_3017											turquoise	Mona_3017			purple	Mona_4042
yellow	Mona_4380	turquoise	Mona_0318											turquoise	Mona_0318			purple	Mona_4230
yellow	Mona_7290	turquoise	Mona_1893											turquoise	Mona_1893			purple	Mona_2870
yellow	Mona_1154	turquoise	Mona_1495											turquoise	Mona_1495			purple	Mona_6875
yellow	Mona_5695	turquoise	Mona_0656											turquoise	Mona_0656			purple	Mona_3641
yellow	Mona_5363	turquoise	Mona_6331											turquoise	Mona_6331			purple	Mona_5271
yellow	Mona_3983	turquoise	Mona_5586											turquoise	Mona_5586			purple	Mona_2369
yellow	Mona_4626	turquoise	Mona_2525											turquoise	Mona_2525			purple	Mona_5413
yellow	Mona_1360	turquoise	Mona_3615											turquoise	Mona_3615			purple	Mona_1907
yellow	Mona_0621	turquoise	Mona_0714											turquoise	Mona_0714			purple	Mona_1583
yellow	Mona_3029	turquoise	Mona_5565											turquoise	Mona_5565			purple	Mona_3318
yellow	Mona_6275	turquoise	Mona_6171											turquoise	Mona_6171			purple	Mona_2756
yellow	Mona_5005	turquoise	Mona_5724											turquoise	Mona_5724			purple	Mona_3526
yellow	Mona_6942	turquoise	Mona_6122											turquoise	Mona_6122			purple	Mona_3082
yellow	Mona_5300	turquoise	Mona_5157											turquoise	Mona_5157			purple	Mona_0701
yellow	Mona_3481	turquoise	Mona_1795											turquoise	Mona_1795			purple	Mona_6261
yellow	Mona_1754	turquoise	Mona_3740											turquoise	Mona_3740			purple	Mona_4432
yellow	Mona_3585	turquoise	Mona_3040											turquoise	Mona_3040			purple	Mona_7332
yellow	Mona_6274	turquoise	Mona_5914											turquoise	Mona_5914			purple	Mona_3918
yellow	Mona_3251	turquoise	Mona_6203											turquoise	Mona_6203
yellow	Mona_5075	turquoise	Mona_3036											turquoise	Mona_3036
yellow	Mona_7053	turquoise	Mona_4034											turquoise	Mona_4034
yellow	Mona_0382	turquoise	Mona_4055											turquoise	Mona_4055
yellow	Mona_5318	turquoise	Mona_6470											turquoise	Mona_6470
yellow	Mona_1384	turquoise	Mona_2258											turquoise	Mona_2258
yellow	Mona_3189	turquoise	Mona_2904											turquoise	Mona_2904
yellow	Mona_3392	turquoise	Mona_6031											turquoise	Mona_6031
yellow	Mona_3092	turquoise	Mona_3915											turquoise	Mona_3915
yellow	Mona_1685	turquoise	Mona_5805											turquoise	Mona_5805
yellow	Mona_1278	turquoise	Mona_2004											turquoise	Mona_2004
yellow	Mona_5930	turquoise	Mona_4109											turquoise	Mona_4109
yellow	Mona_6471	turquoise	Mona_5210											turquoise	Mona_5210
yellow	Mona_5727	turquoise	Mona_2340											turquoise	Mona_2340
yellow	Mona_7327	turquoise	Mona_2679											turquoise	Mona_2679
yellow	Mona_0155	turquoise	Mona_2609											turquoise	Mona_2609
yellow	Mona_2503	turquoise	Mona_2037											turquoise	Mona_2037
yellow	Mona_3823	turquoise	Mona_3780											turquoise	Mona_3780
yellow	Mona_2461	turquoise	Mona_3616											turquoise	Mona_3616
yellow	Mona_0124	turquoise	Mona_4858											turquoise	Mona_4858
yellow	Mona_1072	turquoise	Mona_0777											turquoise	Mona_0777
yellow	Mona_6113	turquoise	Mona_1885											turquoise	Mona_1885
yellow	Mona_5589	turquoise	Mona_1531											turquoise	Mona_1531
yellow	Mona_7416	turquoise	Mona_2202											turquoise	Mona_2202
yellow	Mona_3217	turquoise	Mona_4176											turquoise	Mona_4176
yellow	Mona_5080	turquoise	Mona_2845											turquoise	Mona_2845
yellow	Mona_3274	turquoise	Mona_1922											turquoise	Mona_1922
yellow	Mona_2486	turquoise	Mona_1741											turquoise	Mona_1741
yellow	Mona_5364	turquoise	Mona_3110											turquoise	Mona_3110
yellow	Mona_0687	turquoise	Mona_4797											turquoise	Mona_4797
yellow	Mona_2933	turquoise	Mona_5848											turquoise	Mona_5848
yellow	Mona_1063	turquoise	Mona_6905											turquoise	Mona_6905
yellow	Mona_4216	turquoise	Mona_0050											turquoise	Mona_0050
yellow	Mona_2203	turquoise	Mona_0776											turquoise	Mona_0776
yellow	Mona_0287	turquoise	Mona_1155											turquoise	Mona_1155
yellow	Mona_0645	turquoise	Mona_2962											turquoise	Mona_2962
yellow	Mona_5298	turquoise	Mona_1204											turquoise	Mona_1204
yellow	Mona_2006	turquoise	Mona_6197											turquoise	Mona_6197
yellow	Mona_0333	turquoise	Mona_6352											turquoise	Mona_6352
yellow	Mona_7486	turquoise	Mona_0011											turquoise	Mona_0011
yellow	Mona_4293	turquoise	Mona_7022											turquoise	Mona_7022
yellow	Mona_1434	turquoise	Mona_3236											turquoise	Mona_3236
yellow	Mona_6739	turquoise	Mona_2329											turquoise	Mona_2329
yellow	Mona_4997	turquoise	Mona_1375											turquoise	Mona_1375
yellow	Mona_1982	turquoise	Mona_2356											turquoise	Mona_2356
yellow	Mona_1755	turquoise	Mona_2975											turquoise	Mona_2975
yellow	Mona_1594	turquoise	Mona_1678											turquoise	Mona_1678
yellow	Mona_1789	turquoise	Mona_2384											turquoise	Mona_2384
yellow	Mona_6046	turquoise	Mona_3372											turquoise	Mona_3372
yellow	Mona_3358	turquoise	Mona_1851											turquoise	Mona_1851
yellow	Mona_0717	turquoise	Mona_4539											turquoise	Mona_4539
yellow	Mona_0697	turquoise	Mona_2287											turquoise	Mona_2287
yellow	Mona_3904	turquoise	Mona_2436											turquoise	Mona_2436
yellow	Mona_1459	turquoise	Mona_2649											turquoise	Mona_2649
yellow	Mona_1841	turquoise	Mona_0224											turquoise	Mona_0224
yellow	Mona_6144	turquoise	Mona_5646											turquoise	Mona_5646
yellow	Mona_1942	turquoise	Mona_5562											turquoise	Mona_5562
yellow	Mona_7186	turquoise	Mona_0519											turquoise	Mona_0519
yellow	Mona_3483	turquoise	Mona_1633											turquoise	Mona_1633
yellow	Mona_2811	turquoise	Mona_3551											turquoise	Mona_3551
yellow	Mona_1457	turquoise	Mona_5531											turquoise	Mona_5531
yellow	Mona_3635	turquoise	Mona_1412											turquoise	Mona_1412
yellow	Mona_5570	turquoise	Mona_3659											turquoise	Mona_3659
yellow	Mona_3339	turquoise	Mona_5595											turquoise	Mona_5595
yellow	Mona_3719	turquoise	Mona_1895											turquoise	Mona_1895
yellow	Mona_2053	turquoise	Mona_0236											turquoise	Mona_0236
yellow	Mona_1773	turquoise	Mona_6232											turquoise	Mona_6232
yellow	Mona_0772	turquoise	Mona_4259											turquoise	Mona_4259
yellow	Mona_4943	turquoise	Mona_7182											turquoise	Mona_7182
yellow	Mona_1745	turquoise	Mona_5186											turquoise	Mona_5186
yellow	Mona_5657	turquoise	Mona_1049											turquoise	Mona_1049
yellow	Mona_7019	turquoise	Mona_0662											turquoise	Mona_0662
yellow	Mona_5588	turquoise	Mona_2862											turquoise	Mona_2862
yellow	Mona_7489	turquoise	Mona_5787											turquoise	Mona_5787
yellow	Mona_1555	turquoise	Mona_6390											turquoise	Mona_6390
yellow	Mona_4017	turquoise	Mona_4168											turquoise	Mona_4168
yellow	Mona_7244	turquoise	Mona_0100											turquoise	Mona_0100
yellow	Mona_1171	turquoise	Mona_6659											turquoise	Mona_6659
yellow	Mona_3444	turquoise	Mona_5716											turquoise	Mona_5716
yellow	Mona_6598	turquoise	Mona_1809											turquoise	Mona_1809
yellow	Mona_5330	turquoise	Mona_6264											turquoise	Mona_6264
yellow	Mona_1246	turquoise	Mona_2992											turquoise	Mona_2992
yellow	Mona_0381	turquoise	Mona_4537											turquoise	Mona_4537
yellow	Mona_3218	turquoise	Mona_5135											turquoise	Mona_5135
yellow	Mona_7404	turquoise	Mona_1313											turquoise	Mona_1313
yellow	Mona_3343	turquoise	Mona_5039											turquoise	Mona_5039
yellow	Mona_2877	turquoise	Mona_1381											turquoise	Mona_1381
yellow	Mona_3878	turquoise	Mona_1941											turquoise	Mona_1941
yellow	Mona_5088	turquoise	Mona_2841											turquoise	Mona_2841
yellow	Mona_6896	turquoise	Mona_2533											turquoise	Mona_2533
yellow	Mona_6727	turquoise	Mona_5276											turquoise	Mona_5276
yellow	Mona_6245	turquoise	Mona_4224											turquoise	Mona_4224
yellow	Mona_7466	turquoise	Mona_3520											turquoise	Mona_3520
yellow	Mona_5510	turquoise	Mona_0397											turquoise	Mona_0397
yellow	Mona_0131	turquoise	Mona_6312											turquoise	Mona_6312
yellow	Mona_1697	turquoise	Mona_4563											turquoise	Mona_4563
yellow	Mona_0661	turquoise	Mona_1683											turquoise	Mona_1683
yellow	Mona_6566	turquoise	Mona_0996											turquoise	Mona_0996
yellow	Mona_7085	turquoise	Mona_2557											turquoise	Mona_2557
yellow	Mona_7161	turquoise	Mona_0852											turquoise	Mona_0852
yellow	Mona_4697	turquoise	Mona_0716											turquoise	Mona_0716
yellow	Mona_5076	turquoise	Mona_4360											turquoise	Mona_4360
yellow	Mona_4401	turquoise	Mona_2132											turquoise	Mona_2132
yellow	Mona_5596	turquoise	Mona_5682											turquoise	Mona_5682
yellow	Mona_4529	turquoise	Mona_6611											turquoise	Mona_6611
yellow	Mona_1854	turquoise	Mona_3558											turquoise	Mona_3558
yellow	Mona_3540	turquoise	Mona_5530											turquoise	Mona_5530
yellow	Mona_5284	turquoise	Mona_1476											turquoise	Mona_1476
yellow	Mona_1981	turquoise	Mona_5916											turquoise	Mona_5916
yellow	Mona_6067	turquoise	Mona_0665											turquoise	Mona_0665
yellow	Mona_6364	turquoise	Mona_3524											turquoise	Mona_3524
yellow	Mona_6936	turquoise	Mona_2982											turquoise	Mona_2982
yellow	Mona_3060	turquoise	Mona_5356											turquoise	Mona_5356
yellow	Mona_0636	turquoise	Mona_6490											turquoise	Mona_6490
yellow	Mona_7106	turquoise	Mona_6679											turquoise	Mona_6679
yellow	Mona_5728	turquoise	Mona_6563											turquoise	Mona_6563
yellow	Mona_3963	turquoise	Mona_5251											turquoise	Mona_5251
yellow	Mona_3989	turquoise	Mona_7384											turquoise	Mona_7384
yellow	Mona_3843	turquoise	Mona_2230											turquoise	Mona_2230
yellow	Mona_5697	turquoise	Mona_1592											turquoise	Mona_1592
yellow	Mona_3387	turquoise	Mona_5176											turquoise	Mona_5176
yellow	Mona_3969	turquoise	Mona_7189											turquoise	Mona_7189
yellow	Mona_3426	turquoise	Mona_4814											turquoise	Mona_4814
yellow	Mona_0523	turquoise	Mona_1629											turquoise	Mona_1629
yellow	Mona_2476	turquoise	Mona_6725											turquoise	Mona_6725
yellow	Mona_1150	turquoise	Mona_3104											turquoise	Mona_3104
yellow	Mona_6716	turquoise	Mona_2047											turquoise	Mona_2047
yellow	Mona_2473	turquoise	Mona_3573											turquoise	Mona_3573
yellow	Mona_2742	turquoise	Mona_1318											turquoise	Mona_1318
yellow	Mona_0539	turquoise	Mona_3126											turquoise	Mona_3126
yellow	Mona_1454	turquoise	Mona_0073											turquoise	Mona_0073
yellow	Mona_7374	turquoise	Mona_5240											turquoise	Mona_5240
yellow	Mona_4212	turquoise	Mona_6335											turquoise	Mona_6335
yellow	Mona_6772	turquoise	Mona_1793											turquoise	Mona_1793
yellow	Mona_1069	turquoise	Mona_6910											turquoise	Mona_6910
yellow	Mona_4001	turquoise	Mona_3045											turquoise	Mona_3045
yellow	Mona_1634	turquoise	Mona_4740											turquoise	Mona_4740
yellow	Mona_6988	turquoise	Mona_4265											turquoise	Mona_4265
yellow	Mona_3802	turquoise	Mona_2852											turquoise	Mona_2852
yellow	Mona_3270	turquoise	Mona_2509											turquoise	Mona_2509
yellow	Mona_6871	turquoise	Mona_6461											turquoise	Mona_6461
yellow	Mona_0771	turquoise	Mona_4103											turquoise	Mona_4103
yellow	Mona_2590	turquoise	Mona_1910											turquoise	Mona_1910
yellow	Mona_2940	turquoise	Mona_6121											turquoise	Mona_6121
yellow	Mona_2100	turquoise	Mona_1705											turquoise	Mona_1705
yellow	Mona_1020	turquoise	Mona_4654											turquoise	Mona_4654
yellow	Mona_5821	turquoise	Mona_5508											turquoise	Mona_5508
yellow	Mona_1596	turquoise	Mona_1377											turquoise	Mona_1377
yellow	Mona_5710	turquoise	Mona_1239											turquoise	Mona_1239
yellow	Mona_0423	turquoise	Mona_5084											turquoise	Mona_5084
yellow	Mona_1514	turquoise	Mona_6982											turquoise	Mona_6982
yellow	Mona_4363	turquoise	Mona_6337											turquoise	Mona_6337
yellow	Mona_7396	turquoise	Mona_4658											turquoise	Mona_4658
yellow	Mona_3630	turquoise	Mona_1309											turquoise	Mona_1309
yellow	Mona_6524	turquoise	Mona_7034											turquoise	Mona_7034
yellow	Mona_2398	turquoise	Mona_5029											turquoise	Mona_5029
yellow	Mona_2706	turquoise	Mona_5885											turquoise	Mona_5885
yellow	Mona_3625	turquoise	Mona_3884											turquoise	Mona_3884
yellow	Mona_3981	turquoise	Mona_3356											turquoise	Mona_3356
yellow	Mona_1362	turquoise	Mona_5439											turquoise	Mona_5439
yellow	Mona_2612	turquoise	Mona_6607											turquoise	Mona_6607
yellow	Mona_4406	turquoise	Mona_4220											turquoise	Mona_4220
yellow	Mona_3067	turquoise	Mona_0783											turquoise	Mona_0783
yellow	Mona_5832	turquoise	Mona_0952											turquoise	Mona_0952
yellow	Mona_3771	turquoise	Mona_4278											turquoise	Mona_4278
yellow	Mona_6664	turquoise	Mona_6512											turquoise	Mona_6512
yellow	Mona_4388	turquoise	Mona_4907											turquoise	Mona_4907
yellow	Mona_6774	turquoise	Mona_0992											turquoise	Mona_0992
yellow	Mona_0969	turquoise	Mona_2820											turquoise	Mona_2820
yellow	Mona_5923	turquoise	Mona_5902											turquoise	Mona_5902
yellow	Mona_2457	turquoise	Mona_5400											turquoise	Mona_5400
yellow	Mona_7405	turquoise	Mona_3667											turquoise	Mona_3667
yellow	Mona_1166	turquoise	Mona_4659											turquoise	Mona_4659
yellow	Mona_2859	turquoise	Mona_4351											turquoise	Mona_4351
yellow	Mona_4341	turquoise	Mona_0937											turquoise	Mona_0937
yellow	Mona_6015	turquoise	Mona_2692											turquoise	Mona_2692
yellow	Mona_2880	turquoise	Mona_1190											turquoise	Mona_1190
yellow	Mona_5247	turquoise	Mona_2743											turquoise	Mona_2743
yellow	Mona_3583	turquoise	Mona_2235											turquoise	Mona_2235
yellow	Mona_1537	turquoise	Mona_4045											turquoise	Mona_4045
yellow	Mona_0320	turquoise	Mona_3320											turquoise	Mona_3320
yellow	Mona_4517	turquoise	Mona_6513											turquoise	Mona_6513
yellow	Mona_0406	turquoise	Mona_3334											turquoise	Mona_3334
yellow	Mona_5053	turquoise	Mona_3679											turquoise	Mona_3679
yellow	Mona_7148	turquoise	Mona_5019											turquoise	Mona_5019
yellow	Mona_1455	turquoise	Mona_1969											turquoise	Mona_1969
yellow	Mona_4083	turquoise	Mona_3254											turquoise	Mona_3254
yellow	Mona_1631	turquoise	Mona_4979											turquoise	Mona_4979
yellow	Mona_4313	turquoise	Mona_0010											turquoise	Mona_0010
yellow	Mona_0351	turquoise	Mona_4805											turquoise	Mona_4805
yellow	Mona_0648	turquoise	Mona_2125											turquoise	Mona_2125
yellow	Mona_5258	turquoise	Mona_2652											turquoise	Mona_2652
yellow	Mona_1582	turquoise	Mona_3434											turquoise	Mona_3434
yellow	Mona_1584	turquoise	Mona_5785											turquoise	Mona_5785
yellow	Mona_0629	turquoise	Mona_7267											turquoise	Mona_7267
yellow	Mona_7351	turquoise	Mona_0669											turquoise	Mona_0669
yellow	Mona_1830	turquoise	Mona_3691											turquoise	Mona_3691
yellow	Mona_0846	turquoise	Mona_2215											turquoise	Mona_2215
yellow	Mona_2292	turquoise	Mona_2508											turquoise	Mona_2508
yellow	Mona_6284	turquoise	Mona_2524											turquoise	Mona_2524
yellow	Mona_6318	turquoise	Mona_3171											turquoise	Mona_3171
yellow	Mona_7043	turquoise	Mona_7031											turquoise	Mona_7031
yellow	Mona_1122	turquoise	Mona_4918											turquoise	Mona_4918
yellow	Mona_4375	turquoise	Mona_2804											turquoise	Mona_2804
yellow	Mona_7465	turquoise	Mona_2687											turquoise	Mona_2687
yellow	Mona_6767	turquoise	Mona_4247											turquoise	Mona_4247
		turquoise	Mona_4317											turquoise	Mona_4317
		turquoise	Mona_2846											turquoise	Mona_2846
		turquoise	Mona_2498											turquoise	Mona_2498
		turquoise	Mona_1128											turquoise	Mona_1128
		turquoise	Mona_0614											turquoise	Mona_0614
		turquoise	Mona_2431											turquoise	Mona_2431
		turquoise	Mona_0125											turquoise	Mona_0125
		turquoise	Mona_7178											turquoise	Mona_7178
		turquoise	Mona_5505											turquoise	Mona_5505
		turquoise	Mona_1030											turquoise	Mona_1030
		turquoise	Mona_3506											turquoise	Mona_3506
		turquoise	Mona_0249											turquoise	Mona_0249
		turquoise	Mona_0563											turquoise	Mona_0563
		turquoise	Mona_4728											turquoise	Mona_4728
		turquoise	Mona_2696											turquoise	Mona_2696
		turquoise	Mona_6427											turquoise	Mona_6427
		turquoise	Mona_6260											turquoise	Mona_6260
		turquoise	Mona_7227											turquoise	Mona_7227
		turquoise	Mona_4952											turquoise	Mona_4952
		turquoise	Mona_4612											turquoise	Mona_4612
		turquoise	Mona_1765											turquoise	Mona_1765
		turquoise	Mona_5097											turquoise	Mona_5097
		turquoise	Mona_4161											turquoise	Mona_4161
		turquoise	Mona_1904											turquoise	Mona_1904
		turquoise	Mona_1792											turquoise	Mona_1792
		turquoise	Mona_2120											turquoise	Mona_2120
		turquoise	Mona_3863											turquoise	Mona_3863
		turquoise	Mona_0985											turquoise	Mona_0985
		turquoise	Mona_3701											turquoise	Mona_3701
		turquoise	Mona_0312											turquoise	Mona_0312
		turquoise	Mona_0072											turquoise	Mona_0072
		turquoise	Mona_3363											turquoise	Mona_3363
		turquoise	Mona_2884											turquoise	Mona_2884
		turquoise	Mona_7316											turquoise	Mona_7316
		turquoise	Mona_5741											turquoise	Mona_5741
		turquoise	Mona_1689											turquoise	Mona_1689
		turquoise	Mona_0968											turquoise	Mona_0968
		turquoise	Mona_3765											turquoise	Mona_3765
		turquoise	Mona_5199											turquoise	Mona_5199
		turquoise	Mona_3418											turquoise	Mona_3418
		turquoise	Mona_1333											turquoise	Mona_1333
		turquoise	Mona_1404											turquoise	Mona_1404
		turquoise	Mona_3313											turquoise	Mona_3313
		turquoise	Mona_0897											turquoise	Mona_0897
		turquoise	Mona_1690											turquoise	Mona_1690
		turquoise	Mona_5521											turquoise	Mona_5521
		turquoise	Mona_5931											turquoise	Mona_5931
		turquoise	Mona_0357											turquoise	Mona_0357
		turquoise	Mona_3885											turquoise	Mona_3885
		turquoise	Mona_2738											turquoise	Mona_2738
		turquoise	Mona_6227											turquoise	Mona_6227
		turquoise	Mona_1547											turquoise	Mona_1547
		turquoise	Mona_6003											turquoise	Mona_6003
		turquoise	Mona_0832											turquoise	Mona_0832
		turquoise	Mona_1526											turquoise	Mona_1526
		turquoise	Mona_0615											turquoise	Mona_0615
		turquoise	Mona_5338											turquoise	Mona_5338
		turquoise	Mona_2694											turquoise	Mona_2694
		turquoise	Mona_1833											turquoise	Mona_1833
		turquoise	Mona_3226											turquoise	Mona_3226
		turquoise	Mona_3445											turquoise	Mona_3445
		turquoise	Mona_3938											turquoise	Mona_3938
		turquoise	Mona_6248											turquoise	Mona_6248
		turquoise	Mona_1315											turquoise	Mona_1315
		turquoise	Mona_6863											turquoise	Mona_6863
		turquoise	Mona_6163											turquoise	Mona_6163
		turquoise	Mona_2496											turquoise	Mona_2496
		turquoise	Mona_4364											turquoise	Mona_4364
		turquoise	Mona_3468											turquoise	Mona_3468
		turquoise	Mona_2298											turquoise	Mona_2298
		turquoise	Mona_0787											turquoise	Mona_0787
		turquoise	Mona_2547											turquoise	Mona_2547
		turquoise	Mona_5872											turquoise	Mona_5872
		turquoise	Mona_1093											turquoise	Mona_1093
		turquoise	Mona_4621											turquoise	Mona_4621
		turquoise	Mona_0740											turquoise	Mona_0740
		turquoise	Mona_7121											turquoise	Mona_7121
		turquoise	Mona_0327											turquoise	Mona_0327
		turquoise	Mona_2408											turquoise	Mona_2408
		turquoise	Mona_2549											turquoise	Mona_2549
		turquoise	Mona_1231											turquoise	Mona_1231
		turquoise	Mona_3851											turquoise	Mona_3851
		turquoise	Mona_2990											turquoise	Mona_2990
		turquoise	Mona_2854											turquoise	Mona_2854
		turquoise	Mona_5310											turquoise	Mona_5310
		turquoise	Mona_4497											turquoise	Mona_4497
		turquoise	Mona_2221											turquoise	Mona_2221
		turquoise	Mona_7452											turquoise	Mona_7452
		turquoise	Mona_5002											turquoise	Mona_5002
		turquoise	Mona_3000											turquoise	Mona_3000
		turquoise	Mona_6491											turquoise	Mona_6491
		turquoise	Mona_1092											turquoise	Mona_1092
		turquoise	Mona_3132											turquoise	Mona_3132
		turquoise	Mona_4806											turquoise	Mona_4806
		turquoise	Mona_3214											turquoise	Mona_3214
		turquoise	Mona_6570											turquoise	Mona_6570
		turquoise	Mona_5517											turquoise	Mona_5517
		turquoise	Mona_1944											turquoise	Mona_1944
		turquoise	Mona_6391											turquoise	Mona_6391
		turquoise	Mona_3675											turquoise	Mona_3675
		turquoise	Mona_3440											turquoise	Mona_3440
		turquoise	Mona_2163											turquoise	Mona_2163
		turquoise	Mona_1058											turquoise	Mona_1058
		turquoise	Mona_4929											turquoise	Mona_4929
		turquoise	Mona_2941											turquoise	Mona_2941
		turquoise	Mona_6375											turquoise	Mona_6375
		turquoise	Mona_4865											turquoise	Mona_4865
		turquoise	Mona_7009											turquoise	Mona_7009
		turquoise	Mona_0215											turquoise	Mona_0215
		turquoise	Mona_0440											turquoise	Mona_0440
		turquoise	Mona_5476											turquoise	Mona_5476
		turquoise	Mona_6886											turquoise	Mona_6886
		turquoise	Mona_6069											turquoise	Mona_6069
		turquoise	Mona_3800											turquoise	Mona_3800
		turquoise	Mona_7016											turquoise	Mona_7016
		turquoise	Mona_2189											turquoise	Mona_2189
		turquoise	Mona_3992											turquoise	Mona_3992
		turquoise	Mona_2871											turquoise	Mona_2871
		turquoise	Mona_2816											turquoise	Mona_2816
		turquoise	Mona_2152											turquoise	Mona_2152
		turquoise	Mona_2170											turquoise	Mona_2170
		turquoise	Mona_2651											turquoise	Mona_2651
		turquoise	Mona_0532											turquoise	Mona_0532
		turquoise	Mona_0617											turquoise	Mona_0617
		turquoise	Mona_6133											turquoise	Mona_6133
		turquoise	Mona_0091											turquoise	Mona_0091
		turquoise	Mona_2238											turquoise	Mona_2238
		turquoise	Mona_0120											turquoise	Mona_0120
		turquoise	Mona_3377											turquoise	Mona_3377
		turquoise	Mona_7113											turquoise	Mona_7113
		turquoise	Mona_0658											turquoise	Mona_0658
		turquoise	Mona_6034											turquoise	Mona_6034
		turquoise	Mona_2027											turquoise	Mona_2027
		turquoise	Mona_3178											turquoise	Mona_3178
		turquoise	Mona_3272											turquoise	Mona_3272
		turquoise	Mona_0578											turquoise	Mona_0578
		turquoise	Mona_5982											turquoise	Mona_5982
		turquoise	Mona_4787											turquoise	Mona_4787
		turquoise	Mona_1671											turquoise	Mona_1671
		turquoise	Mona_5967											turquoise	Mona_5967
		turquoise	Mona_2559											turquoise	Mona_2559
		turquoise	Mona_2192											turquoise	Mona_2192
		turquoise	Mona_1879											turquoise	Mona_1879
		turquoise	Mona_7163											turquoise	Mona_7163
		turquoise	Mona_4793											turquoise	Mona_4793
		turquoise	Mona_4209											turquoise	Mona_4209
		turquoise	Mona_6179											turquoise	Mona_6179
		turquoise	Mona_4403											turquoise	Mona_4403
		turquoise	Mona_5617											turquoise	Mona_5617
		turquoise	Mona_3276											turquoise	Mona_3276
		turquoise	Mona_0881											turquoise	Mona_0881
		turquoise	Mona_4772											turquoise	Mona_4772
		turquoise	Mona_5196											turquoise	Mona_5196
		turquoise	Mona_3894											turquoise	Mona_3894
		turquoise	Mona_0461											turquoise	Mona_0461
		turquoise	Mona_6173											turquoise	Mona_6173
		turquoise	Mona_4396											turquoise	Mona_4396
		turquoise	Mona_5478											turquoise	Mona_5478
		turquoise	Mona_1510											turquoise	Mona_1510
		turquoise	Mona_0056											turquoise	Mona_0056
		turquoise	Mona_5621											turquoise	Mona_5621
		turquoise	Mona_2897											turquoise	Mona_2897
		turquoise	Mona_2900											turquoise	Mona_2900
		turquoise	Mona_6242											turquoise	Mona_6242
		turquoise	Mona_6138											turquoise	Mona_6138
		turquoise	Mona_0148											turquoise	Mona_0148
		turquoise	Mona_5018											turquoise	Mona_5018
		turquoise	Mona_3533											turquoise	Mona_3533
		turquoise	Mona_5444											turquoise	Mona_5444
		turquoise	Mona_6169											turquoise	Mona_6169
		turquoise	Mona_4219											turquoise	Mona_4219
		turquoise	Mona_0736											turquoise	Mona_0736
		turquoise	Mona_1808											turquoise	Mona_1808
		turquoise	Mona_2903											turquoise	Mona_2903
		turquoise	Mona_2545											turquoise	Mona_2545
		turquoise	Mona_1524											turquoise	Mona_1524
		turquoise	Mona_2621											turquoise	Mona_2621
		turquoise	Mona_5689											turquoise	Mona_5689
		turquoise	Mona_6328											turquoise	Mona_6328
		turquoise	Mona_0170											turquoise	Mona_0170
		turquoise	Mona_3778											turquoise	Mona_3778
		turquoise	Mona_2191											turquoise	Mona_2191
		turquoise	Mona_2979											turquoise	Mona_2979
		turquoise	Mona_5688											turquoise	Mona_5688
		turquoise	Mona_2892											turquoise	Mona_2892
		turquoise	Mona_6758											turquoise	Mona_6758
		turquoise	Mona_4673											turquoise	Mona_4673
		turquoise	Mona_0982											turquoise	Mona_0982
		turquoise	Mona_3522											turquoise	Mona_3522
		turquoise	Mona_4008											turquoise	Mona_4008
		turquoise	Mona_6948											turquoise	Mona_6948
		turquoise	Mona_3591											turquoise	Mona_3591
		turquoise	Mona_2688											turquoise	Mona_2688
		turquoise	Mona_1975											turquoise	Mona_1975
		turquoise	Mona_3043											turquoise	Mona_3043
		turquoise	Mona_2187											turquoise	Mona_2187
		turquoise	Mona_6733											turquoise	Mona_6733
		turquoise	Mona_4773											turquoise	Mona_4773
		turquoise	Mona_1599											turquoise	Mona_1599
		turquoise	Mona_3018											turquoise	Mona_3018
		turquoise	Mona_2813											turquoise	Mona_2813
		turquoise	Mona_1123											turquoise	Mona_1123
		turquoise	Mona_2562											turquoise	Mona_2562
		turquoise	Mona_3930											turquoise	Mona_3930
		turquoise	Mona_7027											turquoise	Mona_7027
		turquoise	Mona_5201											turquoise	Mona_5201
		turquoise	Mona_6582											turquoise	Mona_6582
		turquoise	Mona_5774											turquoise	Mona_5774
		turquoise	Mona_1997											turquoise	Mona_1997
		turquoise	Mona_4395											turquoise	Mona_4395
		turquoise	Mona_6394											turquoise	Mona_6394
		turquoise	Mona_6778											turquoise	Mona_6778
		turquoise	Mona_1995											turquoise	Mona_1995
		turquoise	Mona_0978											turquoise	Mona_0978
		turquoise	Mona_0003											turquoise	Mona_0003
		turquoise	Mona_7026											turquoise	Mona_7026
		turquoise	Mona_7002											turquoise	Mona_7002
		turquoise	Mona_0347											turquoise	Mona_0347
		turquoise	Mona_5233											turquoise	Mona_5233
		turquoise	Mona_6552											turquoise	Mona_6552
		turquoise	Mona_4705											turquoise	Mona_4705
		turquoise	Mona_2118											turquoise	Mona_2118
		turquoise	Mona_5475											turquoise	Mona_5475
		turquoise	Mona_7211											turquoise	Mona_7211
		turquoise	Mona_1340											turquoise	Mona_1340
		turquoise	Mona_3257											turquoise	Mona_3257
		turquoise	Mona_2151											turquoise	Mona_2151
		turquoise	Mona_4178											turquoise	Mona_4178
		turquoise	Mona_0039											turquoise	Mona_0039
		turquoise	Mona_1115											turquoise	Mona_1115
		turquoise	Mona_5148											turquoise	Mona_5148
		turquoise	Mona_2134											turquoise	Mona_2134
		turquoise	Mona_2517											turquoise	Mona_2517
		turquoise	Mona_1338											turquoise	Mona_1338
		turquoise	Mona_7387											turquoise	Mona_7387
		turquoise	Mona_5156											turquoise	Mona_5156
		turquoise	Mona_0809											turquoise	Mona_0809
		turquoise	Mona_4859											turquoise	Mona_4859
		turquoise	Mona_1182											turquoise	Mona_1182
		turquoise	Mona_0825											turquoise	Mona_0825
		turquoise	Mona_0977											turquoise	Mona_0977
		turquoise	Mona_6579											turquoise	Mona_6579
		turquoise	Mona_1325											turquoise	Mona_1325
		turquoise	Mona_3819											turquoise	Mona_3819
		turquoise	Mona_4800											turquoise	Mona_4800
		turquoise	Mona_3970											turquoise	Mona_3970
		turquoise	Mona_0462											turquoise	Mona_0462
		turquoise	Mona_4573											turquoise	Mona_4573
		turquoise	Mona_0099											turquoise	Mona_0099
		turquoise	Mona_0361											turquoise	Mona_0361
		turquoise	Mona_5477											turquoise	Mona_5477
		turquoise	Mona_4725											turquoise	Mona_4725
		turquoise	Mona_1507											turquoise	Mona_1507
		turquoise	Mona_2915											turquoise	Mona_2915
		turquoise	Mona_6348											turquoise	Mona_6348
		turquoise	Mona_5955											turquoise	Mona_5955
		turquoise	Mona_4819											turquoise	Mona_4819
		turquoise	Mona_0668											turquoise	Mona_0668
		turquoise	Mona_3603											turquoise	Mona_3603
		turquoise	Mona_0753											turquoise	Mona_0753
		turquoise	Mona_4104											turquoise	Mona_4104
		turquoise	Mona_2986											turquoise	Mona_2986
		turquoise	Mona_1622											turquoise	Mona_1622
		turquoise	Mona_0188											turquoise	Mona_0188
		turquoise	Mona_2538											turquoise	Mona_2538
		turquoise	Mona_0055											turquoise	Mona_0055
		turquoise	Mona_2277											turquoise	Mona_2277
		turquoise	Mona_5709											turquoise	Mona_5709
		turquoise	Mona_1502											turquoise	Mona_1502
		turquoise	Mona_7015											turquoise	Mona_7015
		turquoise	Mona_3081											turquoise	Mona_3081
		turquoise	Mona_3106											turquoise	Mona_3106
		turquoise	Mona_5494											turquoise	Mona_5494
		turquoise	Mona_5760											turquoise	Mona_5760
		turquoise	Mona_0513											turquoise	Mona_0513
		turquoise	Mona_3584											turquoise	Mona_3584
		turquoise	Mona_6366											turquoise	Mona_6366
		turquoise	Mona_1906											turquoise	Mona_1906
		turquoise	Mona_0576											turquoise	Mona_0576
		turquoise	Mona_3231											turquoise	Mona_3231
		turquoise	Mona_4737											turquoise	Mona_4737
		turquoise	Mona_1601											turquoise	Mona_1601
		turquoise	Mona_4836											turquoise	Mona_4836
		turquoise	Mona_6424											turquoise	Mona_6424
		turquoise	Mona_2861											turquoise	Mona_2861
		turquoise	Mona_4321											turquoise	Mona_4321
		turquoise	Mona_0048											turquoise	Mona_0048
		turquoise	Mona_0685											turquoise	Mona_0685
		turquoise	Mona_6299											turquoise	Mona_6299
		turquoise	Mona_2210											turquoise	Mona_2210
		turquoise	Mona_3030											turquoise	Mona_3030
		turquoise	Mona_3971											turquoise	Mona_3971
		turquoise	Mona_1598											turquoise	Mona_1598
		turquoise	Mona_6005											turquoise	Mona_6005
		turquoise	Mona_5944											turquoise	Mona_5944
		turquoise	Mona_0181											turquoise	Mona_0181
		turquoise	Mona_4494											turquoise	Mona_4494
		turquoise	Mona_2981											turquoise	Mona_2981
		turquoise	Mona_4572											turquoise	Mona_4572
		turquoise	Mona_5110											turquoise	Mona_5110
		turquoise	Mona_5751											turquoise	Mona_5751
		turquoise	Mona_5500											turquoise	Mona_5500
		turquoise	Mona_5571											turquoise	Mona_5571
		turquoise	Mona_2000											turquoise	Mona_2000
		turquoise	Mona_1777											turquoise	Mona_1777
		turquoise	Mona_0955											turquoise	Mona_0955
		turquoise	Mona_5372											turquoise	Mona_5372
		turquoise	Mona_4086											turquoise	Mona_4086
		turquoise	Mona_6109											turquoise	Mona_6109
		turquoise	Mona_4714											turquoise	Mona_4714
		turquoise	Mona_3333											turquoise	Mona_3333
		turquoise	Mona_4085											turquoise	Mona_4085
		turquoise	Mona_0246											turquoise	Mona_0246
		turquoise	Mona_6146											turquoise	Mona_6146
		turquoise	Mona_6903											turquoise	Mona_6903
		turquoise	Mona_1713											turquoise	Mona_1713
		turquoise	Mona_3571											turquoise	Mona_3571
		turquoise	Mona_1346											turquoise	Mona_1346
		turquoise	Mona_4807											turquoise	Mona_4807
		turquoise	Mona_2812											turquoise	Mona_2812
		turquoise	Mona_7094											turquoise	Mona_7094
		turquoise	Mona_4492											turquoise	Mona_4492
		turquoise	Mona_0438											turquoise	Mona_0438
		turquoise	Mona_2976											turquoise	Mona_2976
		turquoise	Mona_1137											turquoise	Mona_1137
		turquoise	Mona_4233											turquoise	Mona_4233
		turquoise	Mona_1251											turquoise	Mona_1251
		turquoise	Mona_3006											turquoise	Mona_3006
		turquoise	Mona_5481											turquoise	Mona_5481
		turquoise	Mona_1644											turquoise	Mona_1644
		turquoise	Mona_4810											turquoise	Mona_4810
		turquoise	Mona_4511											turquoise	Mona_4511
		turquoise	Mona_3103											turquoise	Mona_3103
		turquoise	Mona_4136											turquoise	Mona_4136
		turquoise	Mona_5136											turquoise	Mona_5136
		turquoise	Mona_0288											turquoise	Mona_0288
		turquoise	Mona_3388											turquoise	Mona_3388
		turquoise	Mona_3799											turquoise	Mona_3799
		turquoise	Mona_7403											turquoise	Mona_7403
		turquoise	Mona_7174											turquoise	Mona_7174
		turquoise	Mona_4307											turquoise	Mona_4307
		turquoise	Mona_1028											turquoise	Mona_1028
		turquoise	Mona_4135											turquoise	Mona_4135
		turquoise	Mona_5527											turquoise	Mona_5527
		turquoise	Mona_4073											turquoise	Mona_4073
		turquoise	Mona_2971											turquoise	Mona_2971
		turquoise	Mona_0588											turquoise	Mona_0588
		turquoise	Mona_3789											turquoise	Mona_3789
		turquoise	Mona_0134											turquoise	Mona_0134
		turquoise	Mona_5612											turquoise	Mona_5612
		turquoise	Mona_7462											turquoise	Mona_7462
		turquoise	Mona_0303											turquoise	Mona_0303
		turquoise	Mona_1021											turquoise	Mona_1021
		turquoise	Mona_6497											turquoise	Mona_6497
		turquoise	Mona_4661											turquoise	Mona_4661
		turquoise	Mona_6100											turquoise	Mona_6100
		turquoise	Mona_4541											turquoise	Mona_4541
		turquoise	Mona_5977											turquoise	Mona_5977
		turquoise	Mona_3834											turquoise	Mona_3834
		turquoise	Mona_3814											turquoise	Mona_3814
		turquoise	Mona_0190											turquoise	Mona_0190
		turquoise	Mona_4251											turquoise	Mona_4251
		turquoise	Mona_3581											turquoise	Mona_3581
		turquoise	Mona_2994											turquoise	Mona_2994
		turquoise	Mona_0484											turquoise	Mona_0484
		turquoise	Mona_3568											turquoise	Mona_3568
		turquoise	Mona_4850											turquoise	Mona_4850
		turquoise	Mona_4999											turquoise	Mona_4999
		turquoise	Mona_7286											turquoise	Mona_7286
		turquoise	Mona_3658											turquoise	Mona_3658
		turquoise	Mona_2835											turquoise	Mona_2835
		turquoise	Mona_2260											turquoise	Mona_2260
		turquoise	Mona_6641											turquoise	Mona_6641
		turquoise	Mona_3115											turquoise	Mona_3115
		turquoise	Mona_0065											turquoise	Mona_0065
		turquoise	Mona_4847											turquoise	Mona_4847
		turquoise	Mona_3555											turquoise	Mona_3555
		turquoise	Mona_6453											turquoise	Mona_6453
		turquoise	Mona_1724											turquoise	Mona_1724
		turquoise	Mona_5708											turquoise	Mona_5708
		turquoise	Mona_0179											turquoise	Mona_0179
		turquoise	Mona_0605											turquoise	Mona_0605
		turquoise	Mona_5231											turquoise	Mona_5231
		turquoise	Mona_3706											turquoise	Mona_3706
		turquoise	Mona_0209											turquoise	Mona_0209
		turquoise	Mona_5635											turquoise	Mona_5635
		turquoise	Mona_3639											turquoise	Mona_3639
		turquoise	Mona_6306											turquoise	Mona_6306
		turquoise	Mona_5128											turquoise	Mona_5128
		turquoise	Mona_4969											turquoise	Mona_4969
		turquoise	Mona_4998											turquoise	Mona_4998
		turquoise	Mona_1737											turquoise	Mona_1737
		turquoise	Mona_3442											turquoise	Mona_3442
		turquoise	Mona_5006											turquoise	Mona_5006
		turquoise	Mona_7224											turquoise	Mona_7224
		turquoise	Mona_2582											turquoise	Mona_2582
		turquoise	Mona_0439											turquoise	Mona_0439
		turquoise	Mona_4594											turquoise	Mona_4594
		turquoise	Mona_2358											turquoise	Mona_2358
		turquoise	Mona_3428											turquoise	Mona_3428
		turquoise	Mona_5734											turquoise	Mona_5734
		turquoise	Mona_6987											turquoise	Mona_6987
		turquoise	Mona_3156											turquoise	Mona_3156
		turquoise	Mona_3604											turquoise	Mona_3604
		turquoise	Mona_4323											turquoise	Mona_4323
		turquoise	Mona_4470											turquoise	Mona_4470
		turquoise	Mona_5451											turquoise	Mona_5451
		turquoise	Mona_3652											turquoise	Mona_3652
		turquoise	Mona_1627											turquoise	Mona_1627
		turquoise	Mona_4643											turquoise	Mona_4643
		turquoise	Mona_6172											turquoise	Mona_6172
		turquoise	Mona_6523											turquoise	Mona_6523
		turquoise	Mona_7263											turquoise	Mona_7263
		turquoise	Mona_6246											turquoise	Mona_6246
		turquoise	Mona_6456											turquoise	Mona_6456
		turquoise	Mona_4496											turquoise	Mona_4496
		turquoise	Mona_1670											turquoise	Mona_1670
		turquoise	Mona_4862											turquoise	Mona_4862
		turquoise	Mona_1282											turquoise	Mona_1282
		turquoise	Mona_1545											turquoise	Mona_1545
		turquoise	Mona_3094											turquoise	Mona_3094
		turquoise	Mona_2505											turquoise	Mona_2505
		turquoise	Mona_3913											turquoise	Mona_3913
		turquoise	Mona_0349											turquoise	Mona_0349
		turquoise	Mona_5871											turquoise	Mona_5871
		turquoise	Mona_5017											turquoise	Mona_5017
		turquoise	Mona_7265											turquoise	Mona_7265
		turquoise	Mona_5051											turquoise	Mona_5051
		turquoise	Mona_2895											turquoise	Mona_2895
		turquoise	Mona_5574											turquoise	Mona_5574
		turquoise	Mona_6561											turquoise	Mona_6561
		turquoise	Mona_1953											turquoise	Mona_1953
		turquoise	Mona_1027											turquoise	Mona_1027
		turquoise	Mona_1319											turquoise	Mona_1319
		turquoise	Mona_4904											turquoise	Mona_4904
		turquoise	Mona_3164											turquoise	Mona_3164
		turquoise	Mona_0391											turquoise	Mona_0391
		turquoise	Mona_3674											turquoise	Mona_3674
		turquoise	Mona_2036											turquoise	Mona_2036
		turquoise	Mona_3808											turquoise	Mona_3808
		turquoise	Mona_6864											turquoise	Mona_6864
		turquoise	Mona_6041											turquoise	Mona_6041
		turquoise	Mona_6999											turquoise	Mona_6999
		turquoise	Mona_4688											turquoise	Mona_4688
		turquoise	Mona_2519											turquoise	Mona_2519
		turquoise	Mona_0284											turquoise	Mona_0284
		turquoise	Mona_1031											turquoise	Mona_1031
		turquoise	Mona_5810											turquoise	Mona_5810
		turquoise	Mona_6216											turquoise	Mona_6216
		turquoise	Mona_6115											turquoise	Mona_6115
		turquoise	Mona_6630											turquoise	Mona_6630
		turquoise	Mona_3242											turquoise	Mona_3242
		turquoise	Mona_6720											turquoise	Mona_6720
		turquoise	Mona_2808											turquoise	Mona_2808
		turquoise	Mona_2740											turquoise	Mona_2740
		turquoise	Mona_1056											turquoise	Mona_1056
		turquoise	Mona_2849											turquoise	Mona_2849
		turquoise	Mona_4408											turquoise	Mona_4408
		turquoise	Mona_0675											turquoise	Mona_0675
		turquoise	Mona_2407											turquoise	Mona_2407
		turquoise	Mona_2381											turquoise	Mona_2381
		turquoise	Mona_2613											turquoise	Mona_2613
		turquoise	Mona_7038											turquoise	Mona_7038
		turquoise	Mona_2712											turquoise	Mona_2712
		turquoise	Mona_3192											turquoise	Mona_3192
		turquoise	Mona_6815											turquoise	Mona_6815
		turquoise	Mona_5014											turquoise	Mona_5014
		turquoise	Mona_4726											turquoise	Mona_4726
		turquoise	Mona_6971											turquoise	Mona_6971
		turquoise	Mona_2766											turquoise	Mona_2766
		turquoise	Mona_4279											turquoise	Mona_4279
		turquoise	Mona_2850											turquoise	Mona_2850
		turquoise	Mona_6381											turquoise	Mona_6381
		turquoise	Mona_2295											turquoise	Mona_2295
		turquoise	Mona_7180											turquoise	Mona_7180
		turquoise	Mona_0853											turquoise	Mona_0853
		turquoise	Mona_1581											turquoise	Mona_1581
		turquoise	Mona_7257											turquoise	Mona_7257
		turquoise	Mona_2932											turquoise	Mona_2932
		turquoise	Mona_4953											turquoise	Mona_4953
		turquoise	Mona_3179											turquoise	Mona_3179
		turquoise	Mona_4226											turquoise	Mona_4226
		turquoise	Mona_3791											turquoise	Mona_3791
		turquoise	Mona_1668											turquoise	Mona_1668
		turquoise	Mona_6355											turquoise	Mona_6355
		turquoise	Mona_1488											turquoise	Mona_1488
		turquoise	Mona_3223											turquoise	Mona_3223
		turquoise	Mona_6585											turquoise	Mona_6585
		turquoise	Mona_3127											turquoise	Mona_3127
		turquoise	Mona_7248											turquoise	Mona_7248
		turquoise	Mona_0205											turquoise	Mona_0205
		turquoise	Mona_6417											turquoise	Mona_6417
		turquoise	Mona_4945											turquoise	Mona_4945
		turquoise	Mona_3197											turquoise	Mona_3197
		turquoise	Mona_0376											turquoise	Mona_0376
		turquoise	Mona_4931											turquoise	Mona_4931
		turquoise	Mona_5698											turquoise	Mona_5698
		turquoise	Mona_5052											turquoise	Mona_5052
		turquoise	Mona_2878											turquoise	Mona_2878
		turquoise	Mona_5924											turquoise	Mona_5924
		turquoise	Mona_2799											turquoise	Mona_2799
		turquoise	Mona_6711											turquoise	Mona_6711
		turquoise	Mona_4398											turquoise	Mona_4398
		turquoise	Mona_6499											turquoise	Mona_6499
		turquoise	Mona_2385											turquoise	Mona_2385
		turquoise	Mona_3034											turquoise	Mona_3034
		turquoise	Mona_3243											turquoise	Mona_3243
		turquoise	Mona_3580											turquoise	Mona_3580
		turquoise	Mona_3059											turquoise	Mona_3059
		turquoise	Mona_1320											turquoise	Mona_1320
		turquoise	Mona_4014											turquoise	Mona_4014
		turquoise	Mona_5993											turquoise	Mona_5993
		turquoise	Mona_0788											turquoise	Mona_0788
		turquoise	Mona_2641											turquoise	Mona_2641
		turquoise	Mona_2617											turquoise	Mona_2617
		turquoise	Mona_2984											turquoise	Mona_2984
		turquoise	Mona_4650											turquoise	Mona_4650
		turquoise	Mona_5355											turquoise	Mona_5355
		turquoise	Mona_2061											turquoise	Mona_2061
		turquoise	Mona_1775											turquoise	Mona_1775
		turquoise	Mona_1748											turquoise	Mona_1748
		turquoise	Mona_1913											turquoise	Mona_1913
		turquoise	Mona_2030											turquoise	Mona_2030
		turquoise	Mona_0802											turquoise	Mona_0802
		turquoise	Mona_2911											turquoise	Mona_2911
		turquoise	Mona_4210											turquoise	Mona_4210
		turquoise	Mona_5366											turquoise	Mona_5366
		turquoise	Mona_5441											turquoise	Mona_5441
		turquoise	Mona_4801											turquoise	Mona_4801
		turquoise	Mona_5755											turquoise	Mona_5755
		turquoise	Mona_0020											turquoise	Mona_0020
		turquoise	Mona_5747											turquoise	Mona_5747
		turquoise	Mona_7311											turquoise	Mona_7311
		turquoise	Mona_6322											turquoise	Mona_6322
		turquoise	Mona_1687											turquoise	Mona_1687
		turquoise	Mona_0052											turquoise	Mona_0052
		turquoise	Mona_5238											turquoise	Mona_5238
		turquoise	Mona_6829											turquoise	Mona_6829
		turquoise	Mona_7096											turquoise	Mona_7096
		turquoise	Mona_5912											turquoise	Mona_5912
		turquoise	Mona_3811											turquoise	Mona_3811
		turquoise	Mona_7335											turquoise	Mona_7335
		turquoise	Mona_6255											turquoise	Mona_6255
		turquoise	Mona_4692											turquoise	Mona_4692
		turquoise	Mona_1390											turquoise	Mona_1390
		turquoise	Mona_3448											turquoise	Mona_3448
		turquoise	Mona_6362											turquoise	Mona_6362
		turquoise	Mona_6207											turquoise	Mona_6207
		turquoise	Mona_3025											turquoise	Mona_3025
		turquoise	Mona_0893											turquoise	Mona_0893
		turquoise	Mona_1195											turquoise	Mona_1195
		turquoise	Mona_0207											turquoise	Mona_0207
		turquoise	Mona_2276											turquoise	Mona_2276
		turquoise	Mona_6374											turquoise	Mona_6374
		turquoise	Mona_0230											turquoise	Mona_0230
		turquoise	Mona_6817											turquoise	Mona_6817
		turquoise	Mona_2419											turquoise	Mona_2419
		turquoise	Mona_3618											turquoise	Mona_3618
		turquoise	Mona_7358											turquoise	Mona_7358
		turquoise	Mona_0165											turquoise	Mona_0165
		turquoise	Mona_0379											turquoise	Mona_0379
		turquoise	Mona_5055											turquoise	Mona_5055
		turquoise	Mona_5990											turquoise	Mona_5990
		turquoise	Mona_4458											turquoise	Mona_4458
		turquoise	Mona_0880											turquoise	Mona_0880
		turquoise	Mona_2220											turquoise	Mona_2220
		turquoise	Mona_1945											turquoise	Mona_1945
		turquoise	Mona_7098											turquoise	Mona_7098
		turquoise	Mona_0457											turquoise	Mona_0457
		turquoise	Mona_5852											turquoise	Mona_5852
		turquoise	Mona_1232											turquoise	Mona_1232
		turquoise	Mona_0467											turquoise	Mona_0467
		turquoise	Mona_1694											turquoise	Mona_1694
		turquoise	Mona_3681											turquoise	Mona_3681
		turquoise	Mona_3280											turquoise	Mona_3280
		turquoise	Mona_0164											turquoise	Mona_0164
		turquoise	Mona_5007											turquoise	Mona_5007
		turquoise	Mona_2312											turquoise	Mona_2312
		turquoise	Mona_7271											turquoise	Mona_7271
		turquoise	Mona_5299											turquoise	Mona_5299
		turquoise	Mona_6202											turquoise	Mona_6202
		turquoise	Mona_7423											turquoise	Mona_7423
		turquoise	Mona_4913											turquoise	Mona_4913
		turquoise	Mona_7303											turquoise	Mona_7303
		turquoise	Mona_0964											turquoise	Mona_0964
		turquoise	Mona_0086											turquoise	Mona_0086
		turquoise	Mona_2869											turquoise	Mona_2869
		turquoise	Mona_6230											turquoise	Mona_6230
		turquoise	Mona_5035											turquoise	Mona_5035
		turquoise	Mona_2913											turquoise	Mona_2913
		turquoise	Mona_2388											turquoise	Mona_2388
		turquoise	Mona_0676											turquoise	Mona_0676
		turquoise	Mona_6750											turquoise	Mona_6750
		turquoise	Mona_3268											turquoise	Mona_3268
		turquoise	Mona_7284											turquoise	Mona_7284
		turquoise	Mona_1158											turquoise	Mona_1158
		turquoise	Mona_6638											turquoise	Mona_6638
		turquoise	Mona_6035											turquoise	Mona_6035
		turquoise	Mona_1327											turquoise	Mona_1327
		turquoise	Mona_2379											turquoise	Mona_2379
		turquoise	Mona_0730											turquoise	Mona_0730
		turquoise	Mona_1549											turquoise	Mona_1549
		turquoise	Mona_2081											turquoise	Mona_2081
		turquoise	Mona_4221											turquoise	Mona_4221
		turquoise	Mona_1464											turquoise	Mona_1464
		turquoise	Mona_3994											turquoise	Mona_3994
		turquoise	Mona_2945											turquoise	Mona_2945
		turquoise	Mona_3451											turquoise	Mona_3451
		turquoise	Mona_6646											turquoise	Mona_6646
		turquoise	Mona_1585											turquoise	Mona_1585
		turquoise	Mona_4347											turquoise	Mona_4347
		turquoise	Mona_3860											turquoise	Mona_3860
		turquoise	Mona_0356											turquoise	Mona_0356
		turquoise	Mona_2365											turquoise	Mona_2365
		turquoise	Mona_6032											turquoise	Mona_6032
		turquoise	Mona_2830											turquoise	Mona_2830
		turquoise	Mona_0383											turquoise	Mona_0383
		turquoise	Mona_0823											turquoise	Mona_0823
		turquoise	Mona_2328											turquoise	Mona_2328
		turquoise	Mona_1721											turquoise	Mona_1721
		turquoise	Mona_4601											turquoise	Mona_4601
		turquoise	Mona_2607											turquoise	Mona_2607
		turquoise	Mona_3762											turquoise	Mona_3762
		turquoise	Mona_1853											turquoise	Mona_1853
		turquoise	Mona_0882											turquoise	Mona_0882
		turquoise	Mona_1868											turquoise	Mona_1868
		turquoise	Mona_4857											turquoise	Mona_4857
		turquoise	Mona_3796											turquoise	Mona_3796
		turquoise	Mona_4670											turquoise	Mona_4670
		turquoise	Mona_3157											turquoise	Mona_3157
		turquoise	Mona_3722											turquoise	Mona_3722
		turquoise	Mona_1032											turquoise	Mona_1032
		turquoise	Mona_1513											turquoise	Mona_1513
		turquoise	Mona_0760											turquoise	Mona_0760
		turquoise	Mona_3978											turquoise	Mona_3978
		turquoise	Mona_4721											turquoise	Mona_4721
		turquoise	Mona_6961											turquoise	Mona_6961
		turquoise	Mona_5636											turquoise	Mona_5636
		turquoise	Mona_1743											turquoise	Mona_1743
		turquoise	Mona_6728											turquoise	Mona_6728
		turquoise	Mona_3976											turquoise	Mona_3976
		turquoise	Mona_5687											turquoise	Mona_5687
		turquoise	Mona_4013											turquoise	Mona_4013
		turquoise	Mona_5833											turquoise	Mona_5833
		turquoise	Mona_4485											turquoise	Mona_4485
		turquoise	Mona_2346											turquoise	Mona_2346
		turquoise	Mona_2201											turquoise	Mona_2201
		turquoise	Mona_3950											turquoise	Mona_3950
		turquoise	Mona_0875											turquoise	Mona_0875
		turquoise	Mona_5637											turquoise	Mona_5637
		turquoise	Mona_3122											turquoise	Mona_3122
		turquoise	Mona_3427											turquoise	Mona_3427
		turquoise	Mona_5643											turquoise	Mona_5643
		turquoise	Mona_7388											turquoise	Mona_7388
		turquoise	Mona_2012											turquoise	Mona_2012
		turquoise	Mona_3089											turquoise	Mona_3089
		turquoise	Mona_3664											turquoise	Mona_3664
		turquoise	Mona_3896											turquoise	Mona_3896
		turquoise	Mona_5806											turquoise	Mona_5806
		turquoise	Mona_6443											turquoise	Mona_6443
		turquoise	Mona_5932											turquoise	Mona_5932
		turquoise	Mona_0063											turquoise	Mona_0063
		turquoise	Mona_6225											turquoise	Mona_6225
		turquoise	Mona_2413											turquoise	Mona_2413
		turquoise	Mona_2314											turquoise	Mona_2314
		turquoise	Mona_4040											turquoise	Mona_4040
		turquoise	Mona_3531											turquoise	Mona_3531
		turquoise	Mona_0332											turquoise	Mona_0332
		turquoise	Mona_3078											turquoise	Mona_3078
		turquoise	Mona_0261											turquoise	Mona_0261
		turquoise	Mona_0770											turquoise	Mona_0770
		turquoise	Mona_4926											turquoise	Mona_4926
		turquoise	Mona_7101											turquoise	Mona_7101
		turquoise	Mona_5205											turquoise	Mona_5205
		turquoise	Mona_2308											turquoise	Mona_2308
		turquoise	Mona_7192											turquoise	Mona_7192
		turquoise	Mona_0535											turquoise	Mona_0535
		turquoise	Mona_5140											turquoise	Mona_5140
		turquoise	Mona_6575											turquoise	Mona_6575
		turquoise	Mona_5907											turquoise	Mona_5907
		turquoise	Mona_4554											turquoise	Mona_4554
		turquoise	Mona_2284											turquoise	Mona_2284
		turquoise	Mona_6627											turquoise	Mona_6627
		turquoise	Mona_5563											turquoise	Mona_5563
		turquoise	Mona_3855											turquoise	Mona_3855
		turquoise	Mona_1810											turquoise	Mona_1810
		turquoise	Mona_5226											turquoise	Mona_5226
		turquoise	Mona_3730											turquoise	Mona_3730
		turquoise	Mona_0622											turquoise	Mona_0622
		turquoise	Mona_0237											turquoise	Mona_0237
		turquoise	Mona_2537											turquoise	Mona_2537
		turquoise	Mona_1046											turquoise	Mona_1046
		turquoise	Mona_0132											turquoise	Mona_0132
		turquoise	Mona_6831											turquoise	Mona_6831
		turquoise	Mona_5895											turquoise	Mona_5895
		turquoise	Mona_2337											turquoise	Mona_2337
		turquoise	Mona_0396											turquoise	Mona_0396
		turquoise	Mona_0591											turquoise	Mona_0591
		turquoise	Mona_4374											turquoise	Mona_4374
		turquoise	Mona_5454											turquoise	Mona_5454
		turquoise	Mona_3070											turquoise	Mona_3070
		turquoise	Mona_4318											turquoise	Mona_4318
		turquoise	Mona_1588											turquoise	Mona_1588
		turquoise	Mona_4508											turquoise	Mona_4508
		turquoise	Mona_0417											turquoise	Mona_0417
		turquoise	Mona_0338											turquoise	Mona_0338
		turquoise	Mona_3109											turquoise	Mona_3109
		turquoise	Mona_3693											turquoise	Mona_3693
		turquoise	Mona_3032											turquoise	Mona_3032
		turquoise	Mona_7341											turquoise	Mona_7341
		turquoise	Mona_5471											turquoise	Mona_5471
		turquoise	Mona_2266											turquoise	Mona_2266
		turquoise	Mona_5519											turquoise	Mona_5519
		turquoise	Mona_6719											turquoise	Mona_6719
		turquoise	Mona_4183											turquoise	Mona_4183
		turquoise	Mona_1237											turquoise	Mona_1237
		turquoise	Mona_3549											turquoise	Mona_3549
		turquoise	Mona_2868											turquoise	Mona_2868
		turquoise	Mona_7450											turquoise	Mona_7450
		turquoise	Mona_6124											turquoise	Mona_6124
		turquoise	Mona_6135											turquoise	Mona_6135
		turquoise	Mona_4005											turquoise	Mona_4005
		turquoise	Mona_2584											turquoise	Mona_2584
		turquoise	Mona_1079											turquoise	Mona_1079
		turquoise	Mona_4829											turquoise	Mona_4829
		turquoise	Mona_4691											turquoise	Mona_4691
		turquoise	Mona_2110											turquoise	Mona_2110
		turquoise	Mona_3797											turquoise	Mona_3797
		turquoise	Mona_6436											turquoise	Mona_6436
		turquoise	Mona_3515											turquoise	Mona_3515
		turquoise	Mona_7207											turquoise	Mona_7207
		turquoise	Mona_5614											turquoise	Mona_5614
		turquoise	Mona_1679											turquoise	Mona_1679
		turquoise	Mona_5593											turquoise	Mona_5593
		turquoise	Mona_4660											turquoise	Mona_4660
		turquoise	Mona_6385											turquoise	Mona_6385
		turquoise	Mona_6542											turquoise	Mona_6542
		turquoise	Mona_0051											turquoise	Mona_0051
		turquoise	Mona_0918											turquoise	Mona_0918
		turquoise	Mona_2122											turquoise	Mona_2122
		turquoise	Mona_5211											turquoise	Mona_5211
		turquoise	Mona_2322											turquoise	Mona_2322
		turquoise	Mona_0735											turquoise	Mona_0735
		turquoise	Mona_0748											turquoise	Mona_0748
		turquoise	Mona_2162											turquoise	Mona_2162
		turquoise	Mona_6229											turquoise	Mona_6229
		turquoise	Mona_5678											turquoise	Mona_5678
		turquoise	Mona_5327											turquoise	Mona_5327
		turquoise	Mona_3401											turquoise	Mona_3401
		turquoise	Mona_4597											turquoise	Mona_4597
		turquoise	Mona_4469											turquoise	Mona_4469
		turquoise	Mona_1350											turquoise	Mona_1350
		turquoise	Mona_5069											turquoise	Mona_5069
		turquoise	Mona_3716											turquoise	Mona_3716
		turquoise	Mona_2321											turquoise	Mona_2321
		turquoise	Mona_2333											turquoise	Mona_2333
		turquoise	Mona_5375											turquoise	Mona_5375
		turquoise	Mona_3825											turquoise	Mona_3825
		turquoise	Mona_3055											turquoise	Mona_3055
		turquoise	Mona_2601											turquoise	Mona_2601
		turquoise	Mona_4808											turquoise	Mona_4808
		turquoise	Mona_2164											turquoise	Mona_2164
		turquoise	Mona_1045											turquoise	Mona_1045
		turquoise	Mona_2252											turquoise	Mona_2252
		turquoise	Mona_1410											turquoise	Mona_1410
		turquoise	Mona_1639											turquoise	Mona_1639
		turquoise	Mona_2789											turquoise	Mona_2789
		turquoise	Mona_2082											turquoise	Mona_2082
		turquoise	Mona_3979											turquoise	Mona_3979
		turquoise	Mona_3897											turquoise	Mona_3897
		turquoise	Mona_2650											turquoise	Mona_2650
		turquoise	Mona_3206											turquoise	Mona_3206
		turquoise	Mona_2154											turquoise	Mona_2154
		turquoise	Mona_2833											turquoise	Mona_2833
		turquoise	Mona_0466											turquoise	Mona_0466
		turquoise	Mona_4861											turquoise	Mona_4861
		turquoise	Mona_3673											turquoise	Mona_3673
		turquoise	Mona_1238											turquoise	Mona_1238
		turquoise	Mona_6610											turquoise	Mona_6610
		turquoise	Mona_0631											turquoise	Mona_0631
		turquoise	Mona_2370											turquoise	Mona_2370
		turquoise	Mona_1067											turquoise	Mona_1067
		turquoise	Mona_6475											turquoise	Mona_6475
		turquoise	Mona_5143											turquoise	Mona_5143
		turquoise	Mona_7185											turquoise	Mona_7185
		turquoise	Mona_0152											turquoise	Mona_0152
		turquoise	Mona_6243											turquoise	Mona_6243
		turquoise	Mona_3362											turquoise	Mona_3362
		turquoise	Mona_6847											turquoise	Mona_6847
		turquoise	Mona_5487											turquoise	Mona_5487
		turquoise	Mona_2709											turquoise	Mona_2709
		turquoise	Mona_1949											turquoise	Mona_1949
		turquoise	Mona_7123											turquoise	Mona_7123
		turquoise	Mona_3939											turquoise	Mona_3939
		turquoise	Mona_6454											turquoise	Mona_6454
		turquoise	Mona_6793											turquoise	Mona_6793
		turquoise	Mona_4959											turquoise	Mona_4959
		turquoise	Mona_1578											turquoise	Mona_1578
		turquoise	Mona_0350											turquoise	Mona_0350
		turquoise	Mona_0933											turquoise	Mona_0933
		turquoise	Mona_7251											turquoise	Mona_7251
		turquoise	Mona_6968											turquoise	Mona_6968
		turquoise	Mona_4240											turquoise	Mona_4240
		turquoise	Mona_4809											turquoise	Mona_4809
		turquoise	Mona_2147											turquoise	Mona_2147
		turquoise	Mona_5516											turquoise	Mona_5516
		turquoise	Mona_4141											turquoise	Mona_4141
		turquoise	Mona_2214											turquoise	Mona_2214
		turquoise	Mona_3996											turquoise	Mona_3996
		turquoise	Mona_2031											turquoise	Mona_2031
		turquoise	Mona_5458											turquoise	Mona_5458
		turquoise	Mona_6196											turquoise	Mona_6196
		turquoise	Mona_1233											turquoise	Mona_1233
		turquoise	Mona_2106											turquoise	Mona_2106
		turquoise	Mona_0524											turquoise	Mona_0524
		turquoise	Mona_2080											turquoise	Mona_2080
		turquoise	Mona_0161											turquoise	Mona_0161
		turquoise	Mona_7232											turquoise	Mona_7232
		turquoise	Mona_0878											turquoise	Mona_0878
		turquoise	Mona_2894											turquoise	Mona_2894
		turquoise	Mona_1783											turquoise	Mona_1783
		turquoise	Mona_3668											turquoise	Mona_3668
		turquoise	Mona_2814											turquoise	Mona_2814
		turquoise	Mona_5758											turquoise	Mona_5758
		turquoise	Mona_1815											turquoise	Mona_1815
		turquoise	Mona_2511											turquoise	Mona_2511
		turquoise	Mona_0378											turquoise	Mona_0378
		turquoise	Mona_6824											turquoise	Mona_6824
		turquoise	Mona_2628											turquoise	Mona_2628
		turquoise	Mona_1732											turquoise	Mona_1732
		turquoise	Mona_3873											turquoise	Mona_3873
		turquoise	Mona_0951											turquoise	Mona_0951
		turquoise	Mona_5662											turquoise	Mona_5662
		turquoise	Mona_1295											turquoise	Mona_1295
		turquoise	Mona_6636											turquoise	Mona_6636
		turquoise	Mona_1717											turquoise	Mona_1717
		turquoise	Mona_7222											turquoise	Mona_7222
		turquoise	Mona_3020											turquoise	Mona_3020
		turquoise	Mona_1520											turquoise	Mona_1520
		turquoise	Mona_4986											turquoise	Mona_4986
		turquoise	Mona_0946											turquoise	Mona_0946
		turquoise	Mona_2190											turquoise	Mona_2190
		turquoise	Mona_5925											turquoise	Mona_5925
		turquoise	Mona_3743											turquoise	Mona_3743
		turquoise	Mona_6805											turquoise	Mona_6805
		turquoise	Mona_7235											turquoise	Mona_7235
		turquoise	Mona_5004											turquoise	Mona_5004
		turquoise	Mona_0499											turquoise	Mona_0499
		turquoise	Mona_3710											turquoise	Mona_3710
		turquoise	Mona_4762											turquoise	Mona_4762
		turquoise	Mona_4255											turquoise	Mona_4255
		turquoise	Mona_1623											turquoise	Mona_1623
		turquoise	Mona_1475											turquoise	Mona_1475
		turquoise	Mona_5742											turquoise	Mona_5742
		turquoise	Mona_2719											turquoise	Mona_2719
		turquoise	Mona_5078											turquoise	Mona_5078
		turquoise	Mona_4354											turquoise	Mona_4354
		turquoise	Mona_6387											turquoise	Mona_6387
		turquoise	Mona_7044											turquoise	Mona_7044
		turquoise	Mona_1863											turquoise	Mona_1863
		turquoise	Mona_6288											turquoise	Mona_6288
		turquoise	Mona_2653											turquoise	Mona_2653
		turquoise	Mona_0745											turquoise	Mona_0745
		turquoise	Mona_0990											turquoise	Mona_0990
		turquoise	Mona_6565											turquoise	Mona_6565
		turquoise	Mona_5950											turquoise	Mona_5950
		turquoise	Mona_4970											turquoise	Mona_4970
		turquoise	Mona_0627											turquoise	Mona_0627
		turquoise	Mona_0373											turquoise	Mona_0373
		turquoise	Mona_4167											turquoise	Mona_4167
		turquoise	Mona_3985											turquoise	Mona_3985
		turquoise	Mona_0436											turquoise	Mona_0436
		turquoise	Mona_4252											turquoise	Mona_4252
		turquoise	Mona_2744											turquoise	Mona_2744
		turquoise	Mona_0301											turquoise	Mona_0301
		turquoise	Mona_7162											turquoise	Mona_7162
		turquoise	Mona_1700											turquoise	Mona_1700
		turquoise	Mona_2660											turquoise	Mona_2660
		turquoise	Mona_3556											turquoise	Mona_3556
		turquoise	Mona_4483											turquoise	Mona_4483
		turquoise	Mona_1811											turquoise	Mona_1811
		turquoise	Mona_0580											turquoise	Mona_0580
		turquoise	Mona_0488											turquoise	Mona_0488
		turquoise	Mona_3553											turquoise	Mona_3553
		turquoise	Mona_4763											turquoise	Mona_4763
		turquoise	Mona_6114											turquoise	Mona_6114
		turquoise	Mona_1731											turquoise	Mona_1731
		turquoise	Mona_1221											turquoise	Mona_1221
		turquoise	Mona_1200											turquoise	Mona_1200
		turquoise	Mona_5592											turquoise	Mona_5592
		turquoise	Mona_2675											turquoise	Mona_2675
		turquoise	Mona_6637											turquoise	Mona_6637
		turquoise	Mona_4428											turquoise	Mona_4428
		turquoise	Mona_1691											turquoise	Mona_1691
		turquoise	Mona_3283											turquoise	Mona_3283
		turquoise	Mona_6458											turquoise	Mona_6458
		turquoise	Mona_5376											turquoise	Mona_5376
		turquoise	Mona_2669											turquoise	Mona_2669
		turquoise	Mona_1357											turquoise	Mona_1357
		turquoise	Mona_1992											turquoise	Mona_1992
		turquoise	Mona_2784											turquoise	Mona_2784
		turquoise	Mona_5472											turquoise	Mona_5472
		turquoise	Mona_6680											turquoise	Mona_6680
		turquoise	Mona_2371											turquoise	Mona_2371
		turquoise	Mona_5488											turquoise	Mona_5488
		turquoise	Mona_2068											turquoise	Mona_2068
		turquoise	Mona_3544											turquoise	Mona_3544
		turquoise	Mona_2048											turquoise	Mona_2048
		turquoise	Mona_2539											turquoise	Mona_2539
		turquoise	Mona_5021											turquoise	Mona_5021
		turquoise	Mona_5694											turquoise	Mona_5694
		turquoise	Mona_0812											turquoise	Mona_0812
		turquoise	Mona_3666											turquoise	Mona_3666
		turquoise	Mona_3049											turquoise	Mona_3049
		turquoise	Mona_2275											turquoise	Mona_2275
		turquoise	Mona_1344											turquoise	Mona_1344
		turquoise	Mona_2176											turquoise	Mona_2176
		turquoise	Mona_5070											turquoise	Mona_5070
		turquoise	Mona_0471											turquoise	Mona_0471
		turquoise	Mona_2069											turquoise	Mona_2069
		turquoise	Mona_4732											turquoise	Mona_4732
		turquoise	Mona_0453											turquoise	Mona_0453
		turquoise	Mona_5830											turquoise	Mona_5830
		turquoise	Mona_0611											turquoise	Mona_0611
		turquoise	Mona_5934											turquoise	Mona_5934
		turquoise	Mona_1145											turquoise	Mona_1145
		turquoise	Mona_6789											turquoise	Mona_6789
		turquoise	Mona_0242											turquoise	Mona_0242
		turquoise	Mona_1364											turquoise	Mona_1364
		turquoise	Mona_2907											turquoise	Mona_2907
		turquoise	Mona_4467											turquoise	Mona_4467
		turquoise	Mona_2121											turquoise	Mona_2121
		turquoise	Mona_3982											turquoise	Mona_3982
		turquoise	Mona_5280											turquoise	Mona_5280
		turquoise	Mona_4566											turquoise	Mona_4566
		turquoise	Mona_0032											turquoise	Mona_0032
		turquoise	Mona_4197											turquoise	Mona_4197
		turquoise	Mona_3439											turquoise	Mona_3439
		turquoise	Mona_2104											turquoise	Mona_2104
		turquoise	Mona_5888											turquoise	Mona_5888
		turquoise	Mona_6802											turquoise	Mona_6802
		turquoise	Mona_6695											turquoise	Mona_6695
		turquoise	Mona_4274											turquoise	Mona_4274
		turquoise	Mona_0961											turquoise	Mona_0961
		turquoise	Mona_0023											turquoise	Mona_0023
		turquoise	Mona_5105											turquoise	Mona_5105
		turquoise	Mona_3538											turquoise	Mona_3538
		turquoise	Mona_7000											turquoise	Mona_7000
		turquoise	Mona_0925											turquoise	Mona_0925
		turquoise	Mona_2133											turquoise	Mona_2133
		turquoise	Mona_4672											turquoise	Mona_4672
		turquoise	Mona_2599											turquoise	Mona_2599
		turquoise	Mona_1430											turquoise	Mona_1430
		turquoise	Mona_4838											turquoise	Mona_4838
		turquoise	Mona_6217											turquoise	Mona_6217
		turquoise	Mona_2983											turquoise	Mona_2983
		turquoise	Mona_4874											turquoise	Mona_4874
		turquoise	Mona_3424											turquoise	Mona_3424
		turquoise	Mona_2361											turquoise	Mona_2361
		turquoise	Mona_1016											turquoise	Mona_1016
		turquoise	Mona_7135											turquoise	Mona_7135
		turquoise	Mona_3239											turquoise	Mona_3239
		turquoise	Mona_2863											turquoise	Mona_2863
		turquoise	Mona_4372											turquoise	Mona_4372
		turquoise	Mona_3699											turquoise	Mona_3699
		turquoise	Mona_2552											turquoise	Mona_2552
		turquoise	Mona_0410											turquoise	Mona_0410
		turquoise	Mona_2680											turquoise	Mona_2680
		turquoise	Mona_0698											turquoise	Mona_0698
		turquoise	Mona_1376											turquoise	Mona_1376
		turquoise	Mona_2999											turquoise	Mona_2999
		turquoise	Mona_5573											turquoise	Mona_5573
		turquoise	Mona_7217											turquoise	Mona_7217
		turquoise	Mona_7375											turquoise	Mona_7375
		turquoise	Mona_3567											turquoise	Mona_3567
		turquoise	Mona_2794											turquoise	Mona_2794
		turquoise	Mona_1630											turquoise	Mona_1630
		turquoise	Mona_0444											turquoise	Mona_0444
		turquoise	Mona_3305											turquoise	Mona_3305
		turquoise	Mona_5699											turquoise	Mona_5699
		turquoise	Mona_6545											turquoise	Mona_6545
		turquoise	Mona_4253											turquoise	Mona_4253
		turquoise	Mona_6300											turquoise	Mona_6300
		turquoise	Mona_5060											turquoise	Mona_5060
		turquoise	Mona_5649											turquoise	Mona_5649
		turquoise	Mona_5016											turquoise	Mona_5016
		turquoise	Mona_3723											turquoise	Mona_3723
		turquoise	Mona_2360											turquoise	Mona_2360
		turquoise	Mona_7363											turquoise	Mona_7363
		turquoise	Mona_4098											turquoise	Mona_4098
		turquoise	Mona_2908											turquoise	Mona_2908
		turquoise	Mona_3485											turquoise	Mona_3485
		turquoise	Mona_4272											turquoise	Mona_4272
		turquoise	Mona_2161											turquoise	Mona_2161
		turquoise	Mona_3213											turquoise	Mona_3213
		turquoise	Mona_4892											turquoise	Mona_4892
		turquoise	Mona_2326											turquoise	Mona_2326
		turquoise	Mona_0276											turquoise	Mona_0276
		turquoise	Mona_3508											turquoise	Mona_3508
		turquoise	Mona_6810											turquoise	Mona_6810
		turquoise	Mona_1738											turquoise	Mona_1738
		turquoise	Mona_4666											turquoise	Mona_4666
		turquoise	Mona_5168											turquoise	Mona_5168
		turquoise	Mona_2167											turquoise	Mona_2167
		turquoise	Mona_5877											turquoise	Mona_5877
		turquoise	Mona_0368											turquoise	Mona_0368
		turquoise	Mona_3509											turquoise	Mona_3509
		turquoise	Mona_1954											turquoise	Mona_1954
		turquoise	Mona_0358											turquoise	Mona_0358
		turquoise	Mona_2114											turquoise	Mona_2114
		turquoise	Mona_2377											turquoise	Mona_2377
		turquoise	Mona_7045											turquoise	Mona_7045
		turquoise	Mona_2229											turquoise	Mona_2229
		turquoise	Mona_3993											turquoise	Mona_3993
		turquoise	Mona_1761											turquoise	Mona_1761
		turquoise	Mona_1813											turquoise	Mona_1813
		turquoise	Mona_1577											turquoise	Mona_1577
		turquoise	Mona_5851											turquoise	Mona_5851
		turquoise	Mona_4106											turquoise	Mona_4106
		turquoise	Mona_3902											turquoise	Mona_3902
		turquoise	Mona_6787											turquoise	Mona_6787
		turquoise	Mona_3690											turquoise	Mona_3690
		turquoise	Mona_6455											turquoise	Mona_6455
		turquoise	Mona_2073											turquoise	Mona_2073
		turquoise	Mona_4180											turquoise	Mona_4180
		turquoise	Mona_6822											turquoise	Mona_6822
		turquoise	Mona_1852											turquoise	Mona_1852
		turquoise	Mona_5239											turquoise	Mona_5239
		turquoise	Mona_7028											turquoise	Mona_7028
		turquoise	Mona_7273											turquoise	Mona_7273
		turquoise	Mona_4992											turquoise	Mona_4992
		turquoise	Mona_1703											turquoise	Mona_1703
		turquoise	Mona_6541											turquoise	Mona_6541
		turquoise	Mona_7352											turquoise	Mona_7352
		turquoise	Mona_1189											turquoise	Mona_1189
		turquoise	Mona_1447											turquoise	Mona_1447
		turquoise	Mona_0366											turquoise	Mona_0366
		turquoise	Mona_3211											turquoise	Mona_3211
		turquoise	Mona_6848											turquoise	Mona_6848
		turquoise	Mona_2912											turquoise	Mona_2912
		turquoise	Mona_0869											turquoise	Mona_0869
		turquoise	Mona_1167											turquoise	Mona_1167
		turquoise	Mona_4644											turquoise	Mona_4644
		turquoise	Mona_0642											turquoise	Mona_0642
		turquoise	Mona_5669											turquoise	Mona_5669
		turquoise	Mona_4053											turquoise	Mona_4053
		turquoise	Mona_0138											turquoise	Mona_0138
		turquoise	Mona_2035											turquoise	Mona_2035
		turquoise	Mona_2554											turquoise	Mona_2554
		turquoise	Mona_4978											turquoise	Mona_4978
		turquoise	Mona_3235											turquoise	Mona_3235
		turquoise	Mona_1184											turquoise	Mona_1184
		turquoise	Mona_4461											turquoise	Mona_4461
		turquoise	Mona_0380											turquoise	Mona_0380
		turquoise	Mona_1329											turquoise	Mona_1329
		turquoise	Mona_0876											turquoise	Mona_0876
		turquoise	Mona_6498											turquoise	Mona_6498
		turquoise	Mona_2142											turquoise	Mona_2142
		turquoise	Mona_4070											turquoise	Mona_4070
		turquoise	Mona_6804											turquoise	Mona_6804
		turquoise	Mona_1552											turquoise	Mona_1552
		turquoise	Mona_4296											turquoise	Mona_4296
		turquoise	Mona_3378											turquoise	Mona_3378
		turquoise	Mona_5120											turquoise	Mona_5120
		turquoise	Mona_3064											turquoise	Mona_3064
		turquoise	Mona_4546											turquoise	Mona_4546
		turquoise	Mona_4912											turquoise	Mona_4912
		turquoise	Mona_5304											turquoise	Mona_5304
		turquoise	Mona_4068											turquoise	Mona_4068
		turquoise	Mona_1496											turquoise	Mona_1496
		turquoise	Mona_0863											turquoise	Mona_0863
		turquoise	Mona_1280											turquoise	Mona_1280
		turquoise	Mona_6226											turquoise	Mona_6226
		turquoise	Mona_4996											turquoise	Mona_4996
		turquoise	Mona_0195											turquoise	Mona_0195
		turquoise	Mona_4006											turquoise	Mona_4006
		turquoise	Mona_4056											turquoise	Mona_4056
		turquoise	Mona_3176											turquoise	Mona_3176
		turquoise	Mona_5743											turquoise	Mona_5743
		turquoise	Mona_3577											turquoise	Mona_3577
		turquoise	Mona_3624											turquoise	Mona_3624
		turquoise	Mona_4015											turquoise	Mona_4015
		turquoise	Mona_0830											turquoise	Mona_0830
		turquoise	Mona_3774											turquoise	Mona_3774
		turquoise	Mona_4343											turquoise	Mona_4343
		turquoise	Mona_2418											turquoise	Mona_2418
		turquoise	Mona_4664											turquoise	Mona_4664
		turquoise	Mona_3071											turquoise	Mona_3071
		turquoise	Mona_0019											turquoise	Mona_0019
		turquoise	Mona_7268											turquoise	Mona_7268
		turquoise	Mona_4201											turquoise	Mona_4201
		turquoise	Mona_4890											turquoise	Mona_4890
		turquoise	Mona_4604											turquoise	Mona_4604
		turquoise	Mona_2604											turquoise	Mona_2604
		turquoise	Mona_6851											turquoise	Mona_6851
		turquoise	Mona_2882											turquoise	Mona_2882
		turquoise	Mona_4622											turquoise	Mona_4622
		turquoise	Mona_3769											turquoise	Mona_3769
		turquoise	Mona_0544											turquoise	Mona_0544
		turquoise	Mona_3676											turquoise	Mona_3676
		turquoise	Mona_6809											turquoise	Mona_6809
		turquoise	Mona_1174											turquoise	Mona_1174
		turquoise	Mona_1681											turquoise	Mona_1681
		turquoise	Mona_6400											turquoise	Mona_6400
		turquoise	Mona_5865											turquoise	Mona_5865
		turquoise	Mona_5326											turquoise	Mona_5326
		turquoise	Mona_1138											turquoise	Mona_1138
		turquoise	Mona_2374											turquoise	Mona_2374
		turquoise	Mona_5594											turquoise	Mona_5594
		turquoise	Mona_6534											turquoise	Mona_6534
		turquoise	Mona_5922											turquoise	Mona_5922
		turquoise	Mona_6547											turquoise	Mona_6547
		turquoise	Mona_1840											turquoise	Mona_1840
		turquoise	Mona_4973											turquoise	Mona_4973
		turquoise	Mona_2058											turquoise	Mona_2058
		turquoise	Mona_7420											turquoise	Mona_7420
		turquoise	Mona_3327											turquoise	Mona_3327
		turquoise	Mona_5539											turquoise	Mona_5539
		turquoise	Mona_6821											turquoise	Mona_6821
		turquoise	Mona_0389											turquoise	Mona_0389
		turquoise	Mona_0212											turquoise	Mona_0212
		turquoise	Mona_5749											turquoise	Mona_5749
		turquoise	Mona_0409											turquoise	Mona_0409
		turquoise	Mona_1066											turquoise	Mona_1066
		turquoise	Mona_0435											turquoise	Mona_0435
		turquoise	Mona_4144											turquoise	Mona_4144
		turquoise	Mona_4188											turquoise	Mona_4188
		turquoise	Mona_2580											turquoise	Mona_2580
		turquoise	Mona_2522											turquoise	Mona_2522
		turquoise	Mona_6601											turquoise	Mona_6601
		turquoise	Mona_4088											turquoise	Mona_4088
		turquoise	Mona_1345											turquoise	Mona_1345
		turquoise	Mona_3870											turquoise	Mona_3870
		turquoise	Mona_0119											turquoise	Mona_0119
		turquoise	Mona_4887											turquoise	Mona_4887
		turquoise	Mona_7293											turquoise	Mona_7293
		turquoise	Mona_1120											turquoise	Mona_1120
		turquoise	Mona_2950											turquoise	Mona_2950
		turquoise	Mona_1776											turquoise	Mona_1776
		turquoise	Mona_3921											turquoise	Mona_3921
		turquoise	Mona_7479											turquoise	Mona_7479
		turquoise	Mona_6395											turquoise	Mona_6395
		turquoise	Mona_0501											turquoise	Mona_0501
		turquoise	Mona_2518											turquoise	Mona_2518
		turquoise	Mona_3724											turquoise	Mona_3724
		turquoise	Mona_7156											turquoise	Mona_7156
		turquoise	Mona_3013											turquoise	Mona_3013
		turquoise	Mona_2883											turquoise	Mona_2883
		turquoise	Mona_2714											turquoise	Mona_2714
		turquoise	Mona_3382											turquoise	Mona_3382
		turquoise	Mona_3097											turquoise	Mona_3097
		turquoise	Mona_5312											turquoise	Mona_5312
		turquoise	Mona_0895											turquoise	Mona_0895
		turquoise	Mona_7270											turquoise	Mona_7270
		turquoise	Mona_2754											turquoise	Mona_2754
		turquoise	Mona_3420											turquoise	Mona_3420
		turquoise	Mona_2764											turquoise	Mona_2764
		turquoise	Mona_5691											turquoise	Mona_5691
		turquoise	Mona_0008											turquoise	Mona_0008
		turquoise	Mona_4236											turquoise	Mona_4236
		turquoise	Mona_5960											turquoise	Mona_5960
		turquoise	Mona_2663											turquoise	Mona_2663
		turquoise	Mona_0538											turquoise	Mona_0538
		turquoise	Mona_0572											turquoise	Mona_0572
		turquoise	Mona_7116											turquoise	Mona_7116
		turquoise	Mona_1563											turquoise	Mona_1563
		turquoise	Mona_1146											turquoise	Mona_1146
		turquoise	Mona_7190											turquoise	Mona_7190
		turquoise	Mona_0581											turquoise	Mona_0581
		turquoise	Mona_3491											turquoise	Mona_3491
		turquoise	Mona_6876											turquoise	Mona_6876
		turquoise	Mona_6486											turquoise	Mona_6486
		turquoise	Mona_3510											turquoise	Mona_3510
		turquoise	Mona_1159											turquoise	Mona_1159
		turquoise	Mona_1747											turquoise	Mona_1747
		turquoise	Mona_6803											turquoise	Mona_6803
		turquoise	Mona_6314											turquoise	Mona_6314
		turquoise	Mona_4481											turquoise	Mona_4481
		turquoise	Mona_1950											turquoise	Mona_1950
		turquoise	Mona_0168											turquoise	Mona_0168
		turquoise	Mona_2583											turquoise	Mona_2583
		turquoise	Mona_0680											turquoise	Mona_0680
		turquoise	Mona_7042											turquoise	Mona_7042
		turquoise	Mona_2294											turquoise	Mona_2294
		turquoise	Mona_4480											turquoise	Mona_4480
		turquoise	Mona_5541											turquoise	Mona_5541
		turquoise	Mona_2181											turquoise	Mona_2181
		turquoise	Mona_5008											turquoise	Mona_5008
		turquoise	Mona_0277											turquoise	Mona_0277
		turquoise	Mona_5770											turquoise	Mona_5770
		turquoise	Mona_1299											turquoise	Mona_1299
		turquoise	Mona_0140											turquoise	Mona_0140
		turquoise	Mona_0507											turquoise	Mona_0507
		turquoise	Mona_7365											turquoise	Mona_7365
		turquoise	Mona_5467											turquoise	Mona_5467
		turquoise	Mona_2821											turquoise	Mona_2821
		turquoise	Mona_0939											turquoise	Mona_0939
		turquoise	Mona_4090											turquoise	Mona_4090
		turquoise	Mona_0794											turquoise	Mona_0794
		turquoise	Mona_2755											turquoise	Mona_2755
		turquoise	Mona_1968											turquoise	Mona_1968
		turquoise	Mona_0208											turquoise	Mona_0208
		turquoise	Mona_5262											turquoise	Mona_5262
		turquoise	Mona_6850											turquoise	Mona_6850
		turquoise	Mona_6485											turquoise	Mona_6485
		turquoise	Mona_6457											turquoise	Mona_6457
		turquoise	Mona_5013											turquoise	Mona_5013
		turquoise	Mona_0546											turquoise	Mona_0546
		turquoise	Mona_6280											turquoise	Mona_6280
		turquoise	Mona_3344											turquoise	Mona_3344
		turquoise	Mona_3726											turquoise	Mona_3726
		turquoise	Mona_0909											turquoise	Mona_0909
		turquoise	Mona_2246											turquoise	Mona_2246
		turquoise	Mona_5324											turquoise	Mona_5324
		turquoise	Mona_6837											turquoise	Mona_6837
		turquoise	Mona_4175											turquoise	Mona_4175
		turquoise	Mona_4041											turquoise	Mona_4041
		turquoise	Mona_3790											turquoise	Mona_3790
		turquoise	Mona_4852											turquoise	Mona_4852
		turquoise	Mona_4171											turquoise	Mona_4171
		turquoise	Mona_4337											turquoise	Mona_4337
		turquoise	Mona_5083											turquoise	Mona_5083
		turquoise	Mona_0873											turquoise	Mona_0873
		turquoise	Mona_0834											turquoise	Mona_0834
		turquoise	Mona_0849											turquoise	Mona_0849
		turquoise	Mona_1980											turquoise	Mona_1980
		turquoise	Mona_7191											turquoise	Mona_7191
		turquoise	Mona_7274											turquoise	Mona_7274
		turquoise	Mona_5348											turquoise	Mona_5348
		turquoise	Mona_6998											turquoise	Mona_6998
		turquoise	Mona_3792											turquoise	Mona_3792
		turquoise	Mona_3433											turquoise	Mona_3433
		turquoise	Mona_4841											turquoise	Mona_4841
		turquoise	Mona_4971											turquoise	Mona_4971
		turquoise	Mona_5970											turquoise	Mona_5970
		turquoise	Mona_1758											turquoise	Mona_1758
		turquoise	Mona_5100											turquoise	Mona_5100
		turquoise	Mona_2148											turquoise	Mona_2148
		turquoise	Mona_5850											turquoise	Mona_5850
		turquoise	Mona_6651											turquoise	Mona_6651
		turquoise	Mona_0628											turquoise	Mona_0628
		turquoise	Mona_4906											turquoise	Mona_4906
		turquoise	Mona_1235											turquoise	Mona_1235
		turquoise	Mona_2248											turquoise	Mona_2248
		turquoise	Mona_6963											turquoise	Mona_6963
		turquoise	Mona_5766											turquoise	Mona_5766
		turquoise	Mona_6386											turquoise	Mona_6386
		turquoise	Mona_0728											turquoise	Mona_0728
		turquoise	Mona_2996											turquoise	Mona_2996
		turquoise	Mona_6667											turquoise	Mona_6667
		turquoise	Mona_3111											turquoise	Mona_3111
		turquoise	Mona_1177											turquoise	Mona_1177
		turquoise	Mona_6830											turquoise	Mona_6830
		turquoise	Mona_3935											turquoise	Mona_3935
		turquoise	Mona_4504											turquoise	Mona_4504
		turquoise	Mona_1108											turquoise	Mona_1108
		turquoise	Mona_5899											turquoise	Mona_5899
		turquoise	Mona_4995											turquoise	Mona_4995
		turquoise	Mona_2640											turquoise	Mona_2640
		turquoise	Mona_7402											turquoise	Mona_7402
		turquoise	Mona_4047											turquoise	Mona_4047
		turquoise	Mona_4825											turquoise	Mona_4825
		turquoise	Mona_4392											turquoise	Mona_4392
		turquoise	Mona_0255											turquoise	Mona_0255
		turquoise	Mona_7380											turquoise	Mona_7380
		turquoise	Mona_1785											turquoise	Mona_1785
		turquoise	Mona_3391											turquoise	Mona_3391
		turquoise	Mona_2550											turquoise	Mona_2550
		turquoise	Mona_1169											turquoise	Mona_1169
		turquoise	Mona_7406											turquoise	Mona_7406
		turquoise	Mona_4402											turquoise	Mona_4402
		turquoise	Mona_6786											turquoise	Mona_6786
		turquoise	Mona_5170											turquoise	Mona_5170
		turquoise	Mona_5584											turquoise	Mona_5584
		turquoise	Mona_0220											turquoise	Mona_0220
		turquoise	Mona_2810											turquoise	Mona_2810
		turquoise	Mona_6994											turquoise	Mona_6994
		turquoise	Mona_4475											turquoise	Mona_4475
		turquoise	Mona_2016											turquoise	Mona_2016
		turquoise	Mona_0139											turquoise	Mona_0139
		turquoise	Mona_2320											turquoise	Mona_2320
		turquoise	Mona_1934											turquoise	Mona_1934
		turquoise	Mona_2866											turquoise	Mona_2866
		turquoise	Mona_1677											turquoise	Mona_1677
		turquoise	Mona_3973											turquoise	Mona_3973
		turquoise	Mona_4338											turquoise	Mona_4338
		turquoise	Mona_2558											turquoise	Mona_2558
		turquoise	Mona_1396											turquoise	Mona_1396
		turquoise	Mona_7035											turquoise	Mona_7035
		turquoise	Mona_1928											turquoise	Mona_1928
		turquoise	Mona_5096											turquoise	Mona_5096
		turquoise	Mona_7264											turquoise	Mona_7264
		turquoise	Mona_3201											turquoise	Mona_3201
		turquoise	Mona_3608											turquoise	Mona_3608
		turquoise	Mona_0321											turquoise	Mona_0321
		turquoise	Mona_3021											turquoise	Mona_3021
		turquoise	Mona_3066											turquoise	Mona_3066
		turquoise	Mona_2722											turquoise	Mona_2722
		turquoise	Mona_7003											turquoise	Mona_7003
		turquoise	Mona_3552											turquoise	Mona_3552
		turquoise	Mona_6326											turquoise	Mona_6326
		turquoise	Mona_1550											turquoise	Mona_1550
		turquoise	Mona_5112											turquoise	Mona_5112
		turquoise	Mona_1009											turquoise	Mona_1009
		turquoise	Mona_3353											turquoise	Mona_3353
		turquoise	Mona_1938											turquoise	Mona_1938
		turquoise	Mona_4306											turquoise	Mona_4306
		turquoise	Mona_4792											turquoise	Mona_4792
		turquoise	Mona_5845											turquoise	Mona_5845
		turquoise	Mona_5048											turquoise	Mona_5048
		turquoise	Mona_0706											turquoise	Mona_0706
		turquoise	Mona_1669											turquoise	Mona_1669
		turquoise	Mona_5180											turquoise	Mona_5180
		turquoise	Mona_0889											turquoise	Mona_0889
		turquoise	Mona_2062											turquoise	Mona_2062
		turquoise	Mona_2889											turquoise	Mona_2889
		turquoise	Mona_6198											turquoise	Mona_6198
		turquoise	Mona_4842											turquoise	Mona_4842
		turquoise	Mona_1517											turquoise	Mona_1517
		turquoise	Mona_0256											turquoise	Mona_0256
		turquoise	Mona_5193											turquoise	Mona_5193
		turquoise	Mona_0784											turquoise	Mona_0784
		turquoise	Mona_5422											turquoise	Mona_5422
		turquoise	Mona_1353											turquoise	Mona_1353
		turquoise	Mona_7414											turquoise	Mona_7414
		turquoise	Mona_3875											turquoise	Mona_3875
		turquoise	Mona_0095											turquoise	Mona_0095
		turquoise	Mona_4193											turquoise	Mona_4193
		turquoise	Mona_4880											turquoise	Mona_4880
		turquoise	Mona_6439											turquoise	Mona_6439
		turquoise	Mona_2205											turquoise	Mona_2205
		turquoise	Mona_4987											turquoise	Mona_4987
		turquoise	Mona_4023											turquoise	Mona_4023
		turquoise	Mona_1501											turquoise	Mona_1501
		turquoise	Mona_5616											turquoise	Mona_5616
		turquoise	Mona_7149											turquoise	Mona_7149
		turquoise	Mona_7252											turquoise	Mona_7252
		turquoise	Mona_4936											turquoise	Mona_4936
		turquoise	Mona_3566											turquoise	Mona_3566
		turquoise	Mona_2543											turquoise	Mona_2543
		turquoise	Mona_2775											turquoise	Mona_2775
		turquoise	Mona_6496											turquoise	Mona_6496
		turquoise	Mona_2721											turquoise	Mona_2721
		turquoise	Mona_0954											turquoise	Mona_0954
		turquoise	Mona_7218											turquoise	Mona_7218
		turquoise	Mona_2817											turquoise	Mona_2817
		turquoise	Mona_1416											turquoise	Mona_1416
		turquoise	Mona_3733											turquoise	Mona_3733
		turquoise	Mona_6273											turquoise	Mona_6273
		turquoise	Mona_2575											turquoise	Mona_2575
		turquoise	Mona_4158											turquoise	Mona_4158
		turquoise	Mona_1675											turquoise	Mona_1675
		turquoise	Mona_2665											turquoise	Mona_2665
		turquoise	Mona_4610											turquoise	Mona_4610
		turquoise	Mona_2885											turquoise	Mona_2885
		turquoise	Mona_3817											turquoise	Mona_3817
		turquoise	Mona_0123											turquoise	Mona_0123
		turquoise	Mona_3125											turquoise	Mona_3125
		turquoise	Mona_3595											turquoise	Mona_3595
		turquoise	Mona_5560											turquoise	Mona_5560
		turquoise	Mona_4559											turquoise	Mona_4559
		turquoise	Mona_3422											turquoise	Mona_3422
		turquoise	Mona_3965											turquoise	Mona_3965
		turquoise	Mona_2334											turquoise	Mona_2334
		turquoise	Mona_5024											turquoise	Mona_5024
		turquoise	Mona_6388											turquoise	Mona_6388
		turquoise	Mona_2839											turquoise	Mona_2839
		turquoise	Mona_4472											turquoise	Mona_4472
		turquoise	Mona_6271											turquoise	Mona_6271
		turquoise	Mona_2748											turquoise	Mona_2748
		turquoise	Mona_4720											turquoise	Mona_4720
		turquoise	Mona_1553											turquoise	Mona_1553
		turquoise	Mona_5147											turquoise	Mona_5147
		turquoise	Mona_2223											turquoise	Mona_2223
		turquoise	Mona_0839											turquoise	Mona_0839
		turquoise	Mona_6839											turquoise	Mona_6839
		turquoise	Mona_6468											turquoise	Mona_6468
		turquoise	Mona_5791											turquoise	Mona_5791
		turquoise	Mona_1607											turquoise	Mona_1607
		turquoise	Mona_3429											turquoise	Mona_3429
		turquoise	Mona_3562											turquoise	Mona_3562
		turquoise	Mona_5782											turquoise	Mona_5782
		turquoise	Mona_1077											turquoise	Mona_1077
		turquoise	Mona_6520											turquoise	Mona_6520
		turquoise	Mona_1281											turquoise	Mona_1281
		turquoise	Mona_5582											turquoise	Mona_5582
		turquoise	Mona_4142											turquoise	Mona_4142
		turquoise	Mona_1259											turquoise	Mona_1259
		turquoise	Mona_2918											turquoise	Mona_2918
		turquoise	Mona_4474											turquoise	Mona_4474
		turquoise	Mona_5221											turquoise	Mona_5221
		turquoise	Mona_6825											turquoise	Mona_6825
		turquoise	Mona_3015											turquoise	Mona_3015
		turquoise	Mona_4473											turquoise	Mona_4473
		turquoise	Mona_0426											turquoise	Mona_0426
		turquoise	Mona_2497											turquoise	Mona_2497
		turquoise	Mona_5940											turquoise	Mona_5940
		turquoise	Mona_4876											turquoise	Mona_4876
		turquoise	Mona_3168											turquoise	Mona_3168
		turquoise	Mona_6025											turquoise	Mona_6025
		turquoise	Mona_0677											turquoise	Mona_0677
		turquoise	Mona_6336											turquoise	Mona_6336
		turquoise	Mona_6462											turquoise	Mona_6462
		turquoise	Mona_6949											turquoise	Mona_6949
		turquoise	Mona_1560											turquoise	Mona_1560
		turquoise	Mona_4676											turquoise	Mona_4676
		turquoise	Mona_2233											turquoise	Mona_2233
		turquoise	Mona_3572											turquoise	Mona_3572
		turquoise	Mona_1188											turquoise	Mona_1188
		turquoise	Mona_5512											turquoise	Mona_5512
		turquoise	Mona_3703											turquoise	Mona_3703
		turquoise	Mona_4046											turquoise	Mona_4046
		turquoise	Mona_1183											turquoise	Mona_1183
		turquoise	Mona_2831											turquoise	Mona_2831
		turquoise	Mona_3469											turquoise	Mona_3469
		turquoise	Mona_3438											turquoise	Mona_3438
		turquoise	Mona_3069											turquoise	Mona_3069
		turquoise	Mona_4505											turquoise	Mona_4505
		turquoise	Mona_4345											turquoise	Mona_4345
		turquoise	Mona_4196											turquoise	Mona_4196
		turquoise	Mona_4834											turquoise	Mona_4834
		turquoise	Mona_1638											turquoise	Mona_1638
		turquoise	Mona_2212											turquoise	Mona_2212
		yellow	Mona_5295											yellow	Mona_5295
		yellow	Mona_0960											yellow	Mona_0960
		yellow	Mona_5046											yellow	Mona_5046
		yellow	Mona_6580											yellow	Mona_6580
		yellow	Mona_4524											yellow	Mona_4524
		yellow	Mona_5144											yellow	Mona_5144
		yellow	Mona_5449											yellow	Mona_5449
		yellow	Mona_2782											yellow	Mona_2782
		yellow	Mona_3360											yellow	Mona_3360
		yellow	Mona_7124											yellow	Mona_7124
		yellow	Mona_5320											yellow	Mona_5320
		yellow	Mona_3340											yellow	Mona_3340
		yellow	Mona_5448											yellow	Mona_5448
		yellow	Mona_5068											yellow	Mona_5068
		yellow	Mona_5194											yellow	Mona_5194
		yellow	Mona_3166											yellow	Mona_3166
		yellow	Mona_3480											yellow	Mona_3480
		yellow	Mona_3458											yellow	Mona_3458
		yellow	Mona_5613											yellow	Mona_5613
		yellow	Mona_7441											yellow	Mona_7441
		yellow	Mona_5761											yellow	Mona_5761
		yellow	Mona_4303											yellow	Mona_4303
		yellow	Mona_0068											yellow	Mona_0068
		yellow	Mona_7245											yellow	Mona_7245
		yellow	Mona_1461											yellow	Mona_1461
		yellow	Mona_0115											yellow	Mona_0115
		yellow	Mona_0579											yellow	Mona_0579
		yellow	Mona_5354											yellow	Mona_5354
		yellow	Mona_1080											yellow	Mona_1080
		yellow	Mona_1242											yellow	Mona_1242
		yellow	Mona_2834											yellow	Mona_2834
		yellow	Mona_6730											yellow	Mona_6730
		yellow	Mona_1673											yellow	Mona_1673
		yellow	Mona_5858											yellow	Mona_5858
		yellow	Mona_2022											yellow	Mona_2022
		yellow	Mona_5680											yellow	Mona_5680
		yellow	Mona_4370											yellow	Mona_4370
		yellow	Mona_3557											yellow	Mona_3557
		yellow	Mona_6507											yellow	Mona_6507
		yellow	Mona_6567											yellow	Mona_6567
		yellow	Mona_1846											yellow	Mona_1846
		yellow	Mona_0503											yellow	Mona_0503
		yellow	Mona_3456											yellow	Mona_3456
		yellow	Mona_3039											yellow	Mona_3039
		yellow	Mona_4552											yellow	Mona_4552
		yellow	Mona_1052											yellow	Mona_1052
		yellow	Mona_4411											yellow	Mona_4411
		yellow	Mona_6231											yellow	Mona_6231
		yellow	Mona_7006											yellow	Mona_7006
		yellow	Mona_6656											yellow	Mona_6656
		yellow	Mona_0319											yellow	Mona_0319
		yellow	Mona_2015											yellow	Mona_2015
		yellow	Mona_4032											yellow	Mona_4032
		yellow	Mona_6434											yellow	Mona_6434
		yellow	Mona_6543											yellow	Mona_6543
		yellow	Mona_0970											yellow	Mona_0970
		yellow	Mona_4357											yellow	Mona_4357
		yellow	Mona_0931											yellow	Mona_0931
		yellow	Mona_0560											yellow	Mona_0560
		yellow	Mona_0253											yellow	Mona_0253
		yellow	Mona_4675											yellow	Mona_4675
		yellow	Mona_5768											yellow	Mona_5768
		yellow	Mona_2773											yellow	Mona_2773
		yellow	Mona_0649											yellow	Mona_0649
		yellow	Mona_3454											yellow	Mona_3454
		yellow	Mona_3528											yellow	Mona_3528
		yellow	Mona_5777											yellow	Mona_5777
		yellow	Mona_1006											yellow	Mona_1006
		yellow	Mona_4346											yellow	Mona_4346
		yellow	Mona_7315											yellow	Mona_7315
		yellow	Mona_4091											yellow	Mona_4091
		yellow	Mona_2715											yellow	Mona_2715
		yellow	Mona_5809											yellow	Mona_5809
		yellow	Mona_1570											yellow	Mona_1570
		yellow	Mona_1467											yellow	Mona_1467
		yellow	Mona_5651											yellow	Mona_5651
		yellow	Mona_1479											yellow	Mona_1479
		yellow	Mona_3901											yellow	Mona_3901
		yellow	Mona_6099											yellow	Mona_6099
		yellow	Mona_1349											yellow	Mona_1349
		yellow	Mona_3861											yellow	Mona_3861
		yellow	Mona_6447											yellow	Mona_6447
		yellow	Mona_2449											yellow	Mona_2449
		yellow	Mona_2805											yellow	Mona_2805
		yellow	Mona_5406											yellow	Mona_5406
		yellow	Mona_5285											yellow	Mona_5285
		yellow	Mona_6516											yellow	Mona_6516
		yellow	Mona_1264											yellow	Mona_1264
		yellow	Mona_5686											yellow	Mona_5686
		yellow	Mona_1435											yellow	Mona_1435
		yellow	Mona_1097											yellow	Mona_1097
		yellow	Mona_4284											yellow	Mona_4284
		yellow	Mona_4752											yellow	Mona_4752
		yellow	Mona_2887											yellow	Mona_2887
		yellow	Mona_5966											yellow	Mona_5966
		yellow	Mona_5823											yellow	Mona_5823
		yellow	Mona_2045											yellow	Mona_2045
		yellow	Mona_1125											yellow	Mona_1125
		yellow	Mona_3529											yellow	Mona_3529
		yellow	Mona_6814											yellow	Mona_6814
		yellow	Mona_3656											yellow	Mona_3656
		yellow	Mona_4985											yellow	Mona_4985
		yellow	Mona_6590											yellow	Mona_6590
		yellow	Mona_6070											yellow	Mona_6070
		yellow	Mona_5750											yellow	Mona_5750
		yellow	Mona_0526											yellow	Mona_0526
		yellow	Mona_4647											yellow	Mona_4647
		yellow	Mona_0664											yellow	Mona_0664
		yellow	Mona_1693											yellow	Mona_1693
		yellow	Mona_1374											yellow	Mona_1374
		yellow	Mona_6320											yellow	Mona_6320
		yellow	Mona_0493											yellow	Mona_0493
		yellow	Mona_1672											yellow	Mona_1672
		yellow	Mona_0468											yellow	Mona_0468
		yellow	Mona_0639											yellow	Mona_0639
		yellow	Mona_6785											yellow	Mona_6785
		yellow	Mona_4036											yellow	Mona_4036
		yellow	Mona_0831											yellow	Mona_0831
		yellow	Mona_5455											yellow	Mona_5455
		yellow	Mona_0359											yellow	Mona_0359
		yellow	Mona_4149											yellow	Mona_4149
		yellow	Mona_6691											yellow	Mona_6691
		yellow	Mona_6301											yellow	Mona_6301
		yellow	Mona_2474											yellow	Mona_2474
		yellow	Mona_3554											yellow	Mona_3554
		yellow	Mona_7220											yellow	Mona_7220
		yellow	Mona_6325											yellow	Mona_6325
		yellow	Mona_2803											yellow	Mona_2803
		yellow	Mona_7306											yellow	Mona_7306
		yellow	Mona_3795											yellow	Mona_3795
		yellow	Mona_6341											yellow	Mona_6341
		yellow	Mona_1843											yellow	Mona_1843
		yellow	Mona_0721											yellow	Mona_0721
		yellow	Mona_5407											yellow	Mona_5407
		yellow	Mona_3402											yellow	Mona_3402
		yellow	Mona_7292											yellow	Mona_7292
[truncated: 302 more rows]
