# Supplementary material for: Integrative Metabolomic and Transcriptomic Analyses Uncover Metabolic Alterations and Pigment Diversity in Monascus in Response to Different Nitrogen Sources
Source: mSystems. 2021 Sep 7;6(5):e00807-21. doi: 10.1128/mSystems.00807-21 (PMC8547423; doi:10.1128/mSystems.00807-21)
Supplement: TABLE S6 [file msystems.00807-21-st006.xlsx]

## Sheet: Sheet1
Part I Gene information for the validation of the transcriptomic analysis.								Part II qRT-PCR results of the selected genes and their FPKMs from transcriptomic analysis.
Genes ID	Reference genes of M. purpureus YY-1	Gene product	WGCNA Module	Sense primer (5‘-3’）	Anti-sense primer (5‘-3’）				AmS_qRT-PCR	AmCl_qRT-PCR	Ur_qRT-PCR	Gly_qRT-PCR	Glut_qRT-PCR	SoN_qRT-PCR	AmN_qRT-PCR	Pep_qRT-PCR	YEP_qRT-PCR	AmS_FPKM	AmCl_FPKM	Ur_FPKM	Gly_FPKM	Glut_FPKM	SoN_FPKM	AmN_FPKM	Pep_FPKM	YEP_FPKM
Mona_4919	evm.TU.C5.557	catalase	darkgrey	CGCAGTCACAAGAGGCA	CCGTCTGGAGCAATCAAC			Mona_4919	1	11.36	4.97	12.27	10.93	5.51	1.7	0.82	0.62	11.1	57.1	12.7	190.22	160.32	22.18	8.68	8.71	5.43
Mona_1836	evm.TU.C2.435	superoxide dismutase [Mn]	black	ATGAAGCGGTTACTGTTGTT	AGGCGTCCTTTACTTTGTG			Mona_1836	1	1.27	1.07	1.05	1.07	1.67	1.11	0.74	0.7	47.05	61.34	48.34	50.25	53.7	55.01	35.69	20.61	27.37
Mona_1854	evm.TU.C2.451	PLP-dependent transferase	yellow	CTTCAAACCCTCGTAATCC	GTAGCCACCGTAGAACTCA			Mona_1854	1	1.03	0.1	0.26	0.73	0.73	0.63	0.06	0.39	380.81	306.82	211.05	117.12	149.46	219.47	186.61	17.04	245.11
Mona_1859	evm.TU.C2.456	mannose-1-phosphate guanylyltransferase	blue	TCCTCACGGGAACCTG	AGACGGACGCCATCACC			Mona_1859	1	0.66	2.25	2.77	2.14	2.02	1.47	4.7	0.73	58.35	50.04	76.92	70.27	76.93	57.87	48.96	96.26	53.53
Mona_2398	evm.TU.C2.941	ubiquitin domain protein	yellow	CCACCGCCCAGAGCATT	TGGCATCGCCGTCAAGA			Mona_2398	1	0.62	0.54	0.52	0.19	0.13	0.28	0.11	0.33	34.44	30	25.08	26.07	15.53	20.14	23.38	18.64	23.78
Mona_4810	evm.TU.C5.459	hypothetical protein	turquoise	CGTCGTTGCTCGTCGTA	AGACAGCGGCGTTTCC			Mona_4810	1	6.47	5.34	1.96	3.03	8.6	10.32	0.88	0.38	35.08	28.76	26.53	19.22	10.69	32.45	43.64	8.76	9.75
Mona_5297	evm.TU.C6.145	hypothetical protein	green	GGGAAGGTGAGTATAGCG	CCTGCCAGAGTCAAAGC			Mona_5297	1	2.2	0.58	0.99	0.26	1.13	0.44	0.42	2.51	7.56	9.64	4.5	4.54	3.6	5.68	6.18	4.7	18.55
Mona_5298	evm.TU.C6.146	alkaline phosphatase family protein	yellow	GACTGCCCTCCGTTTC	AGGCTCGCCGTTGTAG			Mona_5298	1	0.84	0.78	0.46	0.26	0.39	0.62	0.25	0.56	27.96	24.28	25.31	20.78	15.18	13.87	15.87	11.65	18.47
Mona_5331	evm.TU.C6.176	zinc finger domain protein	purple	CCTCCACTCGCACCACT	CCAGGGAACCACCAAAC			Mona_5331	1	2.19	153.12	141.61	266.87	7.87	20.48	108.92	0.01	498	635.78	572.88	687.24	1231.45	525.13	482.66	705.46	696.09
Mona_6208	evm.TU.C7.187	pre-60S factor REI1	blue	TCTCAGAACCCACAGGC	CCAGCAACAAGGCACTA			Mona_6208	1	1.45	1.9	0.97	0.79	0.76	1.99	0.2	1.01	186.28	218.34	257.66	274.41	225.87	155.77	235.77	58.71	159.38
Mona_6251	evm.TU.C7.225	adenylosuccinate synthase	greenyellow	AAGGTCGGCACCACAGG	CACGGCATCCACCACAA			Mona_6251	1	1.72	4.62	2.35	1.94	3.18	1.07	1.8	0.82	107.91	114.66	133.85	113.94	102.7	129.36	110.37	89.59	90.85
Mona_6392	evm.TU.C7.352	protein-S-isoprenylcysteine O-methyltransferase	green	GTCGGTATCTGCCTATCTC	GGACGGTATGGTTGAAGT			Mona_6392	1	2.21	0.2	1.31	1.73	1.45	1.21	0.56	2.81	8.83	8.99	3.53	5.12	4.99	5.45	4.82	3.05	19.37
Mona_0084	evm.TU.C1.1074	myo-inositol 2-dehydrogenase / D-chiro-inositol 1-dehydrogenase	purple	TCTACATTCACGCCTGCTTAC	GACTGGGTGGTCTTTATTTCAT			Mona_0084	1	1.35	10.75	1.94	13.64	4.09	1.65	0.57	0.24	3.19	3.42	2.98	3.53	7.26	3.72	2.49	1.11	2.03
Mona_0648	evm.TU.C1.425	elongation factor 1-gamma	yellow	GGGCAAAGTTCCAGCAT	GACTCGCCACATTACCAA			Mona_0648	1	1.63	0.05	0.08	0.07	0.07	0.07	0.01	0.07	18.2	17.51	2.26	2.02	6.18	3.47	6.05	0.84	4.48
Mona_0885	evm.TU.C1.639	uncharacterized protein	pink	CCGCCAACCCTTCATC	CCCAGCCGCCACTTTT			Mona_0885	1	0.82	8.26	0.63	3.53	2.1	0.51	3.25	0.72	14.44	8.31	31.49	5.63	2.95	4.57	5.2	3.49	7.65
*Actin (evm.TU.C5.619) was used for the internal reference, and the sense primer (5‘-3’）was ATCCCGTCCTCCTGACTGAA, anti-sense primer (5‘-3’）was CCTCGTAGATGGGAACGACG.
