# Supplementary material for: Integrative Metabolomic and Transcriptomic Analyses Uncover Metabolic Alterations and Pigment Diversity in Monascus in Response to Different Nitrogen Sources
Source: mSystems. 2021 Sep 7;6(5):e00807-21. doi: 10.1128/mSystems.00807-21 (PMC8547423; doi:10.1128/mSystems.00807-21)
Supplement: TABLE S7 [file msystems.00807-21-st007.xlsx]

## Sheet: Sheet1
	correlation (negtive -1; positive 1)	#Term	Input
DCW	-1	Metabolic pathways	Mona_1875|Mona_4665|Mona_0840|Mona_1343|Mona_6251|Mona_5309|Mona_0219|Mona_6862|Mona_3550|Mona_0290|Mona_6658|Mona_4921|Mona_6583|Mona_3689|Mona_7134|Mona_5952|Mona_6139|Mona_0930|Mona_5437|Mona_1034
	-1	Purine metabolism	Mona_1875|Mona_0930|Mona_6251|Mona_5309
	-1	Arginine biosynthesis	Mona_6139|Mona_3689|Mona_5309
	-1	Carbon metabolism	Mona_6658|Mona_4921|Mona_6139|Mona_3689|Mona_5437
	-1	Citrate cycle (TCA cycle)	Mona_6658|Mona_4921|Mona_5437
	-1	Alanine, aspartate and glutamate metabolism	Mona_6139|Mona_3689|Mona_6251
	-1	Inositol phosphate metabolism	Mona_5952|Mona_7134
	-1	Pyruvate metabolism	Mona_4921|Mona_6583
	-1	2-Oxocarboxylic acid metabolism	Mona_6139|Mona_3689
	-1	Amino sugar and nucleotide sugar metabolism	Mona_0840|Mona_0219
	-1	Cysteine and methionine metabolism	Mona_1343|Mona_3689
	-1	Oxidative phosphorylation	Mona_6658|Mona_5437
O1O2	-1	Autophagy - other	Mona_4821|Mona_3757
	-1	Glycerolipid metabolism	Mona_1844|Mona_2349
R1	1	Metabolic pathways	Mona_0969|Mona_6320|Mona_5068|Mona_6245|Mona_1942|Mona_0960|Mona_0639|Mona_1932|Mona_3270|Mona_2015|Mona_0807|Mona_3892|Mona_1349|Mona_2859|Mona_4380|Mona_2855|Mona_5651|Mona_3777|Mona_6656|Mona_5298|Mona_4375|Mona_1020|Mona_6942|Mona_5075|Mona_2503|Mona_3635|Mona_4346|Mona_3752|Mona_5448|Mona_0320|Mona_7416|Mona_3529|Mona_5923|Mona_5194|Mona_3402|Mona_3878|Mona_5809|Mona_2773|Mona_3444|Mona_2706…
	1	Oxidative phosphorylation	Mona_6320|Mona_5449|Mona_3402|Mona_0639|Mona_4346|Mona_4357|Mona_5448|Mona_1349|Mona_2015|Mona_4032|Mona_5455|Mona_3777|Mona_1242|Mona_1846|Mona_6730|Mona_5068|Mona_4091
	1	Biosynthesis of secondary metabolites	Mona_0960|Mona_0807|Mona_3752|Mona_4380|Mona_1154|Mona_6656|Mona_4036|Mona_6144|Mona_2503|Mona_3635|Mona_3529|Mona_5194|Mona_4375|Mona_1932|Mona_5809|Mona_6516|Mona_1816|Mona_3358|Mona_6447|Mona_2782|Mona_1246|Mona_3029|Mona_2590|Mona_7244|Mona_3557|Mona_2706|Mona_3513|Mona_2098|Mona_3360|Mona_1843
	1	Pyruvate metabolism	Mona_6144|Mona_5295|Mona_3557|Mona_5194|Mona_2859|Mona_2590|Mona_3444
	1	Biosynthesis of antibiotics	Mona_1246|Mona_4375|Mona_2590|Mona_7244|Mona_5809|Mona_3029|Mona_3635|Mona_3557|Mona_3752|Mona_4036|Mona_5194|Mona_3513|Mona_7124|Mona_6144|Mona_4380|Mona_3529|Mona_2098|Mona_2855|Mona_6447|Mona_6656|Mona_6507
	1	Citrate cycle (TCA cycle)	Mona_6144|Mona_3557|Mona_4036|Mona_5194|Mona_6447|Mona_2590
	1	Thiamine metabolism	Mona_3458|Mona_6099|Mona_5809|Mona_7416
	1	Ubiquinone and other terpenoid-quinone biosynthesis	Mona_0960|Mona_1932|Mona_2782
	1	Carbon metabolism	Mona_7244|Mona_3557|Mona_4036|Mona_5194|Mona_4380|Mona_6144|Mona_2098|Mona_2590|Mona_6447
	1	Tryptophan metabolism	Mona_5923|Mona_6447|Mona_1878|Mona_3270|Mona_6507
	1	Biosynthesis of amino acids	Mona_1246|Mona_3752|Mona_7244|Mona_3635|Mona_4036|Mona_3513|Mona_7124|Mona_4380|Mona_3360|Mona_6656
	1	2-Oxocarboxylic acid metabolism	Mona_4036|Mona_3635|Mona_3360|Mona_7124|Mona_3752
	1	Riboflavin metabolism	Mona_3458|Mona_6814|Mona_7416
	1	ABC transporters	Mona_2461|Mona_4149
	1	Alanine, aspartate and glutamate metabolism	Mona_3529|Mona_2098|Mona_1154|Mona_6656
	1	Glyoxylate and dicarboxylate metabolism	Mona_1816|Mona_2098|Mona_2590|Mona_3557
	1	Folate biosynthesis	Mona_5298|Mona_4997|Mona_4370
R2	1	Cell cycle - yeast	Mona_0802|Mona_4836|Mona_6264|Mona_6328|Mona_0736|Mona_7251|Mona_1066|Mona_1738|Mona_1320|Mona_1792|Mona_3197|Mona_6725|Mona_4470|Mona_6728|Mona_6804|Mona_2407|Mona_0881|Mona_3673|Mona_3666|Mona_2061|Mona_6497|Mona_2583|Mona_3272|Mona_0873|Mona_6462|Mona_6375|Mona_1281|Mona_5982|Mona_5481|Mona_1077|Mona_4259|Mona_3604|Mona_6523|Mona_5586|Mona_0579|Mona_6461|Mona_0164|Mona_2621|Mona_2152|Mona_4210…
	1	Meiosis - yeast	Mona_1596|Mona_6264|Mona_6328|Mona_0736|Mona_7251|Mona_1738|Mona_1320|Mona_3197|Mona_2816|Mona_1364|Mona_2407|Mona_0881|Mona_3673|Mona_4047|Mona_2061|Mona_6497|Mona_0170|Mona_2045|Mona_3797|Mona_2047|Mona_4800|Mona_3272|Mona_6462|Mona_6375|Mona_3584|Mona_5481|Mona_4210|Mona_6725|Mona_3604|Mona_6523|Mona_5586|Mona_0333|Mona_4374|Mona_1281|Mona_3666|Mona_0698|Mona_2744|Mona_0802
	1	RNA transport	Mona_2497|Mona_2176|Mona_3875|Mona_1046|Mona_6804|Mona_4740|Mona_4601|Mona_5176|Mona_2328|Mona_4008|Mona_3428|Mona_1237|Mona_6695|Mona_3427|Mona_4005|Mona_4188|Mona_1997|Mona_3679|Mona_2996|Mona_3690|Mona_5516|Mona_2381|Mona_2162|Mona_3353|Mona_2295|Mona_1913|Mona_2190|Mona_4904|Mona_5205|Mona_4226|Mona_1333|Mona_1112|Mona_6646|Mona_4408|Mona_2374|Mona_4508|Mona_0532|Mona_4056|Mona_3771|Mona_2559
	1	Autophagy - yeast	Mona_0652|Mona_2047|Mona_0098|Mona_3892|Mona_6225|Mona_6787|Mona_1016|Mona_2976|Mona_4168|Mona_6005|Mona_3584|Mona_6809|Mona_1121|Mona_1340|Mona_4552|Mona_4226|Mona_3110|Mona_2045|Mona_3797|Mona_3332|Mona_4800|Mona_4805|Mona_2248|Mona_3217|Mona_3808|Mona_0440|Mona_7227|Mona_1724|Mona_4136|Mona_4135|Mona_4772|Mona_4659|Mona_3551|Mona_4374|Mona_0754
	1	Ribosome biogenesis in eukaryotes	Mona_7035|Mona_2258|Mona_1949|Mona_2839|Mona_2831|Mona_6457|Mona_4906|Mona_5176|Mona_1517|Mona_1345|Mona_0220|Mona_1430|Mona_7252|Mona_6847|Mona_5922|Mona_3693|Mona_0368|Mona_5516|Mona_0939|Mona_2162|Mona_0628|Mona_1607|Mona_2120|Mona_7380|Mona_7162|Mona_1138|Mona_4880|Mona_7268|Mona_4296|Mona_4797|Mona_3510|Mona_0735|Mona_2554|Mona_4236
	1	Spliceosome	Mona_5931|Mona_5914|Mona_6579|Mona_4740|Mona_2692|Mona_1146|Mona_0190|Mona_5851|Mona_2365|Mona_5205|Mona_1513|Mona_6805|Mona_2321|Mona_7252|Mona_4343|Mona_2302|Mona_5476|Mona_1182|Mona_2189|Mona_2260|Mona_0622|Mona_2385|Mona_6547|Mona_4090|Mona_2941|Mona_7045|Mona_3491|Mona_2374|Mona_6817|Mona_2312|Mona_2552|Mona_3664|Mona_2190|Mona_5760|Mona_5845
	1	MAPK signaling pathway - yeast	Mona_7293|Mona_3127|Mona_5955|Mona_1792|Mona_6512|Mona_6804|Mona_4931|Mona_3030|Mona_1853|Mona_2583|Mona_2388|Mona_0426|Mona_4808|Mona_0873|Mona_6216|Mona_4862|Mona_4842|Mona_1077|Mona_4676|Mona_2687|Mona_1016|Mona_5060|Mona_3800|Mona_3993|Mona_2660|Mona_2609|Mona_2212
	1	Oxidative phosphorylation	Mona_6320|Mona_0639|Mona_1868|Mona_2015|Mona_5455|Mona_2361|Mona_4346|Mona_2340|Mona_3777|Mona_3402|Mona_1893|Mona_6987|Mona_0467|Mona_2947|Mona_4091|Mona_1242|Mona_5448|Mona_5449|Mona_5068|Mona_4357|Mona_6758|Mona_6730|Mona_4032|Mona_1846|Mona_1349
	1	Metabolic pathways	Mona_0969|Mona_1942|Mona_0960|Mona_5135|Mona_3893|Mona_3892|Mona_6345|Mona_7217|Mona_1154|Mona_1678|Mona_6949|Mona_1020|Mona_6565|Mona_3192|Mona_2503|Mona_2346|Mona_6942|Mona_2508|Mona_4006|Mona_0320|Mona_5669|Mona_3752|Mona_2069|Mona_3562|Mona_4323|Mona_2773|Mona_3444|Mona_0389|Mona_2164|Mona_2163|Mona_1816|Mona_1748|Mona_6101|Mona_2004|Mona_0467|Mona_6300|Mona_1158|Mona_5029|Mona_1157|Mona_6447…
	1	DNA replication	Mona_3586|Mona_1376|Mona_2005|Mona_6328|Mona_1885|Mona_1320|Mona_5530|Mona_3673|Mona_5732|Mona_0802|Mona_3017|Mona_5481|Mona_6830|Mona_2061|Mona_1780|Mona_2835
	1	RNA degradation	Mona_4506|Mona_7268|Mona_3690|Mona_3327|Mona_1777|Mona_4380|Mona_2511|Mona_1732|Mona_1315|Mona_2861|Mona_5471|Mona_6471|Mona_2075|Mona_2214|Mona_4458|Mona_2903|Mona_6304|Mona_0165
	1	Phosphatidylinositol signaling system	Mona_2687|Mona_3808|Mona_1691|Mona_6512|Mona_0098|Mona_2601|Mona_6787|Mona_2609|Mona_6849|Mona_0676|Mona_7217|Mona_5774
	1	Ubiquitin mediated proteolysis	Mona_6523|Mona_3066|Mona_3691|Mona_6264|Mona_1503|Mona_3272|Mona_6728|Mona_2260|Mona_2407|Mona_5613|Mona_0052|Mona_6497|Mona_6375|Mona_4834|Mona_2533|Mona_0544|Mona_2776|Mona_1851|Mona_5240|Mona_2213
	1	Mitophagy - yeast	Mona_2045|Mona_6719|Mona_2047|Mona_0048|Mona_6512|Mona_1016|Mona_5734|Mona_2266|Mona_2687|Mona_3699|Mona_6720|Mona_3030|Mona_3362|Mona_4333|Mona_2976
	1	Protein processing in endoplasmic reticulum	Mona_0968|Mona_0714|Mona_2016|Mona_1559|Mona_6827|Mona_2655|Mona_4176|Mona_4226|Mona_5510|Mona_3254|Mona_3274|Mona_3231|Mona_6373|Mona_1078|Mona_1158|Mona_5029|Mona_1377|Mona_4772|Mona_3825|Mona_2820|Mona_1421|Mona_2533|Mona_2644|Mona_5845
	1	Purine metabolism	Mona_3722|Mona_2953|Mona_2816|Mona_6318|Mona_6245|Mona_3122|Mona_7185|Mona_1748|Mona_0288|Mona_5100|Mona_3529|Mona_4924|Mona_1120|Mona_0063|Mona_3562|Mona_2377|Mona_5809|Mona_5070|Mona_4987
	1	mRNA surveillance pathway	Mona_3604|Mona_6395|Mona_4008|Mona_1364|Mona_4408|Mona_5902|Mona_3025|Mona_6783|Mona_0823|Mona_5205|Mona_5858|Mona_3468|Mona_0020|Mona_3690|Mona_4601|Mona_6229|Mona_2374
	1	Autophagy - other	Mona_6005|Mona_2045|Mona_2047|Mona_6809|Mona_1121|Mona_4552|Mona_3808|Mona_6225|Mona_2976|Mona_4168
	1	Homologous recombination	Mona_3973|Mona_5211|Mona_6242|Mona_0050|Mona_4573|Mona_0088|Mona_5530|Mona_1737|Mona_3377
	1	Nucleotide excision repair	Mona_3586|Mona_5613|Mona_1885|Mona_6830|Mona_6800|Mona_0052|Mona_2187|Mona_5530|Mona_3017|Mona_3388|Mona_6111|Mona_5199|Mona_2835|Mona_4721
	1	Base excision repair	Mona_4763|Mona_6520|Mona_6830|Mona_6825|Mona_4354|Mona_5530|Mona_3017|Mona_2835
	1	Basal transcription factors	Mona_4978|Mona_6513|Mona_1577|Mona_2808|Mona_6800|Mona_6388|Mona_2187|Mona_6864|Mona_6034|Mona_2890|Mona_4721
	1	Mismatch repair	Mona_3586|Mona_0889|Mona_5392|Mona_1885|Mona_5530|Mona_3017|Mona_1670|Mona_2850|Mona_6114
	1	Biosynthesis of secondary metabolites	Mona_2953|Mona_4036|Mona_1598|Mona_0960|Mona_7414|Mona_5953|Mona_4539|Mona_2950|Mona_5070|Mona_5342|Mona_4380|Mona_0828|Mona_3544|Mona_2971|Mona_6447|Mona_6656|Mona_4987|Mona_0065|Mona_6455|Mona_6144|Mona_2912|Mona_6003|Mona_2503|Mona_3635|Mona_2782|Mona_2508|Mona_4006|Mona_5852|Mona_3529|Mona_0591|Mona_5194|Mona_1968|Mona_3562|Mona_5809|Mona_6516|Mona_4045|Mona_6987|Mona_4375|Mona_2582|Mona_2590…
	1	Sulfur metabolism	Mona_2377|Mona_2163|Mona_6003|Mona_2773|Mona_6345|Mona_2202|Mona_6455|Mona_5651
	1	Biosynthesis of antibiotics	Mona_2378|Mona_4987|Mona_1598|Mona_0591|Mona_7414|Mona_2953|Mona_2950|Mona_5070|Mona_4929|Mona_4380|Mona_5953|Mona_4144|Mona_2855|Mona_2971|Mona_5852|Mona_6656|Mona_5809|Mona_4036|Mona_6455|Mona_6144|Mona_2912|Mona_6003|Mona_3635|Mona_2508|Mona_4006|Mona_7244|Mona_3529|Mona_5194|Mona_0389|Mona_3676|Mona_4045|Mona_4375|Mona_2582|Mona_2590|Mona_2163|Mona_0449|Mona_3722|Mona_3562|Mona_6101|Mona_5060…
	1	Terpenoid backbone biosynthesis	Mona_6516|Mona_2418|Mona_2508|Mona_3544|Mona_2950|Mona_4045|Mona_5852|Mona_1843
	1	Inositol phosphate metabolism	Mona_3808|Mona_1691|Mona_6512|Mona_2601|Mona_6787|Mona_2609|Mona_0676|Mona_7217|Mona_5774
RS	1	Metabolic pathways	Mona_3266|Mona_0840|Mona_7151|Mona_0290|Mona_3300|Mona_6658|Mona_4928|Mona_2870|Mona_7134|Mona_5952|Mona_4896|Mona_4665|Mona_6640|Mona_1343|Mona_5309|Mona_6862|Mona_1926|Mona_1088|Mona_7223|Mona_5437|Mona_2756|Mona_1875|Mona_0930|Mona_6251|Mona_5294|Mona_7307|Mona_1583|Mona_4888|Mona_6139|Mona_5644|Mona_6621|Mona_4848|Mona_1442|Mona_5607|Mona_6832|Mona_0219|Mona_3641|Mona_1034|Mona_3550|Mona_6583…
	1	Carbon metabolism	Mona_7151|Mona_4921|Mona_6139|Mona_6658|Mona_4928|Mona_3689|Mona_1088|Mona_4896|Mona_5437
	1	Alanine, aspartate and glutamate metabolism	Mona_3300|Mona_6251|Mona_6139|Mona_5607|Mona_3689
	1	Biosynthesis of amino acids	Mona_6832|Mona_4921|Mona_3300|Mona_6139|Mona_4928|Mona_4888|Mona_3689|Mona_1088|Mona_4896
	1	Cysteine and methionine metabolism	Mona_4928|Mona_4896|Mona_4888|Mona_1343|Mona_3689
	1	Citrate cycle (TCA cycle)	Mona_1088|Mona_6658|Mona_5437|Mona_4921
	1	Glyoxylate and dicarboxylate metabolism	Mona_1088|Mona_3266|Mona_6952|Mona_7151
	1	Biosynthesis of secondary metabolites	Mona_1875|Mona_1442|Mona_5607|Mona_6832|Mona_3300|Mona_7223|Mona_6658|Mona_4888|Mona_3689|Mona_1926|Mona_1088|Mona_2756|Mona_5437|Mona_4848
	1	2-Oxocarboxylic acid metabolism	Mona_1088|Mona_4888|Mona_6139|Mona_3689
	1	Arginine biosynthesis	Mona_6139|Mona_3689|Mona_5309
	1	Inositol phosphate metabolism	Mona_5952|Mona_7307|Mona_7134
	1	Purine metabolism	Mona_1875|Mona_0930|Mona_6251|Mona_5309
	1	Oxidative phosphorylation	Mona_3301|Mona_6658|Mona_5437|Mona_6640
	1	Vitamin B6 metabolism	Mona_4928|Mona_2745
	1	Glycine, serine and threonine metabolism	Mona_4928|Mona_4896|Mona_4888|Mona_4848
	1	Histidine metabolism	Mona_5644|Mona_6832
	1	Biosynthesis of antibiotics	Mona_6658|Mona_1088|Mona_4888|Mona_3689|Mona_5952|Mona_4896|Mona_5437|Mona_4928|Mona_2756
TotalMpigs	-1	Non-homologous end-joining	Mona_2338
	1	Metabolic pathways	Mona_1867|Mona_6187|Mona_0634|Mona_4922|Mona_3140|Mona_5972|Mona_4707|Mona_7136|Mona_1001|Mona_1000|Mona_4741|Mona_7457|Mona_5072|Mona_3717|Mona_0130|Mona_0053|Mona_2639|Mona_6965|Mona_6190|Mona_6883|Mona_1889|Mona_6096|Mona_7062|Mona_4580|Mona_5524|Mona_4717|Mona_5862|Mona_0967|Mona_4150|Mona_1331|Mona_6754|Mona_6756|Mona_6296|Mona_3826|Mona_3827|Mona_6710|Mona_6713|Mona_3188|Mona_6715|Mona_6732…
	1	Valine, leucine and isoleucine degradation	Mona_3826|Mona_3827|Mona_6710|Mona_6713|Mona_6715|Mona_4580|Mona_0967
	1	Arginine and proline metabolism	Mona_6754|Mona_6756|Mona_6883|Mona_3188|Mona_4580|Mona_5972|Mona_5524|Mona_7108
	1	beta-Alanine metabolism	Mona_6296|Mona_6710|Mona_0130|Mona_4580|Mona_0967|Mona_4707
	1	Tyrosine metabolism	Mona_6756|Mona_0634|Mona_6296|Mona_3717|Mona_6187|Mona_4707|Mona_6190
	1	Carbon metabolism	Mona_1867|Mona_6756|Mona_1889|Mona_6710|Mona_0130|Mona_5082|Mona_0053|Mona_7136|Mona_1001|Mona_0967
	1	Phenylalanine metabolism	Mona_6756|Mona_0634|Mona_6296|Mona_3188|Mona_4707|Mona_5524
	1	Propanoate metabolism	Mona_5072|Mona_6710|Mona_0130|Mona_0967|Mona_1889
	1	Biosynthesis of secondary metabolites	Mona_1867|Mona_6756|Mona_0634|Mona_6883|Mona_6296|Mona_6754|Mona_6096|Mona_2639|Mona_4580|Mona_4922|Mona_4707|Mona_7136|Mona_5082|Mona_1001|Mona_4741|Mona_1889|Mona_4150
	1	Glyoxylate and dicarboxylate metabolism	Mona_1889|Mona_5972|Mona_7136|Mona_5082|Mona_1001
	1	Tryptophan metabolism	Mona_3188|Mona_5524|Mona_0634|Mona_4580|Mona_3140
	1	Biosynthesis of amino acids	Mona_6754|Mona_6756|Mona_0634|Mona_6883|Mona_5082|Mona_4922|Mona_2639|Mona_7136
	1	Glycine, serine and threonine metabolism	Mona_5862|Mona_4922|Mona_4707|Mona_4150|Mona_6296
	1	Biosynthesis of antibiotics	Mona_1867|Mona_6756|Mona_0634|Mona_6883|Mona_6754|Mona_6096|Mona_5082|Mona_4922|Mona_2639|Mona_7136|Mona_4580|Mona_1889
	1	Pyruvate metabolism	Mona_4331|Mona_1889|Mona_4580|Mona_6965
	1	2-Oxocarboxylic acid metabolism	Mona_7136|Mona_6756|Mona_0634|Mona_5082
	1	Methane metabolism	Mona_1867|Mona_1889|Mona_0053
	1	Glycolysis / Gluconeogenesis	Mona_6096|Mona_1867|Mona_4580|Mona_1889
	1	Phenylalanine, tyrosine and tryptophan biosynthesis	Mona_2639|Mona_6756|Mona_0634
	1	Pentose and glucuronate interconversions	Mona_5681|Mona_4717|Mona_5424
	1	Fructose and mannose metabolism	Mona_1867|Mona_5424|Mona_0053
Y1	-1	Non-homologous end-joining	Mona_2338
	-1	Folate biosynthesis	Mona_6642
	-1	Glycerolipid metabolism	Mona_1844
	1	Protein processing in endoplasmic reticulum	Mona_1324|Mona_4077
	1	Vitamin B6 metabolism	Mona_5459
Y2	-1	Non-homologous end-joining	Mona_2338
	1	Protein processing in endoplasmic reticulum	Mona_1324|Mona_2368|Mona_4077|Mona_6506
	1	Vitamin B6 metabolism	Mona_5459|Mona_2316
	1	Metabolic pathways	Mona_2485|Mona_4640|Mona_7408|Mona_1862|Mona_0363|Mona_0568|Mona_6735|Mona_0137|Mona_2368|Mona_5459|Mona_3393|Mona_3316|Mona_7102|Mona_2316|Mona_4934|Mona_4639|Mona_2920
	1	N-Glycan biosynthesis	Mona_2920|Mona_2368
	1	Various types of N-glycan biosynthesis	Mona_2368|Mona_7102
	1	Citrate cycle (TCA cycle)	Mona_4640|Mona_4639
